# Supplementary material for: Archaeogenomic distinctiveness of the Isthmo-Colombian area
Source: Cell. 2021 Apr 1;184(7):1706–1723.e24. doi: 10.1016/j.cell.2021.02.040 (PMC8024902; doi:10.1016/j.cell.2021.02.040)
Supplement: Table S2. Validation tests and preliminary analyses on aDNA data, related to Figure 1 — Post-mortem damage pattern, length distribution of reads, molecular sex determination and family relationships. [file mmc2.xlsx]

## Sheet: NucleotideMisincorporation
	End	Position	PAPV26	PAPV27	PAPV52	PAPV53	PAPV57	PAPV61	PAPV93	PAPV106	PAPV109	PAPV114	PAPV117	PAPV118	PAPV137	PAPV146_FE	PAPV146_TP	PAPV167	PAPV172	PAPV173	PAPV174	PAPV175
	3p_G->A	-25	0.00150907	0.00293594	0.0140642	0.0166182	0.0182131	0.0174405	0.0181509	0.0111426	0.00919037	0.0136629	0.0202446	0.0113616	0.0124243	0.0179051	0.0238646	0.0182351	0.0181133	0.0136672	0.0217238	0.0336157
	3p_G->A	-24	0.00131777	0.00320712	0.0132566	0.0186546	0.0224836	0.0154951	0.0189065	0.0126496	0.00970874	0.0140745	0.0208533	0.0122923	0.0140106	0.0200182	0.02444	0.0189755	0.0182218	0.0143856	0.0222745	0.0344027
	3p_G->A	-23	0.0012516	0.00319728	0.0129246	0.0200904	0.0176305	0.0186867	0.0191691	0.012013	0.00841606	0.0145673	0.0214865	0.013131	0.0142921	0.0167549	0.0249105	0.0190507	0.0184652	0.0149145	0.0229285	0.0351427
	3p_G->A	-22	0.00160017	0.00349771	0.0124915	0.0187059	0.0228769	0.0187382	0.0176449	0.0142172	0.00965373	0.0149563	0.021912	0.0138396	0.014349	0.0180343	0.0252136	0.0191808	0.0187645	0.0151661	0.0235285	0.0358416
	3p_G->A	-21	0.00172309	0.00345293	0.0129368	0.0206637	0.0295818	0.0184138	0.0189905	0.0152178	0.00801386	0.0157186	0.0224784	0.0145779	0.0152335	0.0206093	0.0258532	0.0200624	0.0193348	0.0159644	0.0239757	0.0363106
	3p_G->A	-20	0.0019043	0.00375061	0.0112331	0.0199874	0.0258264	0.0196123	0.020072	0.0155079	0.0110693	0.0164362	0.0230026	0.0158249	0.0163721	0.022686	0.0262234	0.0209031	0.019742	0.0167236	0.0253223	0.036684
	3p_G->A	-19	0.00188088	0.00369956	0.0135649	0.0206014	0.0290007	0.0223563	0.0193831	0.0140406	0.0112385	0.0168632	0.0233087	0.0163124	0.0169038	0.0230701	0.0263853	0.0210119	0.0202054	0.0174331	0.0259377	0.0365903
	3p_G->A	-18	0.00205294	0.00433229	0.0132924	0.0204352	0.0284746	0.0244833	0.019674	0.0132381	0.0118291	0.0173371	0.0234986	0.0161412	0.0177005	0.0172414	0.0265461	0.0210167	0.0205843	0.0178384	0.0263807	0.0365235
	3p_G->A	-17	0.00146683	0.00445756	0.0128745	0.0208008	0.0352819	0.0206335	0.0193214	0.0181316	0.0146268	0.0181193	0.0235566	0.0167926	0.0186962	0.031107	0.0266871	0.0213491	0.021258	0.0185859	0.0265575	0.0361677
	3p_G->A	-16	0.00185037	0.0043013	0.0133947	0.0198286	0.0343761	0.0246904	0.0190412	0.0177629	0.0101468	0.0179653	0.023306	0.0159305	0.0173166	0.0211268	0.0262365	0.0204275	0.0212282	0.0186783	0.0259518	0.0347176
	3p_G->A	-15	0.00241317	0.00442236	0.0141399	0.0189841	0.0392224	0.0219231	0.0197592	0.0168315	0.0107669	0.0181664	0.0234415	0.0146782	0.0184647	0.0191138	0.0263692	0.0200762	0.0217354	0.0187326	0.0256972	0.0341836
	3p_G->A	-14	0.00216272	0.00440224	0.0153989	0.023354	0.0352777	0.0233223	0.0204795	0.0181179	0.0154752	0.0186839	0.0240129	0.0142052	0.0189801	0.0167401	0.0268816	0.019882	0.0223861	0.0185775	0.0249509	0.034378
	3p_G->A	-13	0.00190104	0.00453918	0.0148931	0.0253034	0.0310863	0.0243495	0.0205584	0.0156994	0.0145053	0.0185178	0.023607	0.0127631	0.0185812	0.0165361	0.0263224	0.0186478	0.0229857	0.0177777	0.0232284	0.0327242
	3p_G->A	-12	0.00230353	0.00496602	0.0161512	0.022564	0.0412939	0.0233481	0.0190421	0.0141485	0.0118051	0.0190582	0.0244653	0.0127265	0.0192852	0.0149953	0.0266462	0.0187273	0.0238888	0.0173101	0.0230775	0.032741
	3p_G->A	-11	0.00220229	0.00543643	0.0175334	0.0262513	0.0455792	0.0268375	0.0203189	0.0174726	0.0156802	0.0202126	0.0253449	0.0125726	0.0218648	0.0245232	0.0275181	0.0194828	0.025202	0.0174626	0.0234947	0.0333608
	3p_G->A	-10	0.00244505	0.00581777	0.0173224	0.0298978	0.0504261	0.0274015	0.0212603	0.0162458	0.0188805	0.0217412	0.0269086	0.0131202	0.0245949	0.0108696	0.0292751	0.0202937	0.0277741	0.0183362	0.0248194	0.0344346
	3p_G->A	-9	0.00266652	0.00746679	0.020122	0.032043	0.0552367	0.0346199	0.0234035	0.0186882	0.0180141	0.0247219	0.0298683	0.0139303	0.0261207	0.0204651	0.0322263	0.0210836	0.0312107	0.0203974	0.0263374	0.0374026
	3p_G->A	-8	0.0032762	0.0087378	0.0248026	0.0376636	0.0630252	0.03794	0.0292412	0.0237927	0.0260832	0.0294833	0.0340433	0.0185052	0.0305324	0.0282332	0.0369436	0.0258365	0.0356493	0.0262297	0.0315362	0.0415922
	3p_G->A	-7	0.00337989	0.0114117	0.0296064	0.041178	0.0798319	0.0446361	0.033893	0.0279415	0.0296855	0.0342151	0.0382991	0.0230055	0.0391975	0.0192893	0.0414767	0.0332533	0.0415774	0.0312545	0.0363303	0.0456426
	3p_G->A	-6	0.00464531	0.0154401	0.0343055	0.0448996	0.0782609	0.0521587	0.0387307	0.0328017	0.0343319	0.0393388	0.0453	0.0278762	0.0432947	0.029552	0.0489747	0.0348561	0.048037	0.0332489	0.0426074	0.052086
	3p_G->A	-5	0.00580254	0.0237959	0.0392451	0.0543916	0.0864469	0.0628915	0.0506659	0.0427269	0.0384181	0.0458404	0.0513741	0.0337439	0.0502025	0.0259875	0.0567789	0.0394895	0.0555421	0.0391563	0.0510362	0.0591428
	3p_G->A	-4	0.006203	0.034054	0.0409639	0.0619134	0.101823	0.0732803	0.0608854	0.0464538	0.04458	0.0543329	0.061444	0.0434902	0.0589293	0.0480167	0.0689804	0.0463399	0.0665828	0.0451754	0.060933	0.0689185
	3p_G->A	-3	0.00854606	0.0526061	0.0546258	0.0769504	0.162988	0.110319	0.0926781	0.083749	0.108502	0.079448	0.0767314	0.0932961	0.104283	0.0871041	0.0845941	0.104621	0.0818007	0.0930638	0.106329	0.081572
	3p_G->A	-2	0.0183213	0.0773425	0.064095	0.0922248	0.140009	0.120949	0.112054	0.088764	0.09129	0.087399	0.0947824	0.106336	0.0977824	0.0955975	0.109493	0.0970778	0.102973	0.0896614	0.113234	0.108278
	3p_G->A	-1	0.014402	0.0480325	0.110166	0.138622	0.135474	0.119204	0.181757	0.117485	0.0701439	0.139562	0.170368	0.0707461	0.0929993	0.0748815	0.207294	0.0962193	0.169243	0.0912633	0.137163	0.193773
	5p_C->T	1	0.00196544	0.0149693	0.0187849	0.0670875	0.0236258	0.0689792	0.102328	0.0268547	0.017576	0.0253417	0.0464614	0.0140288	0.0366127	0.0230947	0.0735655	0.0199923	0.0720506	0.0287015	0.0791115	0.086225
	5p_C->T	2	0.00223164	0.0223269	0.010032	0.0310118	0.0261194	0.0569256	0.0442054	0.0251295	0.0236498	0.0160365	0.0216661	0.0299053	0.0349347	0.02443	0.0289561	0.0237811	0.032261	0.0255462	0.0527704	0.0360999
	5p_C->T	3	0.00215471	0.00645597	0.0064644	0.0197067	0.0138099	0.035496	0.0308338	0.0119899	0.014988	0.00925972	0.0109934	0.0121557	0.0177314	0.00739176	0.0156799	0.0122056	0.0188829	0.0165317	0.028706	0.0191117
	5p_C->T	4	0.00177906	0.00635445	0.00478886	0.0112852	0.0110729	0.0189148	0.0177618	0.00882298	0.00578302	0.00619717	0.00827553	0.00842253	0.00854283	0.00942507	0.0116899	0.00619335	0.0139168	0.00767894	0.0131159	0.0146258
	5p_C->T	5	0.00154347	0.00423475	0.00501459	0.00916133	0.0117781	0.0135995	0.0134999	0.00601591	0.00497159	0.00490172	0.00636965	0.00569409	0.00667733	0.00575816	0.00886106	0.00440317	0.0110392	0.00612475	0.00947245	0.0111843
	5p_C->T	6	0.00134709	0.0040332	0.00284796	0.00953375	0.00703125	0.0132275	0.0100995	0.00484623	0.00397263	0.00421729	0.00561121	0.00519413	0.00574214	0.00758294	0.00794175	0.00365261	0.00985559	0.00518718	0.00823773	0.0100411
	5p_C->T	7	0.00146044	0.00268726	0.00266616	0.00753387	0.00609013	0.00856994	0.00932429	0.0036855	0.00356262	0.00350934	0.00470931	0.00384316	0.00508669	0.00324675	0.00686502	0.00332885	0.00857415	0.00462068	0.00669537	0.00828621
	5p_C->T	8	0.00125847	0.00305527	0.00219819	0.00576847	0.00430262	0.00852411	0.00802152	0.00487453	0.00278134	0.00300679	0.00415703	0.00362299	0.00441667	0.00454959	0.00574087	0.00279602	0.00695586	0.0039332	0.0057002	0.00712883
	5p_C->T	9	0.000829121	0.00255557	0.0022952	0.00507987	0.00299289	0.00654638	0.0058236	0.00382862	0.00239286	0.00263277	0.00359794	0.0029401	0.00332266	0.000925926	0.0049319	0.00252728	0.00578062	0.00303725	0.00447409	0.00603853
	5p_C->T	10	0.00105725	0.00214459	0.00262329	0.00396013	0.0037092	0.00585828	0.00531043	0.00234445	0.00301399	0.00237451	0.00310993	0.0024648	0.00285578	0.00273224	0.00429006	0.00222778	0.00485951	0.0026768	0.00387873	0.00535624
	5p_C->T	11	0.00139411	0.00196747	0.00207469	0.00444735	0.00217155	0.00573732	0.00458974	0.00145164	0.00201884	0.00214813	0.0029353	0.00227998	0.00237288	0.00181653	0.00390488	0.00203367	0.00433141	0.00247196	0.00357455	0.00482528
	5p_C->T	12	0.00117702	0.00197172	0.000863483	0.00355755	0.00252799	0.00484165	0.00410746	0.00145191	0.00178731	0.00202872	0.00267797	0.00221029	0.00244042	0.000925069	0.00358876	0.0019562	0.00376684	0.00238783	0.00339194	0.00445003
	5p_C->T	13	0.000769925	0.00202039	0.00260711	0.00238964	0.00221976	0.00472851	0.00348064	0.00216489	0.00224568	0.00230665	0.00290366	0.00205901	0.00248852	0.00272727	0.00365565	0.00190947	0.00362388	0.00272809	0.00328095	0.00405951
	5p_C->T	14	0.00128651	0.00195405	0.00194226	0.00330295	0.00182949	0.00512082	0.00328462	0.00331553	0.00247191	0.00174298	0.00239124	0.00201931	0.00222932	0.00357143	0.00300562	0.00188979	0.00303747	0.0022163	0.00313929	0.00367135
	5p_C->T	15	0.00125433	0.00181027	0.00197952	0.00301639	0.00404561	0.00375352	0.00286862	0.00193356	0.00111433	0.00171704	0.00226429	0.00193201	0.00217475	0.000911577	0.00270464	0.0017996	0.00267222	0.00209889	0.00298949	0.00334078
	5p_C->T	16	0.00114025	0.00196403	0.00156223	0.00217994	0.00282187	0.00443073	0.00243042	0.00253807	0.00219202	0.00182636	0.00230593	0.00200311	0.00239156	0.00186393	0.00269662	0.0017356	0.00247107	0.00223352	0.00279423	0.00305492
	5p_C->T	17	0.000793825	0.00174925	0.00145064	0.00293638	0.00253899	0.00296204	0.00242401	0.00249022	0.00241652	0.00164326	0.0020315	0.00192264	0.0019909	0.0018622	0.00235205	0.00169106	0.00226542	0.00199934	0.00269389	0.00268172
	5p_C->T	18	0.00117766	0.00185608	0.00206558	0.00211808	0.00218659	0.00274166	0.00276188	0.00108401	0.0022237	0.00161376	0.001963	0.0021359	0.00207225	0.000888889	0.00218019	0.00183144	0.0025155	0.00188856	0.00276029	0.0028728
	5p_C->T	19	0.000820322	0.00188754	0.00216188	0.00240104	0.00259259	0.00357143	0.00243646	0.00166297	0.00179978	0.00224164	0.00247355	0.00200313	0.00200696	0.0027881	0.00269944	0.00180676	0.00221612	0.00246354	0.00246776	0.00243596
	5p_C->T	20	0.00110438	0.00199925	0.00138205	0.00149808	0.00179469	0.00213557	0.0022276	0.00178444	0.0026241	0.0015029	0.00195749	0.00196635	0.00164351	0.00096432	0.00205232	0.00176068	0.00203844	0.00183642	0.00238307	0.00237965
	5p_C->T	21	0.000812305	0.00188046	0.000848248	0.00246098	0.00321314	0.00374181	0.00239394	0.00196569	0.00152306	0.00152732	0.00190971	0.00183239	0.00167042	0.00356506	0.00204533	0.00170492	0.00199281	0.00178382	0.00231128	0.00230948
	5p_C->T	22	0.000829431	0.00184522	0.00203995	0.00158562	0.00111276	0.00218716	0.0018222	0.00144928	0.00129758	0.00154794	0.0018669	0.0018829	0.00178066	0.000887311	0.00197996	0.00165728	0.0018985	0.00176096	0.00226644	0.00234748
	5p_C->T	23	0.000991186	0.00216838	0.00171468	0.00243149	0.00180963	0.00156814	0.00204391	0.00254916	0.00153914	0.00145576	0.00186437	0.0018308	0.00140614	0.000861326	0.00200199	0.00175812	0.00193374	0.00173151	0.00222728	0.00226958
	5p_C->T	24	0.00105628	0.00185524	0.00209552	0.00139637	0.0026455	0.00225734	0.00184417	0.00160887	0.000878349	0.00139083	0.00187623	0.0018079	0.00127936	0.000882613	0.00196604	0.00174112	0.00187168	0.00169027	0.00210579	0.00219984
	5p_C->T	25	0.00100853	0.0020734	0.00145225	0.00204932	0.00193648	0.00227362	0.00218004	0.00200109	0.00243524	0.00147419	0.00177541	0.00176935	0.00167984	0.000931966	0.00192287	0.00167992	0.00184827	0.00170727	0.00219469	0.00214833
Table S2. Post-mortem damage patterns: rates of C to T and G to A substitutions.

## Sheet: ReadsLengthDistribution
	Position	PAPV26	PAPV27	PAPV52	PAPV53	PAPV57	PAPV61	PAPV93	PAPV106	PAPV109	PAPV114	PAPV117	PAPV118	PAPV137	PAPV146_FE	PAPV146_TP	PAPV156	PAPV167	PAPV172	PAPV173	PAPV174	PAPV175
	27	1	12		1		3		2	2	2	3	6			3	2	3	2	5	3	1
	28	47	186	12	12	9	17	6	12	13	43	47	137	17	6	92	6	108	30	122	99	37
	29	157	17249	75	109	42	138	695	150	88	10892	13684	23444	361	28	30620	23	6323	5050	36771	7521	4517
	30	136	17170	77	136	55	159	950	174	83	13397	16939	25697	492	30	36431	16	7341	6229	45122	8162	5545
	31	109	17186	90	165	53	152	1073	174	120	16727	20649	27823	565	27	43340	26	8627	7282	56856	9038	6945
	32	112	17160	92	180	50	164	1293	175	119	20128	24513	29544	751	29	51073	14	9708	8317	69231	10005	8430
	33	104	17013	107	255	59	171	1437	198	148	23818	29205	31596	853	30	58100	16	11115	9569	83232	10754	10320
	34	123	16545	115	238	46	198	1699	239	141	27791	34057	33932	1079	26	66947	13	12625	10729	99172	12034	12393
	35	116	16560	115	334	72	235	1942	209	183	32123	40410	36956	1159	43	76087	24	14110	12234	116441	13299	14957
	36	148	16229	130	323	81	239	2176	267	181	35801	44859	39549	1376	31	83475	20	15616	13425	133081	14513	17303
	37	164	16345	172	405	92	269	2383	267	220	40397	51510	43270	1576	37	92505	26	17182	14744	149750	15956	20195
	38	184	16832	160	481	124	313	2665	289	212	44301	57735	49240	1848	42	102684	37	19289	16589	167088	19331	23272
	39	236	15962	195	460	115	341	2792	328	259	47576	62425	52654	1964	42	109581	32	20958	17663	182380	20991	26296
	40	237	15648	164	491	128	354	3038	311	238	50491	67310	56331	2211	52	116963	29	22384	18520	198434	21997	29329
	41	243	15150	184	542	121	380	3307	330	256	53748	74128	58536	2327	60	125002	32	23946	19869	213863	24024	32644
	42	306	14674	196	595	133	396	3387	332	275	56146	78557	60783	2489	49	131123	41	25283	20934	227287	25600	36202
	43	280	13905	203	617	147	432	3677	331	287	58146	83970	63766	2676	54	138222	35	27257	21918	241492	27355	39451
	44	323	13327	230	639	141	471	3803	328	262	60336	89123	66424	2863	57	144667	54	28550	23191	253536	29273	42878
	45	379	12702	245	650	144	459	4019	338	308	61889	95328	68716	2952	56	150238	42	29724	24119	263342	30711	45606
	46	381	12215	229	696	164	471	4124	343	287	62958	100255	69455	3083	66	156049	43	30820	25156	272745	32544	48451
	47	440	11639	213	672	159	463	4145	360	308	62776	102924	69778	3120	82	160370	52	31674	25414	277079	33807	50846
	48	537	11109	297	714	151	517	4213	344	278	62246	104866	71165	3190	80	163050	47	32217	26590	279479	35177	52438
	49	555	10439	251	686	155	473	4414	345	280	62265	108165	70735	3258	62	165970	52	33013	27566	279919	36672	53640
	50	587	10275	269	716	139	476	4384	323	244	62554	113454	71035	3219	65	172125	53	33524	27935	281724	38241	55117
	51	536	9366	316	701	139	512	4476	313	255	59658	110101	70973	3248	46	169862	47	34473	28631	274699	39383	55427
	52	554	8941	293	688	177	530	4539	309	239	58721	111444	70377	3136	48	171358	53	35229	29102	272484	41078	57078
	53	543	8370	285	685	166	560	4550	269	244	57413	111681	70339	3134	61	173441	57	35997	29932	268486	42380	57333
	54	603	7887	304	668	127	527	4455	292	227	56167	111576	69464	3032	54	172372	50	36349	29657	261941	43456	57195
	55	633	7480	292	701	176	546	4545	254	176	54217	110503	68047	2996	62	173147	52	36599	30594	257917	45073	57568
	56	715	7222	314	702	144	572	4494	246	203	53618	109972	67011	3095	68	173205	58	36929	31052	252173	46516	56465
	57	788	6826	350	663	132	566	4452	245	196	51638	109058	66037	3111	58	170310	80	36190	31297	245843	47263	55739
	58	862	6564	334	651	126	539	4472	238	210	49860	107087	65036	3061	43	168804	36	36258	32228	240241	48690	54883
	59	967	6252	356	621	106	552	4410	247	194	48204	104275	62940	2891	41	166292	61	35661	32045	233187	49515	53013
	60	818	5695	362	657	145	567	4363	209	201	46287	102596	61981	2880	48	163774	51	35419	32230	224700	50766	52138
	61	886	5430	325	616	113	521	4393	209	150	45037	100010	60365	2695	45	160773	44	35030	32034	216456	50726	50200
	62	817	5142	372	626	117	563	4313	207	144	42505	97246	58744	2656	47	156820	49	34297	32136	207406	52059	49333
	63	841	4877	311	579	98	546	4114	169	139	41193	94264	57190	2595	33	153713	39	33971	32436	201727	53235	47474
	64	870	4897	366	571	121	555	4142	172	150	40168	92940	56912	2465	39	152081	46	33909	32352	195467	54717	46859
	65	962	4667	367	555	85	547	4044	162	138	38225	89133	55480	2482	45	146424	26	32485	32435	186859	54941	45431
	66	1019	4435	363	546	114	513	3861	172	117	36610	85522	53560	2350	45	142555	43	31557	32330	179449	55554	44168
	67	1022	4143	362	544	85	511	3733	138	120	35150	82945	51322	2397	48	137934	35	30708	32523	172960	55811	43234
	68	1137	3957	389	514	91	523	3708	132	117	33698	79800	49547	2289	45	133783	37	29456	32260	165474	56326	41581
	69	1290	3766	373	466	86	482	3569	106	96	32803	78884	47785	2202	30	129899	43	28469	32096	158590	55811	40667
	70	1188	3589	356	484	89	515	3393	113	85	31078	74369	46036	2109	26	124571	32	27095	31712	150368	55358	39067
	71	1075	3423	420	467	84	484	3367	101	75	29416	71938	43825	1925	31	120738	52	25976	30885	143427	55380	37844
	72	970	3193	390	453	65	519	3283	112	81	28274	70156	42303	1850	25	115487	35	24693	30795	136207	55018	36549
	73	969	2952	387	405	80	483	3145	118	63	26676	66552	40358	1800	28	110529	27	23319	29850	128493	54391	35304
	74	944	2884	405	424	59	469	2888	110	75	25685	61074	38688	1680	26	104970	24	22315	29117	122028	53672	33560
	75	1013	2633	371	387	56	407	2743	104	58	23958	60167	37221	1722	29	100787	29	21408	28965	114914	53090	32416
	76	996	2864	400	391	55	440	2677	121	73	25677	71973	36126	1593	24	105556	31	20842	29127	120930	52536	31861
	77	1050	2306	291	382	58	441	2521	75	42	19704	43275	33682	1536	25	84655	25	19432	27332	94195	51329	30441
	78	1114	2171	324	354	67	382	2511	87	45	20042	47089	32563	1562	19	85396	26	18184	27563	95023	50277	29023
	79	1284	2124	357	361	75	379	2452	79	59	19651	47840	31389	1493	22	83826	25	17307	27026	92805	49701	28105
	80	1203	2045	313	342	32	388	2317	68	61	18567	46517	30109	1425	22	80239	13	15969	26346	87163	48716	26732
	81	1051	1856	355	336	37	368	2215	66	40	17977	45493	28677	1342	17	77386	17	15327	25603	83484	47575	25708
	82	933	1787	354	330	37	335	2133	59	35	17314	44250	27631	1293	21	74200	20	14698	25295	80146	46404	25195
	83	928	1739	352	300	34	325	1993	65	41	16429	42259	26552	1229	18	71025	22	13927	24743	75473	45700	24401
	84	924	1678	375	277	44	350	1940	63	33	15659	40847	25392	1212	19	67476	7	12891	24310	71332	44555	23003
	85	922	1592	323	295	48	350	1747	53	40	15524	39593	24241	1177	18	65589	11	12216	23578	68007	44052	22343
	86	1023	1445	376	284	27	311	1840	66	40	14624	38605	24086	1140	13	62810	16	11564	23951	65462	43698	21630
	87	1051	1358	375	292	32	322	1689	45	30	14070	36888	22900	1088	19	60153	14	10757	23225	61582	42228	21171
	88	1086	1339	368	257	44	302	1627	35	29	13875	36037	22116	1111	13	57840	9	10391	23428	58854	42600	20577
	89	1221	1316	375	268	24	306	1585	47	29	13865	36696	21832	1140	13	58340	13	9835	24032	58780	42870	19786
	90	1395	1248	390	323	38	296	1646	63	33	13648	35288	22638	1238	15	57382	8	9408	25023	55992	44587	20353
	91	1399	1234	377	315	26	324	1549	58	36	12789	34549	21774	1210	10	53692	7	8907	24876	52109	43569	19447
	92	1442	1250	394	316	33	348	1549	62	26	13141	34981	22598	1244	16	54473	11	8652	26025	51871	44981	19509
	93	1686	1325	397	321	37	352	1623	51	17	13828	37206	23784	1371	11	57245	11	8497	28650	51921	49063	21058
	94	1598	1157	430	329	35	323	1392	62	14	12605	34778	19776	1183	18	51831	7	7163	27041	46697	43990	19192
	95	2046	1226	482	339	42	287	1470	56	28	13540	37462	21120	1411	15	53459	5	6972	28706	49606	45138	18330
	96	4118	2070	759	606	57	612	2113	106	24	21502	59105	42669	2573	32	85427	16	11545	51471	66675	85803	32224
	97	4839	2144	836	741	91	725	2576	104	21	23903	64334	45536	2782	38	98424	21	12615	61895	71860	103042	39511
	98	117	292	119	19		22	106	15	6	2488	8976	2191	89	1	8405	4	331	2611	8157	3650	1192
	99	428	748	315	64	6	49	429	39	7	6754	23487	7479	420	11	22393	4	974	10260	22062	12879	3994
	100	26033	9424	4104	3178	322	2945	10843	495	152	102665	252614	204894	16012	135	361169	86	47414	265646	344467	408917	142295
	101	123	105	18	21	3	23	84	2	2	706	1745	1942	69	1	2730	2	437	2309	2162	3688	1333
	102	55	16	8	3		5	11			103	296	461	30		599		75	400	474	803	354
	103	17	7	1	2		3	3			36	108	149	13		177		34	131	123	237	101
	104	14	5	2	1		1	4			46	77	131	4		201		30	124	93	227	66
	105	5	2								6	15	30			29		3	20	15	47	9
Table S2. Length distribution of reads.

## Sheet: MolecularDecayAndErrorRate
	ID	MolecularDecay	ErrorRate
	PAPV_114	0.04	0.0059
	PAPV_117	0.033	0.007
	PAPV_118	0.032	0.0061
	PAPV_137	0.027	-
	PAPV_146	0.032	0.0079
	PAPV_167	0.045	0.0055
	PAPV_172	0.012	0.0059
	PAPV_173	0.044	0.0058
	PAPV_174	0.011	0.0068
	PAPV_175	0.031	0.009
	PAPV_27	0.047	-
	PAPV_93	0.032	-
Table S2. Molecular decay and error rate of ancient Isthmians.

## Sheet: SexDetermination
		Ry									Rx
	ID	SE	95% CI	MinRy	MaxRy	Other	NchrY+NchrX	NchrY	R_y	Assignment	p-value	Rx/10	Min/10	Max/10	Rx	Min	Max	Assignment
	PAPV_26	0.0099	0.001	0.0089	0.0109	0.0079-0.0118	175345	9826	97	F	3.031e-13	0.113329	0.107277	0.119382	1.13329	1.07277	1.19382	F
	PAPV_27	0.1024	0.0018	0.1006	0.1042	0.0989-0.1059	1016988	28631	2931	M	1.904e-09	0.0510663	0.0472661	0.0548666	0.510663	0.472661	0.548666	M
	PAPV_52	0.0168	0.0026	0.0142	0.0194	0.0116-0.022	52252	2381	40	F?	7.191e-12	0.0886822	0.0845638	0.0928006	0.886822	0.845638	0.928006	F
	PAPV_53	0.0115	0.0018	0.0097	0.0133	0.008-0.0151	71270	3475	40	F	5.624e-13	0.0972264	0.0928494	0.101603	0.972264	0.928494	1.01604	F
	PAPV_57	0.0638	0.0132	0.0506	0.077	0.038-0.0896	13094	345	22	M?	1.865e-09	0.0489687	0.0464642	0.0514733	0.489687	0.464642	0.514733	M
	PAPV_61	0.1047	0.0072	0.0975	0.1119	0.0907-0.1188	63415	1824	191	M	2.735e-09	0.0508956	0.0477553	0.054036	0.508956	0.477553	0.54036	M
	PAPV_93	0.1315	0.0032	0.1283	0.1347	0.1251-0.1378	430805	10875	1430	M	6.216e-07	0.0419526	0.0393995	0.0445056	0.419526	0.393995	0.445056	M
	PAPV_106	0.0697	0.008	0.0617	0.0777	0.0541-0.0854	25955	1018	71	M?	7.346e-12	0.0728453	0.0697793	0.0759113	0.728453	0.697793	0.759113	?
	PAPV_109	0.0134	0.0037	0.0097	0.0171	0.0061-0.0206	19067	973	13	F?	1.523e-10	0.0997043	0.0938315	0.105577	0.997043	0.938315	1.05577	F
	PAPV_114	0.1042	0.0008	0.1034	0.105	0.1026-0.1058	4983091	137187	14295	M	5.282e-09	0.0479813	0.0458272	0.0501355	0.479813	0.458272	0.501355	M
	PAPV_117	0.1018	0.0006	0.1012	0.1024	0.1006-0.1029	9896260	273940	27878	M	3.752e-09	0.0485477	0.0463117	0.0507836	0.485477	0.463117	0.507836	M
	PAPV_118	0.1056	0.0007	0.1049	0.1063	0.1043-0.107	6713416	197634	20876	M	9.586e-10	0.0531956	0.0495335	0.0568577	0.531956	0.495335	0.568577	M
	PAPV_137	0.1151	0.0035	0.1116	0.1186	0.1082-0.1219	310852	8368	963	M	6.365e-09	0.0463775	0.0443364	0.0484185	0.463774	0.443364	0.484185	M
	PAPV_146	0.0962	0.0236	0.0726	0.1198	0.0499-0.1424	5376	156	15	M?	4.264e-09	0.0522927	0.0485478	0.0560377	0.522927	0.485478	0.560377	M
	PAPV_146	0.1016	0.0004	0.1012	0.102	0.1007-0.1024	16020858	451313	45831	M	1.858e-09	0.0499388	0.0474545	0.0524232	0.499389	0.474545	0.524232	M
	PAPV_156	0.0268	0.0108	0.016	0.0376	0.0056-0.0479	4485	224	6	F?	1.168e-12	0.0987061	0.0931828	0.104229	0.987061	0.931828	1.04229	F
	PAPV_167	0.1138	0.0011	0.1127	0.1149	0.1117-0.1158	3162013	91175	10374	M	1.181e-09	0.0511907	0.0480882	0.0542932	0.511907	0.480882	0.542932	M
	PAPV_172	0.0125	0.0002	0.0123	0.0127	0.012-0.013	4141577	203102	2535	F	4.199e-13	0.0973185	0.0926912	0.101946	0.973185	0.926912	1.01946	F
	PAPV_173	0.1059	0.0004	0.1055	0.1063	0.1051-0.1067	21751178	593290	62845	M	8.86e-12	0.0472861	0.0450863	0.049486	0.472861	0.450863	0.49486	M
	PAPV_174	0.106	0.0007	0.1053	0.1067	0.1046-0.1073	6582036	194471	20608	M	8.142e-10	0.052955	0.0496957	0.0562142	0.52955	0.496957	0.562142	M
	PAPV_175	0.1018	0.0008	0.101	0.1026	0.1002-0.1034	5010265	136701	13920	M	7.745e-09	0.0476253	0.0454094	0.0498412	0.476253	0.454094	0.498412	M
Table S2. Molecular sex determination: the sex of each individual was inferred using two computational approaches specific for low-coverage genomes: Ry (Skoglund et al., 2013) and Rx (Mittnik et al., 2016).

## Sheet: KinshipREAD
	First Individual	Second Individual	Normalized2AlleleDifference	StandardError	NonNormalizedP0	NonNormalizedStandardError
	PAPV_114	PAPV_167	0.935594	0.0152245	0.590453	0.00960819		Threshold 1st degree=0.51
	PAPV_114	PAPV_174	0.991815	0.0109241	0.625934	0.0068942
	PAPV_117	PAPV_114	1.00851	0.00922479	0.636468	0.00582176
	PAPV_117	PAPV_118	1.01703	0.00896014	0.64185	0.00565474
	PAPV_117	PAPV_167	0.98708	0.0112473	0.622946	0.00709819
	PAPV_117	PAPV_172	0.983738	0.00953806	0.620836	0.00601946
	PAPV_117	PAPV_174	1.01071	0.00830136	0.637859	0.00523898		Threshold 2nd degree=0.56
	PAPV_117	PAPV_175	0.978431	0.00909104	0.617488	0.00573735
	PAPV_118	PAPV_114	0.972323	0.0121071	0.613633	0.00764079
	PAPV_118	PAPV_167	0.958149	0.0144529	0.604687	0.00912125
	PAPV_118	PAPV_174	0.996609	0.0102736	0.628959	0.00648368
	PAPV_118	PAPV_175	0.990446	0.0115135	0.62507	0.00726616
	PAPV_146	PAPV_114	1.01788	0.00788944	0.642382	0.00497902		Average=0.63
	PAPV_146	PAPV_117	1.04211	0.00612603	0.657674	0.00386613
	PAPV_146	PAPV_118	1.01749	0.00771916	0.642139	0.00487156
	PAPV_146	PAPV_167	1.00447	0.00987713	0.633919	0.00623345
	PAPV_146	PAPV_172	1.00339	0.00839935	0.63324	0.00530083
	PAPV_146	PAPV_174	1.03061	0.00687204	0.650416	0.00433694
	PAPV_146	PAPV_175	1.01236	0.00788128	0.638898	0.00497387
	PAPV_172	PAPV_114	0.987087	0.0126571	0.62295	0.00798787
	PAPV_172	PAPV_118	0.970468	0.012501	0.612462	0.00788936
	PAPV_172	PAPV_167	0.943995	0.0156806	0.595755	0.00989599
	PAPV_172	PAPV_174	0.980169	0.0113645	0.618584	0.00717212
	PAPV_172	PAPV_175	0.991037	0.0120446	0.625443	0.00760133
	PAPV_173	PAPV_114	1.03149	0.00737754	0.650976	0.00465596
	PAPV_173	PAPV_117	1.06214	0.00547372	0.670319	0.00345446
	PAPV_173	PAPV_118	1.04292	0.00715783	0.658189	0.0045173
	PAPV_173	PAPV_146	1.09653	0.00487512	0.692022	0.00307669
	PAPV_173	PAPV_167	1.01532	0.00915357	0.640767	0.00577682
	PAPV_173	PAPV_172	1.02508	0.00760154	0.646926	0.00479733
	PAPV_173	PAPV_174	1.04925	0.00625396	0.662183	0.00394687
	PAPV_173	PAPV_175	1.0544	0.00695137	0.665433	0.004387
	PAPV_174	PAPV_167	0.949697	0.0135778	0.599353	0.00856895
	PAPV_175	PAPV_114	0.960482	0.0118081	0.60616	0.00745208
	PAPV_175	PAPV_167	0.986111	0.0147235	0.622334	0.00929197
	PAPV_175	PAPV_174	0.967573	0.0107358	0.610635	0.00677533
Table S2. Kinship analysis performed using the software READ (Relationship Estimation from Ancient DNA) (Monroy Kuhn et al., 2018).
