# Supplementary material for: Archaeogenomic distinctiveness of the Isthmo-Colombian area
Source: Cell. 2021 Apr 1;184(7):1706–1723.e24. doi: 10.1016/j.cell.2021.02.040 (PMC8024902; doi:10.1016/j.cell.2021.02.040)
Supplement: Table S4. f4-statistics testing the genetic affinity between Isthmian groups, modern/ancient IA, and ancient IA genomes, related to Figures 2C and 6A — We tested the form f4 (W/Ancient IA, X/Modern IA; Y/Isthmus, Mbuti) on uIA89, mIA417 and ancient genomes from different geographic regions (considering only transversions): North America; Central America; South American Pacific Coast and South American Atlantic Coast (plus Anzick-1 and Spirit Cave). In the last comparison we tested ancient IA genome pairs in the form f4 (W/Ancient IA, X/Ancient IA; Y/Isthmus, Mbuti). See the legend of Figure 6A for further details. [file mmc4.xlsx]

## Sheet: W-aDNANorth,X-Modern
	Region W	State W	W	Region X	State X	X	Y/Tested	Outgroup	f4	Z	SNPs
	NorthAmerica	Montana	Anzick_12600	CentralAmerica	Guatemala	Kaqchikel	aDNAPanama	Mbuti	-0.004696	-5.529	70924
	NorthAmerica	Montana	Anzick_12600	CentralAmerica	Guatemala	Kaqchikel	Cabecar	Mbuti	-0.004088	-5.375	82830
	NorthAmerica	Montana	Anzick_12600	CentralAmerica	Guatemala	Kaqchikel	PaBRIBRI	Mbuti	-0.004427	-6.031	82830
	NorthAmerica	Montana	Anzick_12600	CentralAmerica	Guatemala	Kaqchikel	PaGUNA	Mbuti	-0.004214	-6.644	82830
	NorthAmerica	Montana	Anzick_12600	CentralAmerica	Guatemala	Kaqchikel	PaNASO	Mbuti	-0.003907	-5.431	82830
	NorthAmerica	Montana	Anzick_12600	CentralAmerica	Guatemala	Kaqchikel	PaNGABE	Mbuti	-0.004036	-5.678	82830
	NorthAmerica	BrithisColumbia	BigBar_5600	CentralAmerica	Guatemala	Kaqchikel	aDNAPanama	Mbuti	-0.008232	-9.227	55605
	NorthAmerica	BrithisColumbia	BigBar_5600	CentralAmerica	Guatemala	Kaqchikel	Cabecar	Mbuti	-0.008406	-10.792	64805
	NorthAmerica	BrithisColumbia	BigBar_5600	CentralAmerica	Guatemala	Kaqchikel	PaBRIBRI	Mbuti	-0.008279	-10.7	64805
	NorthAmerica	BrithisColumbia	BigBar_5600	CentralAmerica	Guatemala	Kaqchikel	PaGUNA	Mbuti	-0.007808	-11.276	64805
	NorthAmerica	BrithisColumbia	BigBar_5600	CentralAmerica	Guatemala	Kaqchikel	PaNASO	Mbuti	-0.007739	-10.077	64805
	NorthAmerica	BrithisColumbia	BigBar_5600	CentralAmerica	Guatemala	Kaqchikel	PaNGABE	Mbuti	-0.008273	-10.687	64805
	NorthAmerica	California	ESN_4000	CentralAmerica	Guatemala	Kaqchikel	aDNAPanama	Mbuti	-0.002469	-4.127	71565
	NorthAmerica	California	ESN_4000	CentralAmerica	Guatemala	Kaqchikel	Cabecar	Mbuti	-0.002865	-5.194	83584
	NorthAmerica	California	ESN_4000	CentralAmerica	Guatemala	Kaqchikel	PaBRIBRI	Mbuti	-0.002497	-4.523	83584
	NorthAmerica	California	ESN_4000	CentralAmerica	Guatemala	Kaqchikel	PaGUNA	Mbuti	-0.001769	-3.666	83584
	NorthAmerica	California	ESN_4000	CentralAmerica	Guatemala	Kaqchikel	PaNASO	Mbuti	-0.00227	-4.214	83584
	NorthAmerica	California	ESN_4000	CentralAmerica	Guatemala	Kaqchikel	PaNGABE	Mbuti	-0.002665	-5.03	83584
	NorthAmerica	California	IslandChumash_1000	CentralAmerica	Guatemala	Kaqchikel	Cabecar	Mbuti	-0.001904	-3.386	83510
	NorthAmerica	California	IslandChumash_1000	CentralAmerica	Guatemala	Kaqchikel	PaBRIBRI	Mbuti	-0.001875	-3.541	83510
	NorthAmerica	California	LSCI_1000	CentralAmerica	Guatemala	Kaqchikel	aDNAPanama	Mbuti	-0.003477	-5.849	71578
	NorthAmerica	California	LSCI_1000	CentralAmerica	Guatemala	Kaqchikel	Cabecar	Mbuti	-0.003854	-7.09	83595
	NorthAmerica	California	LSCI_1000	CentralAmerica	Guatemala	Kaqchikel	PaBRIBRI	Mbuti	-0.003641	-7.072	83595
	NorthAmerica	California	LSCI_1000	CentralAmerica	Guatemala	Kaqchikel	PaGUNA	Mbuti	-0.002773	-6.334	83595
	NorthAmerica	California	LSCI_1000	CentralAmerica	Guatemala	Kaqchikel	PaNASO	Mbuti	-0.002796	-5.451	83595
	NorthAmerica	California	LSCI_1000	CentralAmerica	Guatemala	Kaqchikel	PaNGABE	Mbuti	-0.003777	-7.524	83595
	NorthAmerica	California	LSN_2000	CentralAmerica	Guatemala	Kaqchikel	aDNAPanama	Mbuti	-0.002249	-4.497	71509
	NorthAmerica	California	LSN_2000	CentralAmerica	Guatemala	Kaqchikel	Cabecar	Mbuti	-0.002746	-5.63	83509
	NorthAmerica	California	LSN_2000	CentralAmerica	Guatemala	Kaqchikel	PaBRIBRI	Mbuti	-0.002548	-5.54	83509
	NorthAmerica	California	LSN_2000	CentralAmerica	Guatemala	Kaqchikel	PaGUNA	Mbuti	-0.002277	-5.549	83509
	NorthAmerica	California	LSN_2000	CentralAmerica	Guatemala	Kaqchikel	PaNASO	Mbuti	-0.002088	-4.382	83509
	NorthAmerica	California	LSN_2000	CentralAmerica	Guatemala	Kaqchikel	PaNGABE	Mbuti	-0.002745	-5.948	83509
	NorthAmerica	California	MainlandChumash_1500	CentralAmerica	Guatemala	Kaqchikel	Cabecar	Mbuti	-0.002452	-4.436	82175
	NorthAmerica	California	MainlandChumash_1500	CentralAmerica	Guatemala	Kaqchikel	PaBRIBRI	Mbuti	-0.002306	-4.526	82175
	NorthAmerica	California	MainlandChumash_1500	CentralAmerica	Guatemala	Kaqchikel	PaGUNA	Mbuti	-0.001843	-4.084	82175
	NorthAmerica	California	MainlandChumash_1500	CentralAmerica	Guatemala	Kaqchikel	PaNASO	Mbuti	-0.002023	-3.998	82175
	NorthAmerica	California	MainlandChumash_1500	CentralAmerica	Guatemala	Kaqchikel	PaNGABE	Mbuti	-0.002661	-5.246	82175
	NorthAmerica	BajaCalifornia	Pericu_500	CentralAmerica	Guatemala	Kaqchikel	aDNAPanama	Mbuti	-0.003788	-4.12	40921
	NorthAmerica	BajaCalifornia	Pericu_500	CentralAmerica	Guatemala	Kaqchikel	Cabecar	Mbuti	-0.003385	-4.435	47423
	NorthAmerica	BajaCalifornia	Pericu_500	CentralAmerica	Guatemala	Kaqchikel	PaBRIBRI	Mbuti	-0.004211	-5.621	47423
	NorthAmerica	BajaCalifornia	Pericu_500	CentralAmerica	Guatemala	Kaqchikel	PaGUNA	Mbuti	-0.003191	-4.843	47423
	NorthAmerica	BajaCalifornia	Pericu_500	CentralAmerica	Guatemala	Kaqchikel	PaNASO	Mbuti	-0.003204	-4.475	47423
	NorthAmerica	BajaCalifornia	Pericu_500	CentralAmerica	Guatemala	Kaqchikel	PaNGABE	Mbuti	-0.004119	-5.55	47423
	NorthAmerica	Nevada	SpiritCave_10900	CentralAmerica	Guatemala	Kaqchikel	Cabecar	Mbuti	-0.0032	-4.421	83534
	NorthAmerica	Nevada	SpiritCave_10900	CentralAmerica	Guatemala	Kaqchikel	PaBRIBRI	Mbuti	-0.002757	-3.956	83534
	NorthAmerica	Nevada	SpiritCave_10900	CentralAmerica	Guatemala	Kaqchikel	PaGUNA	Mbuti	-0.002149	-3.569	83534
	NorthAmerica	Nevada	SpiritCave_10900	CentralAmerica	Guatemala	Kaqchikel	PaNASO	Mbuti	-0.002796	-4.143	83534
	NorthAmerica	Nevada	SpiritCave_10900	CentralAmerica	Guatemala	Kaqchikel	PaNGABE	Mbuti	-0.002697	-4.008	83534
	NorthAmerica	Montana	Anzick_12600	NorthAmerica	Canada	Algonquin	Cabecar	Mbuti	0.003249	4.01	82830
	NorthAmerica	Montana	Anzick_12600	NorthAmerica	Canada	Algonquin	PaBRIBRI	Mbuti	0.003145	4.112	82830
	NorthAmerica	Montana	Anzick_12600	NorthAmerica	Canada	Algonquin	PaGUNA	Mbuti	0.002271	3.36	82830
	NorthAmerica	Montana	Anzick_12600	NorthAmerica	Canada	Algonquin	PaNASO	Mbuti	0.003149	4.214	82830
	NorthAmerica	Montana	Anzick_12600	NorthAmerica	Canada	Algonquin	PaNGABE	Mbuti	0.003153	4.199	82830
	NorthAmerica	California	ESN_4000	NorthAmerica	Canada	Algonquin	aDNAPanama	Mbuti	0.004961	8.095	71565
	NorthAmerica	California	ESN_4000	NorthAmerica	Canada	Algonquin	Cabecar	Mbuti	0.004474	7.345	83584
	NorthAmerica	California	ESN_4000	NorthAmerica	Canada	Algonquin	PaBRIBRI	Mbuti	0.005089	8.864	83584
	NorthAmerica	California	ESN_4000	NorthAmerica	Canada	Algonquin	PaGUNA	Mbuti	0.004703	8.884	83584
	NorthAmerica	California	ESN_4000	NorthAmerica	Canada	Algonquin	PaNASO	Mbuti	0.004797	8.637	83584
	NorthAmerica	California	ESN_4000	NorthAmerica	Canada	Algonquin	PaNGABE	Mbuti	0.004544	8.213	83584
	NorthAmerica	California	IslandChumash_1000	NorthAmerica	Canada	Algonquin	aDNAPanama	Mbuti	0.00559	8.428	71506
	NorthAmerica	California	IslandChumash_1000	NorthAmerica	Canada	Algonquin	Cabecar	Mbuti	0.005431	9.111	83510
	NorthAmerica	California	IslandChumash_1000	NorthAmerica	Canada	Algonquin	PaBRIBRI	Mbuti	0.005693	9.75	83510
	NorthAmerica	California	IslandChumash_1000	NorthAmerica	Canada	Algonquin	PaGUNA	Mbuti	0.005157	9.78	83510
	NorthAmerica	California	IslandChumash_1000	NorthAmerica	Canada	Algonquin	PaNASO	Mbuti	0.005444	9.424	83510
	NorthAmerica	California	IslandChumash_1000	NorthAmerica	Canada	Algonquin	PaNGABE	Mbuti	0.005684	9.731	83510
	NorthAmerica	California	LSCI_1000	NorthAmerica	Canada	Algonquin	aDNAPanama	Mbuti	0.003961	6.43	71578
	NorthAmerica	California	LSCI_1000	NorthAmerica	Canada	Algonquin	Cabecar	Mbuti	0.003495	6.046	83595
	NorthAmerica	California	LSCI_1000	NorthAmerica	Canada	Algonquin	PaBRIBRI	Mbuti	0.003949	7.165	83595
	NorthAmerica	California	LSCI_1000	NorthAmerica	Canada	Algonquin	PaGUNA	Mbuti	0.003704	7.471	83595
	NorthAmerica	California	LSCI_1000	NorthAmerica	Canada	Algonquin	PaNASO	Mbuti	0.004274	7.895	83595
	NorthAmerica	California	LSCI_1000	NorthAmerica	Canada	Algonquin	PaNGABE	Mbuti	0.003435	6.486	83595
	NorthAmerica	California	LSN_2000	NorthAmerica	Canada	Algonquin	aDNAPanama	Mbuti	0.005193	9.037	71509
	NorthAmerica	California	LSN_2000	NorthAmerica	Canada	Algonquin	Cabecar	Mbuti	0.004613	8.585	83509
	NorthAmerica	California	LSN_2000	NorthAmerica	Canada	Algonquin	PaBRIBRI	Mbuti	0.005049	9.469	83509
	NorthAmerica	California	LSN_2000	NorthAmerica	Canada	Algonquin	PaGUNA	Mbuti	0.004207	8.925	83509
	NorthAmerica	California	LSN_2000	NorthAmerica	Canada	Algonquin	PaNASO	Mbuti	0.004986	9.417	83509
	NorthAmerica	California	LSN_2000	NorthAmerica	Canada	Algonquin	PaNGABE	Mbuti	0.00447	8.791	83509
	NorthAmerica	California	MainlandChumash_1500	NorthAmerica	Canada	Algonquin	aDNAPanama	Mbuti	0.005528	8.368	70407
	NorthAmerica	California	MainlandChumash_1500	NorthAmerica	Canada	Algonquin	Cabecar	Mbuti	0.004919	8.182	82175
	NorthAmerica	California	MainlandChumash_1500	NorthAmerica	Canada	Algonquin	PaBRIBRI	Mbuti	0.005329	9.285	82175
	NorthAmerica	California	MainlandChumash_1500	NorthAmerica	Canada	Algonquin	PaGUNA	Mbuti	0.004648	9.096	82175
	NorthAmerica	California	MainlandChumash_1500	NorthAmerica	Canada	Algonquin	PaNASO	Mbuti	0.00507	9.096	82175
	NorthAmerica	California	MainlandChumash_1500	NorthAmerica	Canada	Algonquin	PaNGABE	Mbuti	0.004574	8.331	82175
	NorthAmerica	BajaCalifornia	Pericu_500	NorthAmerica	Canada	Algonquin	aDNAPanama	Mbuti	0.003929	4.12	40921
	NorthAmerica	BajaCalifornia	Pericu_500	NorthAmerica	Canada	Algonquin	Cabecar	Mbuti	0.004407	5.397	47423
	NorthAmerica	BajaCalifornia	Pericu_500	NorthAmerica	Canada	Algonquin	PaBRIBRI	Mbuti	0.003752	4.721	47423
	NorthAmerica	BajaCalifornia	Pericu_500	NorthAmerica	Canada	Algonquin	PaGUNA	Mbuti	0.003467	4.773	47423
	NorthAmerica	BajaCalifornia	Pericu_500	NorthAmerica	Canada	Algonquin	PaNASO	Mbuti	0.004165	5.465	47423
	NorthAmerica	BajaCalifornia	Pericu_500	NorthAmerica	Canada	Algonquin	PaNGABE	Mbuti	0.003477	4.518	47423
	NorthAmerica	Nevada	SpiritCave_10900	NorthAmerica	Canada	Algonquin	aDNAPanama	Mbuti	0.005373	6.679	71521
	NorthAmerica	Nevada	SpiritCave_10900	NorthAmerica	Canada	Algonquin	Cabecar	Mbuti	0.004137	5.614	83534
	NorthAmerica	Nevada	SpiritCave_10900	NorthAmerica	Canada	Algonquin	PaBRIBRI	Mbuti	0.004828	6.691	83534
	NorthAmerica	Nevada	SpiritCave_10900	NorthAmerica	Canada	Algonquin	PaGUNA	Mbuti	0.004317	6.672	83534
	NorthAmerica	Nevada	SpiritCave_10900	NorthAmerica	Canada	Algonquin	PaNASO	Mbuti	0.004263	6.059	83534
	NorthAmerica	Nevada	SpiritCave_10900	NorthAmerica	Canada	Algonquin	PaNGABE	Mbuti	0.004505	6.534	83534
	NorthAmerica	Montana	Anzick_12600	NorthAmerica	Canada	Chipewyan	aDNAPanama	Mbuti	0.003989	4.683	70924
	NorthAmerica	Montana	Anzick_12600	NorthAmerica	Canada	Chipewyan	Cabecar	Mbuti	0.004438	5.651	82830
	NorthAmerica	Montana	Anzick_12600	NorthAmerica	Canada	Chipewyan	PaBRIBRI	Mbuti	0.00416	5.531	82830
	NorthAmerica	Montana	Anzick_12600	NorthAmerica	Canada	Chipewyan	PaGUNA	Mbuti	0.003954	6.032	82830
	NorthAmerica	Montana	Anzick_12600	NorthAmerica	Canada	Chipewyan	PaNASO	Mbuti	0.004387	6.003	82830
	NorthAmerica	Montana	Anzick_12600	NorthAmerica	Canada	Chipewyan	PaNGABE	Mbuti	0.00445	5.89	82830
	NorthAmerica	California	ESN_4000	NorthAmerica	Canada	Chipewyan	aDNAPanama	Mbuti	0.006282	10.946	71565
	NorthAmerica	California	ESN_4000	NorthAmerica	Canada	Chipewyan	Cabecar	Mbuti	0.005722	10.283	83584
	NorthAmerica	California	ESN_4000	NorthAmerica	Canada	Chipewyan	PaBRIBRI	Mbuti	0.006139	11.54	83584
	NorthAmerica	California	ESN_4000	NorthAmerica	Canada	Chipewyan	PaGUNA	Mbuti	0.006423	13.362	83584
	NorthAmerica	California	ESN_4000	NorthAmerica	Canada	Chipewyan	PaNASO	Mbuti	0.006071	11.769	83584
	NorthAmerica	California	ESN_4000	NorthAmerica	Canada	Chipewyan	PaNGABE	Mbuti	0.005885	11.292	83584
	NorthAmerica	California	IslandChumash_1000	NorthAmerica	Canada	Chipewyan	aDNAPanama	Mbuti	0.006911	11.741	71506
	NorthAmerica	California	IslandChumash_1000	NorthAmerica	Canada	Chipewyan	Cabecar	Mbuti	0.00668	12.086	83510
	NorthAmerica	California	IslandChumash_1000	NorthAmerica	Canada	Chipewyan	PaBRIBRI	Mbuti	0.006753	12.59	83510
	NorthAmerica	California	IslandChumash_1000	NorthAmerica	Canada	Chipewyan	PaGUNA	Mbuti	0.006873	14.122	83510
	NorthAmerica	California	IslandChumash_1000	NorthAmerica	Canada	Chipewyan	PaNASO	Mbuti	0.006722	12.645	83510
	NorthAmerica	California	IslandChumash_1000	NorthAmerica	Canada	Chipewyan	PaNGABE	Mbuti	0.007034	13.211	83510
	NorthAmerica	California	LSCI_1000	NorthAmerica	Canada	Chipewyan	aDNAPanama	Mbuti	0.005264	9.085	71578
	NorthAmerica	California	LSCI_1000	NorthAmerica	Canada	Chipewyan	Cabecar	Mbuti	0.004737	8.864	83595
	NorthAmerica	California	LSCI_1000	NorthAmerica	Canada	Chipewyan	PaBRIBRI	Mbuti	0.004999	9.96	83595
	NorthAmerica	California	LSCI_1000	NorthAmerica	Canada	Chipewyan	PaGUNA	Mbuti	0.005419	12.174	83595
	NorthAmerica	California	LSCI_1000	NorthAmerica	Canada	Chipewyan	PaNASO	Mbuti	0.005543	11.364	83595
	NorthAmerica	California	LSCI_1000	NorthAmerica	Canada	Chipewyan	PaNGABE	Mbuti	0.004771	9.744	83595
	NorthAmerica	California	LSN_2000	NorthAmerica	Canada	Chipewyan	aDNAPanama	Mbuti	0.006481	12.572	71509
	NorthAmerica	California	LSN_2000	NorthAmerica	Canada	Chipewyan	Cabecar	Mbuti	0.005842	12.142	83509
	NorthAmerica	California	LSN_2000	NorthAmerica	Canada	Chipewyan	PaBRIBRI	Mbuti	0.006088	12.918	83509
	NorthAmerica	California	LSN_2000	NorthAmerica	Canada	Chipewyan	PaGUNA	Mbuti	0.005917	14.118	83509
	NorthAmerica	California	LSN_2000	NorthAmerica	Canada	Chipewyan	PaNASO	Mbuti	0.00625	13.476	83509
	NorthAmerica	California	LSN_2000	NorthAmerica	Canada	Chipewyan	PaNGABE	Mbuti	0.005795	12.335	83509
	NorthAmerica	California	MainlandChumash_1500	NorthAmerica	Canada	Chipewyan	aDNAPanama	Mbuti	0.006805	11.34	70407
	NorthAmerica	California	MainlandChumash_1500	NorthAmerica	Canada	Chipewyan	Cabecar	Mbuti	0.006141	10.804	82175
	NorthAmerica	California	MainlandChumash_1500	NorthAmerica	Canada	Chipewyan	PaBRIBRI	Mbuti	0.006349	11.939	82175
	NorthAmerica	California	MainlandChumash_1500	NorthAmerica	Canada	Chipewyan	PaGUNA	Mbuti	0.006319	13.29	82175
	NorthAmerica	California	MainlandChumash_1500	NorthAmerica	Canada	Chipewyan	PaNASO	Mbuti	0.006319	12.258	82175
	NorthAmerica	California	MainlandChumash_1500	NorthAmerica	Canada	Chipewyan	PaNGABE	Mbuti	0.005875	11.123	82175
	NorthAmerica	BajaCalifornia	Pericu_500	NorthAmerica	Canada	Chipewyan	aDNAPanama	Mbuti	0.00494	5.322	40921
	NorthAmerica	BajaCalifornia	Pericu_500	NorthAmerica	Canada	Chipewyan	Cabecar	Mbuti	0.005405	7.039	47423
	NorthAmerica	BajaCalifornia	Pericu_500	NorthAmerica	Canada	Chipewyan	PaBRIBRI	Mbuti	0.004599	6.171	47423
	NorthAmerica	BajaCalifornia	Pericu_500	NorthAmerica	Canada	Chipewyan	PaGUNA	Mbuti	0.005141	7.754	47423
	NorthAmerica	BajaCalifornia	Pericu_500	NorthAmerica	Canada	Chipewyan	PaNASO	Mbuti	0.005202	7.387	47423
	NorthAmerica	BajaCalifornia	Pericu_500	NorthAmerica	Canada	Chipewyan	PaNGABE	Mbuti	0.004657	6.298	47423
	NorthAmerica	Nevada	SpiritCave_10900	NorthAmerica	Canada	Chipewyan	aDNAPanama	Mbuti	0.006678	8.67	71521
	NorthAmerica	Nevada	SpiritCave_10900	NorthAmerica	Canada	Chipewyan	Cabecar	Mbuti	0.005381	7.511	83534
	NorthAmerica	Nevada	SpiritCave_10900	NorthAmerica	Canada	Chipewyan	PaBRIBRI	Mbuti	0.005876	8.475	83534
	NorthAmerica	Nevada	SpiritCave_10900	NorthAmerica	Canada	Chipewyan	PaGUNA	Mbuti	0.00603	9.572	83534
	NorthAmerica	Nevada	SpiritCave_10900	NorthAmerica	Canada	Chipewyan	PaNASO	Mbuti	0.005526	8.075	83534
	NorthAmerica	Nevada	SpiritCave_10900	NorthAmerica	Canada	Chipewyan	PaNGABE	Mbuti	0.005841	8.671	83534
	NorthAmerica	Montana	Anzick_12600	NorthAmerica	Canada	Cree	PaNGABE	Mbuti	0.002403	3.356	82830
	NorthAmerica	California	ESN_4000	NorthAmerica	Canada	Cree	aDNAPanama	Mbuti	0.00397	6.988	71565
	NorthAmerica	California	ESN_4000	NorthAmerica	Canada	Cree	Cabecar	Mbuti	0.003665	6.873	83584
	NorthAmerica	California	ESN_4000	NorthAmerica	Canada	Cree	PaBRIBRI	Mbuti	0.004201	8.143	83584
	NorthAmerica	California	ESN_4000	NorthAmerica	Canada	Cree	PaGUNA	Mbuti	0.004084	8.724	83584
	NorthAmerica	California	ESN_4000	NorthAmerica	Canada	Cree	PaNASO	Mbuti	0.003875	7.851	83584
	NorthAmerica	California	ESN_4000	NorthAmerica	Canada	Cree	PaNGABE	Mbuti	0.003794	7.519	83584
	NorthAmerica	California	IslandChumash_1000	NorthAmerica	Canada	Cree	aDNAPanama	Mbuti	0.004606	8.074	71506
	NorthAmerica	California	IslandChumash_1000	NorthAmerica	Canada	Cree	Cabecar	Mbuti	0.00462	8.717	83510
	NorthAmerica	California	IslandChumash_1000	NorthAmerica	Canada	Cree	PaBRIBRI	Mbuti	0.004818	9.386	83510
	NorthAmerica	California	IslandChumash_1000	NorthAmerica	Canada	Cree	PaGUNA	Mbuti	0.004542	9.658	83510
	NorthAmerica	California	IslandChumash_1000	NorthAmerica	Canada	Cree	PaNASO	Mbuti	0.004532	8.76	83510
	NorthAmerica	California	IslandChumash_1000	NorthAmerica	Canada	Cree	PaNGABE	Mbuti	0.004941	9.353	83510
	NorthAmerica	California	LSCI_1000	NorthAmerica	Canada	Cree	aDNAPanama	Mbuti	0.002954	5.388	71578
	NorthAmerica	California	LSCI_1000	NorthAmerica	Canada	Cree	Cabecar	Mbuti	0.002676	5.312	83595
	NorthAmerica	California	LSCI_1000	NorthAmerica	Canada	Cree	PaBRIBRI	Mbuti	0.003057	6.337	83595
	NorthAmerica	California	LSCI_1000	NorthAmerica	Canada	Cree	PaGUNA	Mbuti	0.003079	7.272	83595
	NorthAmerica	California	LSCI_1000	NorthAmerica	Canada	Cree	PaNASO	Mbuti	0.003346	7.078	83595
	NorthAmerica	California	LSCI_1000	NorthAmerica	Canada	Cree	PaNGABE	Mbuti	0.00268	5.761	83595
	NorthAmerica	California	LSN_2000	NorthAmerica	Canada	Cree	aDNAPanama	Mbuti	0.004181	8.8	71509
	NorthAmerica	California	LSN_2000	NorthAmerica	Canada	Cree	Cabecar	Mbuti	0.003787	8.442	83509
	NorthAmerica	California	LSN_2000	NorthAmerica	Canada	Cree	PaBRIBRI	Mbuti	0.004157	9.323	83509
	NorthAmerica	California	LSN_2000	NorthAmerica	Canada	Cree	PaGUNA	Mbuti	0.003582	8.993	83509
	NorthAmerica	California	LSN_2000	NorthAmerica	Canada	Cree	PaNASO	Mbuti	0.004056	9.028	83509
	NorthAmerica	California	LSN_2000	NorthAmerica	Canada	Cree	PaNGABE	Mbuti	0.003709	8.551	83509
	NorthAmerica	California	MainlandChumash_1500	NorthAmerica	Canada	Cree	aDNAPanama	Mbuti	0.004501	7.725	70407
	NorthAmerica	California	MainlandChumash_1500	NorthAmerica	Canada	Cree	Cabecar	Mbuti	0.004103	7.547	82175
	NorthAmerica	California	MainlandChumash_1500	NorthAmerica	Canada	Cree	PaBRIBRI	Mbuti	0.004431	8.86	82175
	NorthAmerica	California	MainlandChumash_1500	NorthAmerica	Canada	Cree	PaGUNA	Mbuti	0.004015	8.776	82175
	NorthAmerica	California	MainlandChumash_1500	NorthAmerica	Canada	Cree	PaNASO	Mbuti	0.004165	8.439	82175
	NorthAmerica	California	MainlandChumash_1500	NorthAmerica	Canada	Cree	PaNGABE	Mbuti	0.003835	7.677	82175
	NorthAmerica	BajaCalifornia	Pericu_500	NorthAmerica	Canada	Cree	Cabecar	Mbuti	0.003298	4.43	47423
	NorthAmerica	BajaCalifornia	Pericu_500	NorthAmerica	Canada	Cree	PaBRIBRI	Mbuti	0.002396	3.358	47423
	NorthAmerica	BajaCalifornia	Pericu_500	NorthAmerica	Canada	Cree	PaGUNA	Mbuti	0.002685	4.071	47423
	NorthAmerica	BajaCalifornia	Pericu_500	NorthAmerica	Canada	Cree	PaNASO	Mbuti	0.002841	4.047	47423
	NorthAmerica	BajaCalifornia	Pericu_500	NorthAmerica	Canada	Cree	PaNGABE	Mbuti	0.002381	3.347	47423
	NorthAmerica	Nevada	SpiritCave_10900	NorthAmerica	Canada	Cree	aDNAPanama	Mbuti	0.004381	5.94	71521
	NorthAmerica	Nevada	SpiritCave_10900	NorthAmerica	Canada	Cree	Cabecar	Mbuti	0.003334	4.807	83534
	NorthAmerica	Nevada	SpiritCave_10900	NorthAmerica	Canada	Cree	PaBRIBRI	Mbuti	0.003946	5.735	83534
	NorthAmerica	Nevada	SpiritCave_10900	NorthAmerica	Canada	Cree	PaGUNA	Mbuti	0.003703	6.17	83534
	NorthAmerica	Nevada	SpiritCave_10900	NorthAmerica	Canada	Cree	PaNASO	Mbuti	0.003347	5.019	83534
	NorthAmerica	Nevada	SpiritCave_10900	NorthAmerica	Canada	Cree	PaNGABE	Mbuti	0.00376	5.687	83534
	NorthAmerica	BrithisColumbia	BigBar_5600	NorthAmerica	Canada	Ojibwa	Cabecar	Mbuti	-0.002944	-3.934	64805
	NorthAmerica	BrithisColumbia	BigBar_5600	NorthAmerica	Canada	Ojibwa	PaBRIBRI	Mbuti	-0.002536	-3.438	64805
	NorthAmerica	BrithisColumbia	BigBar_5600	NorthAmerica	Canada	Ojibwa	PaGUNA	Mbuti	-0.002776	-4.125	64805
	NorthAmerica	BrithisColumbia	BigBar_5600	NorthAmerica	Canada	Ojibwa	PaNGABE	Mbuti	-0.002717	-3.688	64805
	NorthAmerica	California	ESN_4000	NorthAmerica	Canada	Ojibwa	aDNAPanama	Mbuti	0.003185	5.8	71565
	NorthAmerica	California	ESN_4000	NorthAmerica	Canada	Ojibwa	Cabecar	Mbuti	0.002793	5.382	83584
	NorthAmerica	California	ESN_4000	NorthAmerica	Canada	Ojibwa	PaBRIBRI	Mbuti	0.003274	6.377	83584
	NorthAmerica	California	ESN_4000	NorthAmerica	Canada	Ojibwa	PaGUNA	Mbuti	0.003367	7.192	83584
	NorthAmerica	California	ESN_4000	NorthAmerica	Canada	Ojibwa	PaNASO	Mbuti	0.003167	6.525	83584
	NorthAmerica	California	ESN_4000	NorthAmerica	Canada	Ojibwa	PaNGABE	Mbuti	0.003053	6.059	83584
	NorthAmerica	California	IslandChumash_1000	NorthAmerica	Canada	Ojibwa	aDNAPanama	Mbuti	0.003818	6.932	71506
	NorthAmerica	California	IslandChumash_1000	NorthAmerica	Canada	Ojibwa	Cabecar	Mbuti	0.00375	7.113	83510
	NorthAmerica	California	IslandChumash_1000	NorthAmerica	Canada	Ojibwa	PaBRIBRI	Mbuti	0.003886	7.623	83510
	NorthAmerica	California	IslandChumash_1000	NorthAmerica	Canada	Ojibwa	PaGUNA	Mbuti	0.003822	8.281	83510
	NorthAmerica	California	IslandChumash_1000	NorthAmerica	Canada	Ojibwa	PaNASO	Mbuti	0.003819	7.48	83510
	NorthAmerica	California	IslandChumash_1000	NorthAmerica	Canada	Ojibwa	PaNGABE	Mbuti	0.004201	8.223	83510
	NorthAmerica	California	LSCI_1000	NorthAmerica	Canada	Ojibwa	aDNAPanama	Mbuti	0.002179	4.12	71578
	NorthAmerica	California	LSCI_1000	NorthAmerica	Canada	Ojibwa	Cabecar	Mbuti	0.001807	3.758	83595
	NorthAmerica	California	LSCI_1000	NorthAmerica	Canada	Ojibwa	PaBRIBRI	Mbuti	0.002131	4.606	83595
	NorthAmerica	California	LSCI_1000	NorthAmerica	Canada	Ojibwa	PaGUNA	Mbuti	0.002364	5.662	83595
	NorthAmerica	California	LSCI_1000	NorthAmerica	Canada	Ojibwa	PaNASO	Mbuti	0.002641	5.888	83595
	NorthAmerica	California	LSCI_1000	NorthAmerica	Canada	Ojibwa	PaNGABE	Mbuti	0.001943	4.336	83595
	NorthAmerica	California	LSN_2000	NorthAmerica	Canada	Ojibwa	aDNAPanama	Mbuti	0.003405	7.356	71509
	NorthAmerica	California	LSN_2000	NorthAmerica	Canada	Ojibwa	Cabecar	Mbuti	0.002918	6.729	83509
	NorthAmerica	California	LSN_2000	NorthAmerica	Canada	Ojibwa	PaBRIBRI	Mbuti	0.003229	7.484	83509
	NorthAmerica	California	LSN_2000	NorthAmerica	Canada	Ojibwa	PaGUNA	Mbuti	0.002867	7.555	83509
	NorthAmerica	California	LSN_2000	NorthAmerica	Canada	Ojibwa	PaNASO	Mbuti	0.003351	7.912	83509
	NorthAmerica	California	LSN_2000	NorthAmerica	Canada	Ojibwa	PaNGABE	Mbuti	0.002973	7.045	83509
	NorthAmerica	California	MainlandChumash_1500	NorthAmerica	Canada	Ojibwa	aDNAPanama	Mbuti	0.003707	6.483	70407
	NorthAmerica	California	MainlandChumash_1500	NorthAmerica	Canada	Ojibwa	Cabecar	Mbuti	0.003204	5.992	82175
	NorthAmerica	California	MainlandChumash_1500	NorthAmerica	Canada	Ojibwa	PaBRIBRI	Mbuti	0.003462	6.851	82175
	NorthAmerica	California	MainlandChumash_1500	NorthAmerica	Canada	Ojibwa	PaGUNA	Mbuti	0.00328	7.362	82175
	NorthAmerica	California	MainlandChumash_1500	NorthAmerica	Canada	Ojibwa	PaNASO	Mbuti	0.00341	7.021	82175
	NorthAmerica	California	MainlandChumash_1500	NorthAmerica	Canada	Ojibwa	PaNGABE	Mbuti	0.003055	6.125	82175
	NorthAmerica	Nevada	SpiritCave_10900	NorthAmerica	Canada	Ojibwa	aDNAPanama	Mbuti	0.003614	4.836	71521
	NorthAmerica	Nevada	SpiritCave_10900	NorthAmerica	Canada	Ojibwa	Cabecar	Mbuti	0.002461	3.575	83534
	NorthAmerica	Nevada	SpiritCave_10900	NorthAmerica	Canada	Ojibwa	PaBRIBRI	Mbuti	0.003023	4.424	83534
	NorthAmerica	Nevada	SpiritCave_10900	NorthAmerica	Canada	Ojibwa	PaGUNA	Mbuti	0.002992	5.133	83534
	NorthAmerica	Nevada	SpiritCave_10900	NorthAmerica	Canada	Ojibwa	PaNASO	Mbuti	0.002644	4.01	83534
	NorthAmerica	Nevada	SpiritCave_10900	NorthAmerica	Canada	Ojibwa	PaNGABE	Mbuti	0.003029	4.649	83534
	NorthAmerica	Montana	Anzick_12600	NorthAmerica	Mexico	Mayan	aDNAPanama	Mbuti	-0.004261	-5.278	70924
	NorthAmerica	Montana	Anzick_12600	NorthAmerica	Mexico	Mayan	Cabecar	Mbuti	-0.003243	-4.449	82830
	NorthAmerica	Montana	Anzick_12600	NorthAmerica	Mexico	Mayan	PaBRIBRI	Mbuti	-0.003435	-4.942	82830
	NorthAmerica	Montana	Anzick_12600	NorthAmerica	Mexico	Mayan	PaGUNA	Mbuti	-0.003948	-6.491	82830
	NorthAmerica	Montana	Anzick_12600	NorthAmerica	Mexico	Mayan	PaNASO	Mbuti	-0.003439	-5.056	82830
	NorthAmerica	Montana	Anzick_12600	NorthAmerica	Mexico	Mayan	PaNGABE	Mbuti	-0.003149	-4.54	82830
	NorthAmerica	BrithisColumbia	BigBar_5600	NorthAmerica	Mexico	Mayan	aDNAPanama	Mbuti	-0.00807	-9.598	55605
	NorthAmerica	BrithisColumbia	BigBar_5600	NorthAmerica	Mexico	Mayan	Cabecar	Mbuti	-0.0077	-10.266	64805
	NorthAmerica	BrithisColumbia	BigBar_5600	NorthAmerica	Mexico	Mayan	PaBRIBRI	Mbuti	-0.007438	-10.132	64805
	NorthAmerica	BrithisColumbia	BigBar_5600	NorthAmerica	Mexico	Mayan	PaGUNA	Mbuti	-0.007751	-11.708	64805
	NorthAmerica	BrithisColumbia	BigBar_5600	NorthAmerica	Mexico	Mayan	PaNASO	Mbuti	-0.007346	-9.981	64805
	NorthAmerica	BrithisColumbia	BigBar_5600	NorthAmerica	Mexico	Mayan	PaNGABE	Mbuti	-0.007629	-10.323	64805
	NorthAmerica	California	ESN_4000	NorthAmerica	Mexico	Mayan	aDNAPanama	Mbuti	-0.002032	-3.86	71565
	NorthAmerica	California	ESN_4000	NorthAmerica	Mexico	Mayan	Cabecar	Mbuti	-0.002018	-4.165	83584
	NorthAmerica	California	ESN_4000	NorthAmerica	Mexico	Mayan	PaGUNA	Mbuti	-0.001525	-3.501	83584
	NorthAmerica	California	ESN_4000	NorthAmerica	Mexico	Mayan	PaNASO	Mbuti	-0.001809	-3.907	83584
	NorthAmerica	California	ESN_4000	NorthAmerica	Mexico	Mayan	PaNGABE	Mbuti	-0.001796	-3.851	83584
	NorthAmerica	California	LSCI_1000	NorthAmerica	Mexico	Mayan	aDNAPanama	Mbuti	-0.003043	-5.864	71578
	NorthAmerica	California	LSCI_1000	NorthAmerica	Mexico	Mayan	Cabecar	Mbuti	-0.003003	-6.492	83595
	NorthAmerica	California	LSCI_1000	NorthAmerica	Mexico	Mayan	PaBRIBRI	Mbuti	-0.002654	-6.136	83595
	NorthAmerica	California	LSCI_1000	NorthAmerica	Mexico	Mayan	PaGUNA	Mbuti	-0.002527	-6.61	83595
	NorthAmerica	California	LSCI_1000	NorthAmerica	Mexico	Mayan	PaNASO	Mbuti	-0.002331	-5.494	83595
	NorthAmerica	California	LSCI_1000	NorthAmerica	Mexico	Mayan	PaNGABE	Mbuti	-0.002902	-6.686	83595
	NorthAmerica	California	LSN_2000	NorthAmerica	Mexico	Mayan	aDNAPanama	Mbuti	-0.00182	-4.245	71509
	NorthAmerica	California	LSN_2000	NorthAmerica	Mexico	Mayan	Cabecar	Mbuti	-0.001898	-4.667	83509
	NorthAmerica	California	LSN_2000	NorthAmerica	Mexico	Mayan	PaBRIBRI	Mbuti	-0.001567	-3.995	83509
	NorthAmerica	California	LSN_2000	NorthAmerica	Mexico	Mayan	PaGUNA	Mbuti	-0.00203	-5.684	83509
	NorthAmerica	California	LSN_2000	NorthAmerica	Mexico	Mayan	PaNASO	Mbuti	-0.001623	-4.072	83509
	NorthAmerica	California	LSN_2000	NorthAmerica	Mexico	Mayan	PaNGABE	Mbuti	-0.001879	-4.753	83509
	NorthAmerica	California	MainlandChumash_1500	NorthAmerica	Mexico	Mayan	Cabecar	Mbuti	-0.001605	-3.356	82175
	NorthAmerica	California	MainlandChumash_1500	NorthAmerica	Mexico	Mayan	PaGUNA	Mbuti	-0.001597	-3.929	82175
	NorthAmerica	California	MainlandChumash_1500	NorthAmerica	Mexico	Mayan	PaNASO	Mbuti	-0.001546	-3.494	82175
	NorthAmerica	California	MainlandChumash_1500	NorthAmerica	Mexico	Mayan	PaNGABE	Mbuti	-0.001785	-3.88	82175
	NorthAmerica	BajaCalifornia	Pericu_500	NorthAmerica	Mexico	Mayan	aDNAPanama	Mbuti	-0.003402	-3.915	40921
	NorthAmerica	BajaCalifornia	Pericu_500	NorthAmerica	Mexico	Mayan	PaBRIBRI	Mbuti	-0.003261	-4.7	47423
	NorthAmerica	BajaCalifornia	Pericu_500	NorthAmerica	Mexico	Mayan	PaGUNA	Mbuti	-0.002913	-4.61	47423
	NorthAmerica	BajaCalifornia	Pericu_500	NorthAmerica	Mexico	Mayan	PaNASO	Mbuti	-0.002823	-4.169	47423
	NorthAmerica	BajaCalifornia	Pericu_500	NorthAmerica	Mexico	Mayan	PaNGABE	Mbuti	-0.003091	-4.464	47423
	NorthAmerica	Nevada	SpiritCave_10900	NorthAmerica	Mexico	Mayan	Cabecar	Mbuti	-0.002354	-3.472	83534
	NorthAmerica	Nevada	SpiritCave_10900	NorthAmerica	Mexico	Mayan	PaGUNA	Mbuti	-0.001906	-3.316	83534
	NorthAmerica	Nevada	SpiritCave_10900	NorthAmerica	Mexico	Mayan	PaNASO	Mbuti	-0.002328	-3.642	83534
	NorthAmerica	Montana	Anzick_12600	NorthAmerica	Mexico	Mixe	aDNAPanama	Mbuti	-0.00327	-3.772	70924
	NorthAmerica	Montana	Anzick_12600	NorthAmerica	Mexico	Mixe	PaBRIBRI	Mbuti	-0.002749	-3.717	82830
	NorthAmerica	Montana	Anzick_12600	NorthAmerica	Mexico	Mixe	PaGUNA	Mbuti	-0.003206	-4.873	82830
	NorthAmerica	Montana	Anzick_12600	NorthAmerica	Mexico	Mixe	PaNASO	Mbuti	-0.002673	-3.622	82830
	NorthAmerica	BrithisColumbia	BigBar_5600	NorthAmerica	Mexico	Mixe	aDNAPanama	Mbuti	-0.006998	-7.721	55605
	NorthAmerica	BrithisColumbia	BigBar_5600	NorthAmerica	Mexico	Mixe	Cabecar	Mbuti	-0.006895	-8.646	64805
	NorthAmerica	BrithisColumbia	BigBar_5600	NorthAmerica	Mexico	Mixe	PaBRIBRI	Mbuti	-0.006531	-8.219	64805
	NorthAmerica	BrithisColumbia	BigBar_5600	NorthAmerica	Mexico	Mixe	PaGUNA	Mbuti	-0.006838	-9.618	64805
	NorthAmerica	BrithisColumbia	BigBar_5600	NorthAmerica	Mexico	Mixe	PaNASO	Mbuti	-0.006442	-8.063	64805
	NorthAmerica	BrithisColumbia	BigBar_5600	NorthAmerica	Mexico	Mixe	PaNGABE	Mbuti	-0.006791	-8.486	64805
	NorthAmerica	California	LSCI_1000	NorthAmerica	Mexico	Mixe	aDNAPanama	Mbuti	-0.002048	-3.445	71578
	NorthAmerica	California	LSCI_1000	NorthAmerica	Mexico	Mixe	Cabecar	Mbuti	-0.002319	-4.358	83595
	NorthAmerica	California	LSCI_1000	NorthAmerica	Mexico	Mixe	PaBRIBRI	Mbuti	-0.001957	-3.844	83595
	NorthAmerica	California	LSCI_1000	NorthAmerica	Mexico	Mixe	PaGUNA	Mbuti	-0.001781	-4.052	83595
	NorthAmerica	California	LSCI_1000	NorthAmerica	Mexico	Mixe	PaNGABE	Mbuti	-0.002143	-4.243	83595
	NorthAmerica	Montana	Anzick_12600	NorthAmerica	Mexico	Mixtec	PaGUNA	Mbuti	-0.002694	-4.002	82830
	NorthAmerica	BrithisColumbia	BigBar_5600	NorthAmerica	Mexico	Mixtec	aDNAPanama	Mbuti	-0.006092	-6.827	55605
	NorthAmerica	BrithisColumbia	BigBar_5600	NorthAmerica	Mexico	Mixtec	Cabecar	Mbuti	-0.006293	-8.066	64805
	NorthAmerica	BrithisColumbia	BigBar_5600	NorthAmerica	Mexico	Mixtec	PaBRIBRI	Mbuti	-0.005877	-7.62	64805
	NorthAmerica	BrithisColumbia	BigBar_5600	NorthAmerica	Mexico	Mixtec	PaGUNA	Mbuti	-0.006479	-9.246	64805
	NorthAmerica	BrithisColumbia	BigBar_5600	NorthAmerica	Mexico	Mixtec	PaNASO	Mbuti	-0.005688	-7.446	64805
	NorthAmerica	BrithisColumbia	BigBar_5600	NorthAmerica	Mexico	Mixtec	PaNGABE	Mbuti	-0.005952	-7.663	64805
	NorthAmerica	BrithisColumbia	BigBar_5600	NorthAmerica	Mexico	Pima	aDNAPanama	Mbuti	-0.005131	-5.763	55605
	NorthAmerica	BrithisColumbia	BigBar_5600	NorthAmerica	Mexico	Pima	Cabecar	Mbuti	-0.005449	-7.027	64805
	NorthAmerica	BrithisColumbia	BigBar_5600	NorthAmerica	Mexico	Pima	PaBRIBRI	Mbuti	-0.00509	-6.638	64805
	NorthAmerica	BrithisColumbia	BigBar_5600	NorthAmerica	Mexico	Pima	PaGUNA	Mbuti	-0.005289	-7.7	64805
	NorthAmerica	BrithisColumbia	BigBar_5600	NorthAmerica	Mexico	Pima	PaNASO	Mbuti	-0.004986	-6.527	64805
	NorthAmerica	BrithisColumbia	BigBar_5600	NorthAmerica	Mexico	Pima	PaNGABE	Mbuti	-0.004978	-6.485	64805
	NorthAmerica	California	IslandChumash_1000	NorthAmerica	Mexico	Pima	PaNGABE	Mbuti	0.001851	3.499	83510
	NorthAmerica	BrithisColumbia	BigBar_5600	NorthAmerica	Mexico	YAQ	aDNAPanama	Mbuti	-0.005576	-6.469	55605
	NorthAmerica	BrithisColumbia	BigBar_5600	NorthAmerica	Mexico	YAQ	Cabecar	Mbuti	-0.005471	-7.082	64805
	NorthAmerica	BrithisColumbia	BigBar_5600	NorthAmerica	Mexico	YAQ	PaBRIBRI	Mbuti	-0.005109	-6.643	64805
	NorthAmerica	BrithisColumbia	BigBar_5600	NorthAmerica	Mexico	YAQ	PaGUNA	Mbuti	-0.005682	-8.44	64805
	NorthAmerica	BrithisColumbia	BigBar_5600	NorthAmerica	Mexico	YAQ	PaNASO	Mbuti	-0.004931	-6.579	64805
	NorthAmerica	BrithisColumbia	BigBar_5600	NorthAmerica	Mexico	YAQ	PaNGABE	Mbuti	-0.005257	-7.099	64805
	NorthAmerica	Montana	Anzick_12600	NorthAmerica	Mexico	Zapotec	aDNAPanama	Mbuti	-0.002992	-3.659	70924
	NorthAmerica	Montana	Anzick_12600	NorthAmerica	Mexico	Zapotec	PaBRIBRI	Mbuti	-0.002356	-3.362	82830
	NorthAmerica	Montana	Anzick_12600	NorthAmerica	Mexico	Zapotec	PaGUNA	Mbuti	-0.002935	-4.71	82830
	NorthAmerica	BrithisColumbia	BigBar_5600	NorthAmerica	Mexico	Zapotec	aDNAPanama	Mbuti	-0.006847	-8.051	55605
	NorthAmerica	BrithisColumbia	BigBar_5600	NorthAmerica	Mexico	Zapotec	Cabecar	Mbuti	-0.006419	-8.539	64805
	NorthAmerica	BrithisColumbia	BigBar_5600	NorthAmerica	Mexico	Zapotec	PaBRIBRI	Mbuti	-0.00633	-8.493	64805
	NorthAmerica	BrithisColumbia	BigBar_5600	NorthAmerica	Mexico	Zapotec	PaGUNA	Mbuti	-0.006657	-9.904	64805
	NorthAmerica	BrithisColumbia	BigBar_5600	NorthAmerica	Mexico	Zapotec	PaNASO	Mbuti	-0.006111	-8.127	64805
	NorthAmerica	BrithisColumbia	BigBar_5600	NorthAmerica	Mexico	Zapotec	PaNGABE	Mbuti	-0.006233	-8.314	64805
	NorthAmerica	California	LSCI_1000	NorthAmerica	Mexico	Zapotec	aDNAPanama	Mbuti	-0.001749	-3.332	71578
	NorthAmerica	California	LSCI_1000	NorthAmerica	Mexico	Zapotec	Cabecar	Mbuti	-0.001754	-3.611	83595
	NorthAmerica	California	LSCI_1000	NorthAmerica	Mexico	Zapotec	PaBRIBRI	Mbuti	-0.001567	-3.472	83595
	NorthAmerica	California	LSCI_1000	NorthAmerica	Mexico	Zapotec	PaGUNA	Mbuti	-0.001504	-3.786	83595
	NorthAmerica	California	LSCI_1000	NorthAmerica	Mexico	Zapotec	PaNGABE	Mbuti	-0.001643	-3.821	83595
	NorthAmerica	Montana	Anzick_12600	SouthAmerica	Argentina	Guarani	aDNAPanama	Mbuti	-0.003855	-4.758	70924
	NorthAmerica	Montana	Anzick_12600	SouthAmerica	Argentina	Guarani	Cabecar	Mbuti	-0.002743	-3.664	82830
	NorthAmerica	Montana	Anzick_12600	SouthAmerica	Argentina	Guarani	PaBRIBRI	Mbuti	-0.003033	-4.33	82830
	NorthAmerica	Montana	Anzick_12600	SouthAmerica	Argentina	Guarani	PaGUNA	Mbuti	-0.003529	-5.761	82830
	NorthAmerica	Montana	Anzick_12600	SouthAmerica	Argentina	Guarani	PaNASO	Mbuti	-0.00309	-4.527	82830
	NorthAmerica	Montana	Anzick_12600	SouthAmerica	Argentina	Guarani	PaNGABE	Mbuti	-0.002655	-3.779	82830
	NorthAmerica	BrithisColumbia	BigBar_5600	SouthAmerica	Argentina	Guarani	aDNAPanama	Mbuti	-0.007502	-8.713	55605
	NorthAmerica	BrithisColumbia	BigBar_5600	SouthAmerica	Argentina	Guarani	Cabecar	Mbuti	-0.007127	-9.233	64805
	NorthAmerica	BrithisColumbia	BigBar_5600	SouthAmerica	Argentina	Guarani	PaBRIBRI	Mbuti	-0.006858	-9.123	64805
	NorthAmerica	BrithisColumbia	BigBar_5600	SouthAmerica	Argentina	Guarani	PaGUNA	Mbuti	-0.007251	-10.747	64805
	NorthAmerica	BrithisColumbia	BigBar_5600	SouthAmerica	Argentina	Guarani	PaNASO	Mbuti	-0.006928	-9.209	64805
	NorthAmerica	BrithisColumbia	BigBar_5600	SouthAmerica	Argentina	Guarani	PaNGABE	Mbuti	-0.006956	-9.159	64805
	NorthAmerica	California	LSCI_1000	SouthAmerica	Argentina	Guarani	aDNAPanama	Mbuti	-0.002618	-4.875	71578
	NorthAmerica	California	LSCI_1000	SouthAmerica	Argentina	Guarani	Cabecar	Mbuti	-0.002515	-5.192	83595
	NorthAmerica	California	LSCI_1000	SouthAmerica	Argentina	Guarani	PaBRIBRI	Mbuti	-0.002253	-4.957	83595
	NorthAmerica	California	LSCI_1000	SouthAmerica	Argentina	Guarani	PaGUNA	Mbuti	-0.002116	-5.177	83595
	NorthAmerica	California	LSCI_1000	SouthAmerica	Argentina	Guarani	PaNASO	Mbuti	-0.001982	-4.291	83595
	NorthAmerica	California	LSCI_1000	SouthAmerica	Argentina	Guarani	PaNGABE	Mbuti	-0.002415	-5.419	83595
	NorthAmerica	California	LSN_2000	SouthAmerica	Argentina	Guarani	PaGUNA	Mbuti	-0.001623	-4.268	83509
	NorthAmerica	California	LSN_2000	SouthAmerica	Argentina	Guarani	PaNGABE	Mbuti	-0.001393	-3.431	83509
	NorthAmerica	BajaCalifornia	Pericu_500	SouthAmerica	Argentina	Guarani	PaBRIBRI	Mbuti	-0.002819	-3.929	47423
	NorthAmerica	BajaCalifornia	Pericu_500	SouthAmerica	Argentina	Guarani	PaGUNA	Mbuti	-0.002353	-3.614	47423
	NorthAmerica	BajaCalifornia	Pericu_500	SouthAmerica	Argentina	Guarani	PaNASO	Mbuti	-0.002333	-3.385	47423
	NorthAmerica	BajaCalifornia	Pericu_500	SouthAmerica	Argentina	Guarani	PaNGABE	Mbuti	-0.00252	-3.602	47423
	NorthAmerica	Montana	Anzick_12600	SouthAmerica	Bolivia	Aymara	aDNAPanama	Mbuti	-0.003615	-4.095	70924
	NorthAmerica	Montana	Anzick_12600	SouthAmerica	Bolivia	Aymara	Cabecar	Mbuti	-0.002668	-3.367	82830
	NorthAmerica	Montana	Anzick_12600	SouthAmerica	Bolivia	Aymara	PaBRIBRI	Mbuti	-0.002771	-3.616	82830
	NorthAmerica	Montana	Anzick_12600	SouthAmerica	Bolivia	Aymara	PaGUNA	Mbuti	-0.00331	-4.982	82830
	NorthAmerica	BrithisColumbia	BigBar_5600	SouthAmerica	Bolivia	Aymara	aDNAPanama	Mbuti	-0.007104	-7.79	55605
	NorthAmerica	BrithisColumbia	BigBar_5600	SouthAmerica	Bolivia	Aymara	Cabecar	Mbuti	-0.007086	-8.767	64805
	NorthAmerica	BrithisColumbia	BigBar_5600	SouthAmerica	Bolivia	Aymara	PaBRIBRI	Mbuti	-0.006646	-8.212	64805
	NorthAmerica	BrithisColumbia	BigBar_5600	SouthAmerica	Bolivia	Aymara	PaGUNA	Mbuti	-0.007042	-9.714	64805
	NorthAmerica	BrithisColumbia	BigBar_5600	SouthAmerica	Bolivia	Aymara	PaNASO	Mbuti	-0.006132	-7.818	64805
	NorthAmerica	BrithisColumbia	BigBar_5600	SouthAmerica	Bolivia	Aymara	PaNGABE	Mbuti	-0.006695	-8.36	64805
	NorthAmerica	California	LSCI_1000	SouthAmerica	Bolivia	Aymara	aDNAPanama	Mbuti	-0.00239	-3.878	71578
	NorthAmerica	California	LSCI_1000	SouthAmerica	Bolivia	Aymara	Cabecar	Mbuti	-0.002455	-4.442	83595
	NorthAmerica	California	LSCI_1000	SouthAmerica	Bolivia	Aymara	PaBRIBRI	Mbuti	-0.002024	-3.838	83595
	NorthAmerica	California	LSCI_1000	SouthAmerica	Bolivia	Aymara	PaGUNA	Mbuti	-0.001882	-4.044	83595
	NorthAmerica	California	LSCI_1000	SouthAmerica	Bolivia	Aymara	PaNGABE	Mbuti	-0.002181	-4.157	83595
	NorthAmerica	Montana	Anzick_12600	SouthAmerica	Bolivia	Bolivian	aDNAPanama	Mbuti	-0.003702	-4.393	70924
	NorthAmerica	Montana	Anzick_12600	SouthAmerica	Bolivia	Bolivian	PaBRIBRI	Mbuti	-0.00273	-3.827	82830
	NorthAmerica	Montana	Anzick_12600	SouthAmerica	Bolivia	Bolivian	PaGUNA	Mbuti	-0.003418	-5.297	82830
	NorthAmerica	Montana	Anzick_12600	SouthAmerica	Bolivia	Bolivian	PaNASO	Mbuti	-0.002828	-3.982	82830
	NorthAmerica	Montana	Anzick_12600	SouthAmerica	Bolivia	Bolivian	PaNGABE	Mbuti	-0.002619	-3.631	82830
	NorthAmerica	BrithisColumbia	BigBar_5600	SouthAmerica	Bolivia	Bolivian	aDNAPanama	Mbuti	-0.00751	-8.7	55605
	NorthAmerica	BrithisColumbia	BigBar_5600	SouthAmerica	Bolivia	Bolivian	Cabecar	Mbuti	-0.007016	-9.068	64805
	NorthAmerica	BrithisColumbia	BigBar_5600	SouthAmerica	Bolivia	Bolivian	PaBRIBRI	Mbuti	-0.006684	-8.772	64805
	NorthAmerica	BrithisColumbia	BigBar_5600	SouthAmerica	Bolivia	Bolivian	PaGUNA	Mbuti	-0.007202	-10.418	64805
	NorthAmerica	BrithisColumbia	BigBar_5600	SouthAmerica	Bolivia	Bolivian	PaNASO	Mbuti	-0.006645	-8.807	64805
	NorthAmerica	BrithisColumbia	BigBar_5600	SouthAmerica	Bolivia	Bolivian	PaNGABE	Mbuti	-0.007009	-9.195	64805
	NorthAmerica	California	LSCI_1000	SouthAmerica	Bolivia	Bolivian	aDNAPanama	Mbuti	-0.002495	-4.548	71578
	NorthAmerica	California	LSCI_1000	SouthAmerica	Bolivia	Bolivian	Cabecar	Mbuti	-0.002282	-4.573	83595
	NorthAmerica	California	LSCI_1000	SouthAmerica	Bolivia	Bolivian	PaBRIBRI	Mbuti	-0.001932	-4.066	83595
	NorthAmerica	California	LSCI_1000	SouthAmerica	Bolivia	Bolivian	PaGUNA	Mbuti	-0.001975	-4.693	83595
	NorthAmerica	California	LSCI_1000	SouthAmerica	Bolivia	Bolivian	PaNASO	Mbuti	-0.001709	-3.631	83595
	NorthAmerica	California	LSCI_1000	SouthAmerica	Bolivia	Bolivian	PaNGABE	Mbuti	-0.002375	-5.168	83595
	NorthAmerica	California	LSN_2000	SouthAmerica	Bolivia	Bolivian	PaGUNA	Mbuti	-0.001483	-3.734	83509
	NorthAmerica	BajaCalifornia	Pericu_500	SouthAmerica	Bolivia	Bolivian	PaBRIBRI	Mbuti	-0.002589	-3.557	47423
	NorthAmerica	BajaCalifornia	Pericu_500	SouthAmerica	Bolivia	Bolivian	PaNGABE	Mbuti	-0.002428	-3.382	47423
	NorthAmerica	Montana	Anzick_12600	SouthAmerica	Bolivia	Quechua	aDNAPanama	Mbuti	-0.00372	-4.383	70924
	NorthAmerica	Montana	Anzick_12600	SouthAmerica	Bolivia	Quechua	Cabecar	Mbuti	-0.002833	-3.702	82830
	NorthAmerica	Montana	Anzick_12600	SouthAmerica	Bolivia	Quechua	PaBRIBRI	Mbuti	-0.003082	-4.227	82830
	NorthAmerica	Montana	Anzick_12600	SouthAmerica	Bolivia	Quechua	PaGUNA	Mbuti	-0.003584	-5.462	82830
	NorthAmerica	Montana	Anzick_12600	SouthAmerica	Bolivia	Quechua	PaNASO	Mbuti	-0.002876	-4.015	82830
	NorthAmerica	Montana	Anzick_12600	SouthAmerica	Bolivia	Quechua	PaNGABE	Mbuti	-0.002708	-3.666	82830
	NorthAmerica	BrithisColumbia	BigBar_5600	SouthAmerica	Bolivia	Quechua	aDNAPanama	Mbuti	-0.007301	-8.406	55605
	NorthAmerica	BrithisColumbia	BigBar_5600	SouthAmerica	Bolivia	Quechua	Cabecar	Mbuti	-0.007189	-9.307	64805
	NorthAmerica	BrithisColumbia	BigBar_5600	SouthAmerica	Bolivia	Quechua	PaBRIBRI	Mbuti	-0.007013	-9.111	64805
	NorthAmerica	BrithisColumbia	BigBar_5600	SouthAmerica	Bolivia	Quechua	PaGUNA	Mbuti	-0.007353	-10.668	64805
	NorthAmerica	BrithisColumbia	BigBar_5600	SouthAmerica	Bolivia	Quechua	PaNASO	Mbuti	-0.006703	-8.818	64805
	NorthAmerica	BrithisColumbia	BigBar_5600	SouthAmerica	Bolivia	Quechua	PaNGABE	Mbuti	-0.007098	-9.28	64805
	NorthAmerica	California	LSCI_1000	SouthAmerica	Bolivia	Quechua	aDNAPanama	Mbuti	-0.00249	-4.367	71578
	NorthAmerica	California	LSCI_1000	SouthAmerica	Bolivia	Quechua	Cabecar	Mbuti	-0.002559	-5.004	83595
	NorthAmerica	California	LSCI_1000	SouthAmerica	Bolivia	Quechua	PaBRIBRI	Mbuti	-0.002283	-4.856	83595
	NorthAmerica	California	LSCI_1000	SouthAmerica	Bolivia	Quechua	PaGUNA	Mbuti	-0.002152	-5.052	83595
	NorthAmerica	California	LSCI_1000	SouthAmerica	Bolivia	Quechua	PaNASO	Mbuti	-0.001748	-3.657	83595
	NorthAmerica	California	LSCI_1000	SouthAmerica	Bolivia	Quechua	PaNGABE	Mbuti	-0.002459	-5.414	83595
	NorthAmerica	California	LSN_2000	SouthAmerica	Bolivia	Quechua	PaGUNA	Mbuti	-0.001654	-4.123	83509
	NorthAmerica	BajaCalifornia	Pericu_500	SouthAmerica	Bolivia	Quechua	PaBRIBRI	Mbuti	-0.002778	-3.728	47423
	NorthAmerica	BajaCalifornia	Pericu_500	SouthAmerica	Bolivia	Quechua	PaGUNA	Mbuti	-0.002493	-3.706	47423
	NorthAmerica	BajaCalifornia	Pericu_500	SouthAmerica	Bolivia	Quechua	PaNGABE	Mbuti	-0.002606	-3.562	47423
	NorthAmerica	Montana	Anzick_12600	SouthAmerica	Brazil	Apalai	aDNAPanama	Mbuti	-0.003637	-4.209	70924
	NorthAmerica	Montana	Anzick_12600	SouthAmerica	Brazil	Apalai	Cabecar	Mbuti	-0.002962	-3.76	82830
	NorthAmerica	Montana	Anzick_12600	SouthAmerica	Brazil	Apalai	PaBRIBRI	Mbuti	-0.00359	-4.835	82830
	NorthAmerica	Montana	Anzick_12600	SouthAmerica	Brazil	Apalai	PaGUNA	Mbuti	-0.003675	-5.508	82830
	NorthAmerica	Montana	Anzick_12600	SouthAmerica	Brazil	Apalai	PaNASO	Mbuti	-0.00323	-4.501	82830
	NorthAmerica	Montana	Anzick_12600	SouthAmerica	Brazil	Apalai	PaNGABE	Mbuti	-0.002698	-3.638	82830
	NorthAmerica	BrithisColumbia	BigBar_5600	SouthAmerica	Brazil	Apalai	aDNAPanama	Mbuti	-0.007249	-8.018	55605
	NorthAmerica	BrithisColumbia	BigBar_5600	SouthAmerica	Brazil	Apalai	Cabecar	Mbuti	-0.007181	-8.712	64805
	NorthAmerica	BrithisColumbia	BigBar_5600	SouthAmerica	Brazil	Apalai	PaBRIBRI	Mbuti	-0.00732	-9.138	64805
	NorthAmerica	BrithisColumbia	BigBar_5600	SouthAmerica	Brazil	Apalai	PaGUNA	Mbuti	-0.007223	-10.294	64805
	NorthAmerica	BrithisColumbia	BigBar_5600	SouthAmerica	Brazil	Apalai	PaNASO	Mbuti	-0.00693	-8.717	64805
	NorthAmerica	BrithisColumbia	BigBar_5600	SouthAmerica	Brazil	Apalai	PaNGABE	Mbuti	-0.006815	-8.429	64805
	NorthAmerica	California	LSCI_1000	SouthAmerica	Brazil	Apalai	aDNAPanama	Mbuti	-0.002369	-3.959	71578
	NorthAmerica	California	LSCI_1000	SouthAmerica	Brazil	Apalai	Cabecar	Mbuti	-0.002668	-4.881	83595
	NorthAmerica	California	LSCI_1000	SouthAmerica	Brazil	Apalai	PaBRIBRI	Mbuti	-0.00278	-5.436	83595
	NorthAmerica	California	LSCI_1000	SouthAmerica	Brazil	Apalai	PaGUNA	Mbuti	-0.002215	-4.895	83595
	NorthAmerica	California	LSCI_1000	SouthAmerica	Brazil	Apalai	PaNASO	Mbuti	-0.002107	-4.073	83595
	NorthAmerica	California	LSCI_1000	SouthAmerica	Brazil	Apalai	PaNGABE	Mbuti	-0.00242	-4.735	83595
	NorthAmerica	California	LSN_2000	SouthAmerica	Brazil	Apalai	PaBRIBRI	Mbuti	-0.001698	-3.523	83509
	NorthAmerica	California	LSN_2000	SouthAmerica	Brazil	Apalai	PaGUNA	Mbuti	-0.001722	-4.062	83509
	NorthAmerica	BajaCalifornia	Pericu_500	SouthAmerica	Brazil	Apalai	PaBRIBRI	Mbuti	-0.003693	-4.865	47423
	NorthAmerica	BajaCalifornia	Pericu_500	SouthAmerica	Brazil	Apalai	PaGUNA	Mbuti	-0.002753	-4.039	47423
	NorthAmerica	BajaCalifornia	Pericu_500	SouthAmerica	Brazil	Apalai	PaNASO	Mbuti	-0.002724	-3.754	47423
	NorthAmerica	BajaCalifornia	Pericu_500	SouthAmerica	Brazil	Apalai	PaNGABE	Mbuti	-0.002864	-3.846	47423
	NorthAmerica	Montana	Anzick_12600	SouthAmerica	Brazil	Arara	PaGUNA	Mbuti	-0.00318	-4.18	82647
	NorthAmerica	Montana	Anzick_12600	SouthAmerica	Brazil	Arara	PaNASO	Mbuti	-0.002825	-3.389	82647
	NorthAmerica	BrithisColumbia	BigBar_5600	SouthAmerica	Brazil	Arara	aDNAPanama	Mbuti	-0.006395	-6.253	55480
	NorthAmerica	BrithisColumbia	BigBar_5600	SouthAmerica	Brazil	Arara	Cabecar	Mbuti	-0.007052	-7.698	64664
	NorthAmerica	BrithisColumbia	BigBar_5600	SouthAmerica	Brazil	Arara	PaBRIBRI	Mbuti	-0.006282	-7.044	64664
	NorthAmerica	BrithisColumbia	BigBar_5600	SouthAmerica	Brazil	Arara	PaGUNA	Mbuti	-0.007043	-8.807	64664
	NorthAmerica	BrithisColumbia	BigBar_5600	SouthAmerica	Brazil	Arara	PaNASO	Mbuti	-0.006913	-7.804	64664
	NorthAmerica	BrithisColumbia	BigBar_5600	SouthAmerica	Brazil	Arara	PaNGABE	Mbuti	-0.007231	-8.085	64664
	NorthAmerica	California	LSCI_1000	SouthAmerica	Brazil	Arara	PaNGABE	Mbuti	-0.002491	-3.77	83412
	NorthAmerica	Montana	Anzick_12600	SouthAmerica	Brazil	Karitiana	aDNAPanama	Mbuti	-0.003756	-4.362	70924
	NorthAmerica	Montana	Anzick_12600	SouthAmerica	Brazil	Karitiana	Cabecar	Mbuti	-0.002762	-3.486	82830
	NorthAmerica	Montana	Anzick_12600	SouthAmerica	Brazil	Karitiana	PaBRIBRI	Mbuti	-0.003548	-4.745	82830
	NorthAmerica	Montana	Anzick_12600	SouthAmerica	Brazil	Karitiana	PaGUNA	Mbuti	-0.003723	-5.619	82830
	NorthAmerica	Montana	Anzick_12600	SouthAmerica	Brazil	Karitiana	PaNASO	Mbuti	-0.003487	-4.692	82830
	NorthAmerica	Montana	Anzick_12600	SouthAmerica	Brazil	Karitiana	PaNGABE	Mbuti	-0.003018	-3.926	82830
	NorthAmerica	BrithisColumbia	BigBar_5600	SouthAmerica	Brazil	Karitiana	aDNAPanama	Mbuti	-0.007624	-8.337	55605
	NorthAmerica	BrithisColumbia	BigBar_5600	SouthAmerica	Brazil	Karitiana	Cabecar	Mbuti	-0.00729	-8.901	64805
	NorthAmerica	BrithisColumbia	BigBar_5600	SouthAmerica	Brazil	Karitiana	PaBRIBRI	Mbuti	-0.007514	-9.372	64805
	NorthAmerica	BrithisColumbia	BigBar_5600	SouthAmerica	Brazil	Karitiana	PaGUNA	Mbuti	-0.007504	-10.346	64805
	NorthAmerica	BrithisColumbia	BigBar_5600	SouthAmerica	Brazil	Karitiana	PaNASO	Mbuti	-0.007452	-9.328	64805
	NorthAmerica	BrithisColumbia	BigBar_5600	SouthAmerica	Brazil	Karitiana	PaNGABE	Mbuti	-0.007388	-9.267	64805
	NorthAmerica	California	ESN_4000	SouthAmerica	Brazil	Karitiana	PaNASO	Mbuti	-0.001855	-3.344	83584
	NorthAmerica	California	LSCI_1000	SouthAmerica	Brazil	Karitiana	aDNAPanama	Mbuti	-0.002564	-4.171	71578
	NorthAmerica	California	LSCI_1000	SouthAmerica	Brazil	Karitiana	Cabecar	Mbuti	-0.002496	-4.411	83595
	NorthAmerica	California	LSCI_1000	SouthAmerica	Brazil	Karitiana	PaBRIBRI	Mbuti	-0.002752	-5.281	83595
	NorthAmerica	California	LSCI_1000	SouthAmerica	Brazil	Karitiana	PaGUNA	Mbuti	-0.002278	-4.749	83595
	NorthAmerica	California	LSCI_1000	SouthAmerica	Brazil	Karitiana	PaNASO	Mbuti	-0.002375	-4.508	83595
	NorthAmerica	California	LSCI_1000	SouthAmerica	Brazil	Karitiana	PaNGABE	Mbuti	-0.00276	-5.205	83595
	NorthAmerica	California	LSN_2000	SouthAmerica	Brazil	Karitiana	PaBRIBRI	Mbuti	-0.001667	-3.429	83509
	NorthAmerica	California	LSN_2000	SouthAmerica	Brazil	Karitiana	PaGUNA	Mbuti	-0.0018	-3.954	83509
	NorthAmerica	California	LSN_2000	SouthAmerica	Brazil	Karitiana	PaNASO	Mbuti	-0.001686	-3.327	83509
	NorthAmerica	California	LSN_2000	SouthAmerica	Brazil	Karitiana	PaNGABE	Mbuti	-0.00175	-3.417	83509
	NorthAmerica	BajaCalifornia	Pericu_500	SouthAmerica	Brazil	Karitiana	PaBRIBRI	Mbuti	-0.003221	-4.103	47423
	NorthAmerica	BajaCalifornia	Pericu_500	SouthAmerica	Brazil	Karitiana	PaGUNA	Mbuti	-0.002673	-3.695	47423
	NorthAmerica	BajaCalifornia	Pericu_500	SouthAmerica	Brazil	Karitiana	PaNASO	Mbuti	-0.00271	-3.613	47423
	NorthAmerica	BajaCalifornia	Pericu_500	SouthAmerica	Brazil	Karitiana	PaNGABE	Mbuti	-0.002951	-3.821	47423
	NorthAmerica	Montana	Anzick_12600	SouthAmerica	Brazil	Surui	aDNAPanama	Mbuti	-0.004137	-4.743	70924
	NorthAmerica	Montana	Anzick_12600	SouthAmerica	Brazil	Surui	Cabecar	Mbuti	-0.003041	-3.837	82830
	NorthAmerica	Montana	Anzick_12600	SouthAmerica	Brazil	Surui	PaBRIBRI	Mbuti	-0.003556	-4.584	82830
	NorthAmerica	Montana	Anzick_12600	SouthAmerica	Brazil	Surui	PaGUNA	Mbuti	-0.004134	-6.222	82830
	NorthAmerica	Montana	Anzick_12600	SouthAmerica	Brazil	Surui	PaNASO	Mbuti	-0.003278	-4.319	82830
	NorthAmerica	Montana	Anzick_12600	SouthAmerica	Brazil	Surui	PaNGABE	Mbuti	-0.002947	-3.723	82830
	NorthAmerica	BrithisColumbia	BigBar_5600	SouthAmerica	Brazil	Surui	aDNAPanama	Mbuti	-0.008026	-9.031	55605
	NorthAmerica	BrithisColumbia	BigBar_5600	SouthAmerica	Brazil	Surui	Cabecar	Mbuti	-0.007444	-9.257	64805
	NorthAmerica	BrithisColumbia	BigBar_5600	SouthAmerica	Brazil	Surui	PaBRIBRI	Mbuti	-0.007385	-9.112	64805
	NorthAmerica	BrithisColumbia	BigBar_5600	SouthAmerica	Brazil	Surui	PaGUNA	Mbuti	-0.007836	-10.673	64805
	NorthAmerica	BrithisColumbia	BigBar_5600	SouthAmerica	Brazil	Surui	PaNASO	Mbuti	-0.007192	-9.254	64805
	NorthAmerica	BrithisColumbia	BigBar_5600	SouthAmerica	Brazil	Surui	PaNGABE	Mbuti	-0.007374	-9.197	64805
	NorthAmerica	California	LSCI_1000	SouthAmerica	Brazil	Surui	aDNAPanama	Mbuti	-0.002899	-4.758	71578
	NorthAmerica	California	LSCI_1000	SouthAmerica	Brazil	Surui	Cabecar	Mbuti	-0.002768	-4.917	83595
	NorthAmerica	California	LSCI_1000	SouthAmerica	Brazil	Surui	PaBRIBRI	Mbuti	-0.002756	-4.984	83595
	NorthAmerica	California	LSCI_1000	SouthAmerica	Brazil	Surui	PaGUNA	Mbuti	-0.002687	-5.547	83595
	NorthAmerica	California	LSCI_1000	SouthAmerica	Brazil	Surui	PaNASO	Mbuti	-0.002141	-3.921	83595
	NorthAmerica	California	LSCI_1000	SouthAmerica	Brazil	Surui	PaNGABE	Mbuti	-0.002682	-4.817	83595
	NorthAmerica	California	LSN_2000	SouthAmerica	Brazil	Surui	PaGUNA	Mbuti	-0.002212	-4.676	83509
	NorthAmerica	California	MainlandChumash_1500	SouthAmerica	Brazil	Surui	PaGUNA	Mbuti	-0.001781	-3.567	82175
	NorthAmerica	BajaCalifornia	Pericu_500	SouthAmerica	Brazil	Surui	PaBRIBRI	Mbuti	-0.003079	-3.861	47423
	NorthAmerica	BajaCalifornia	Pericu_500	SouthAmerica	Brazil	Surui	PaGUNA	Mbuti	-0.002501	-3.475	47423
	NorthAmerica	Montana	Anzick_12600	SouthAmerica	Brazil	UKaapor	aDNAPanama	Mbuti	-0.004032	-4.268	70805
	NorthAmerica	Montana	Anzick_12600	SouthAmerica	Brazil	UKaapor	PaGUNA	Mbuti	-0.003742	-4.965	82693
	NorthAmerica	Montana	Anzick_12600	SouthAmerica	Brazil	UKaapor	PaNASO	Mbuti	-0.002871	-3.338	82693
	NorthAmerica	BrithisColumbia	BigBar_5600	SouthAmerica	Brazil	UKaapor	aDNAPanama	Mbuti	-0.007899	-8.148	55512
	NorthAmerica	BrithisColumbia	BigBar_5600	SouthAmerica	Brazil	UKaapor	Cabecar	Mbuti	-0.007325	-8.125	64698
	NorthAmerica	BrithisColumbia	BigBar_5600	SouthAmerica	Brazil	UKaapor	PaBRIBRI	Mbuti	-0.006498	-7.29	64698
	NorthAmerica	BrithisColumbia	BigBar_5600	SouthAmerica	Brazil	UKaapor	PaGUNA	Mbuti	-0.00766	-9.827	64698
	NorthAmerica	BrithisColumbia	BigBar_5600	SouthAmerica	Brazil	UKaapor	PaNASO	Mbuti	-0.006954	-8.228	64698
	NorthAmerica	BrithisColumbia	BigBar_5600	SouthAmerica	Brazil	UKaapor	PaNGABE	Mbuti	-0.007075	-8.087	64698
	NorthAmerica	California	LSCI_1000	SouthAmerica	Brazil	UKaapor	aDNAPanama	Mbuti	-0.002872	-3.865	71457
	NorthAmerica	California	LSCI_1000	SouthAmerica	Brazil	UKaapor	Cabecar	Mbuti	-0.002615	-3.848	83456
	NorthAmerica	California	LSCI_1000	SouthAmerica	Brazil	UKaapor	PaGUNA	Mbuti	-0.00235	-4.264	83456
	NorthAmerica	California	LSCI_1000	SouthAmerica	Brazil	UKaapor	PaNGABE	Mbuti	-0.002504	-4.056	83456
	NorthAmerica	California	LSN_2000	SouthAmerica	Brazil	UKaapor	PaGUNA	Mbuti	-0.001877	-3.48	83370
	NorthAmerica	BajaCalifornia	Pericu_500	SouthAmerica	Brazil	UKaapor	PaGUNA	Mbuti	-0.002897	-3.593	47343
	NorthAmerica	BajaCalifornia	Pericu_500	SouthAmerica	Brazil	UKaapor	PaNGABE	Mbuti	-0.003037	-3.448	47343
	NorthAmerica	Montana	Anzick_12600	SouthAmerica	Brazil	Xavante	aDNAPanama	Mbuti	-0.003968	-4.731	70924
	NorthAmerica	Montana	Anzick_12600	SouthAmerica	Brazil	Xavante	Cabecar	Mbuti	-0.002713	-3.486	82830
	NorthAmerica	Montana	Anzick_12600	SouthAmerica	Brazil	Xavante	PaBRIBRI	Mbuti	-0.00317	-4.311	82830
	NorthAmerica	Montana	Anzick_12600	SouthAmerica	Brazil	Xavante	PaGUNA	Mbuti	-0.003637	-5.574	82830
	NorthAmerica	Montana	Anzick_12600	SouthAmerica	Brazil	Xavante	PaNASO	Mbuti	-0.00292	-4.062	82830
	NorthAmerica	Montana	Anzick_12600	SouthAmerica	Brazil	Xavante	PaNGABE	Mbuti	-0.002802	-3.831	82830
	NorthAmerica	BrithisColumbia	BigBar_5600	SouthAmerica	Brazil	Xavante	aDNAPanama	Mbuti	-0.007474	-8.1	55605
	NorthAmerica	BrithisColumbia	BigBar_5600	SouthAmerica	Brazil	Xavante	Cabecar	Mbuti	-0.007106	-8.575	64805
	NorthAmerica	BrithisColumbia	BigBar_5600	SouthAmerica	Brazil	Xavante	PaBRIBRI	Mbuti	-0.006981	-8.745	64805
	NorthAmerica	BrithisColumbia	BigBar_5600	SouthAmerica	Brazil	Xavante	PaGUNA	Mbuti	-0.007278	-10.312	64805
	NorthAmerica	BrithisColumbia	BigBar_5600	SouthAmerica	Brazil	Xavante	PaNASO	Mbuti	-0.00675	-8.501	64805
	NorthAmerica	BrithisColumbia	BigBar_5600	SouthAmerica	Brazil	Xavante	PaNGABE	Mbuti	-0.007158	-8.831	64805
	NorthAmerica	California	LSCI_1000	SouthAmerica	Brazil	Xavante	aDNAPanama	Mbuti	-0.002703	-4.471	71578
	NorthAmerica	California	LSCI_1000	SouthAmerica	Brazil	Xavante	Cabecar	Mbuti	-0.002444	-4.392	83595
	NorthAmerica	California	LSCI_1000	SouthAmerica	Brazil	Xavante	PaBRIBRI	Mbuti	-0.002357	-4.574	83595
	NorthAmerica	California	LSCI_1000	SouthAmerica	Brazil	Xavante	PaGUNA	Mbuti	-0.002183	-4.869	83595
	NorthAmerica	California	LSCI_1000	SouthAmerica	Brazil	Xavante	PaNASO	Mbuti	-0.001785	-3.464	83595
	NorthAmerica	California	LSCI_1000	SouthAmerica	Brazil	Xavante	PaNGABE	Mbuti	-0.00254	-4.995	83595
	NorthAmerica	California	LSN_2000	SouthAmerica	Brazil	Xavante	PaGUNA	Mbuti	-0.001681	-3.84	83509
	NorthAmerica	BajaCalifornia	Pericu_500	SouthAmerica	Brazil	Xavante	PaBRIBRI	Mbuti	-0.002839	-3.806	47423
	NorthAmerica	BajaCalifornia	Pericu_500	SouthAmerica	Brazil	Xavante	PaGUNA	Mbuti	-0.002391	-3.549	47423
	NorthAmerica	BajaCalifornia	Pericu_500	SouthAmerica	Brazil	Xavante	PaNGABE	Mbuti	-0.002531	-3.481	47423
	NorthAmerica	Montana	Anzick_12600	SouthAmerica	Chile	Chilote	aDNAPanama	Mbuti	-0.00335	-3.901	70872
	NorthAmerica	Montana	Anzick_12600	SouthAmerica	Chile	Chilote	PaBRIBRI	Mbuti	-0.003015	-4.024	82768
	NorthAmerica	Montana	Anzick_12600	SouthAmerica	Chile	Chilote	PaGUNA	Mbuti	-0.003618	-5.52	82768
	NorthAmerica	Montana	Anzick_12600	SouthAmerica	Chile	Chilote	PaNASO	Mbuti	-0.002791	-3.742	82768
	NorthAmerica	Montana	Anzick_12600	SouthAmerica	Chile	Chilote	PaNGABE	Mbuti	-0.002663	-3.527	82768
	NorthAmerica	BrithisColumbia	BigBar_5600	SouthAmerica	Chile	Chilote	aDNAPanama	Mbuti	-0.007073	-7.667	55564
	NorthAmerica	BrithisColumbia	BigBar_5600	SouthAmerica	Chile	Chilote	Cabecar	Mbuti	-0.006645	-8.249	64757
	NorthAmerica	BrithisColumbia	BigBar_5600	SouthAmerica	Chile	Chilote	PaBRIBRI	Mbuti	-0.006925	-8.493	64757
	NorthAmerica	BrithisColumbia	BigBar_5600	SouthAmerica	Chile	Chilote	PaGUNA	Mbuti	-0.007394	-10.425	64757
	NorthAmerica	BrithisColumbia	BigBar_5600	SouthAmerica	Chile	Chilote	PaNASO	Mbuti	-0.00665	-8.587	64757
	NorthAmerica	BrithisColumbia	BigBar_5600	SouthAmerica	Chile	Chilote	PaNGABE	Mbuti	-0.00699	-8.651	64757
	NorthAmerica	California	LSCI_1000	SouthAmerica	Chile	Chilote	aDNAPanama	Mbuti	-0.002078	-3.395	71526
	NorthAmerica	California	LSCI_1000	SouthAmerica	Chile	Chilote	Cabecar	Mbuti	-0.001908	-3.329	83533
	NorthAmerica	California	LSCI_1000	SouthAmerica	Chile	Chilote	PaBRIBRI	Mbuti	-0.002181	-3.996	83533
	NorthAmerica	California	LSCI_1000	SouthAmerica	Chile	Chilote	PaGUNA	Mbuti	-0.002152	-4.616	83533
	NorthAmerica	California	LSCI_1000	SouthAmerica	Chile	Chilote	PaNGABE	Mbuti	-0.002396	-4.446	83533
	NorthAmerica	California	LSN_2000	SouthAmerica	Chile	Chilote	PaGUNA	Mbuti	-0.001657	-3.81	83447
	NorthAmerica	Montana	Anzick_12600	SouthAmerica	Colombia	CLM	aDNAPanama	Mbuti	-0.006764	-8.417	70924
	NorthAmerica	Montana	Anzick_12600	SouthAmerica	Colombia	CLM	Cabecar	Mbuti	-0.006485	-8.722	82830
	NorthAmerica	Montana	Anzick_12600	SouthAmerica	Colombia	CLM	PaBRIBRI	Mbuti	-0.006836	-9.717	82830
	NorthAmerica	Montana	Anzick_12600	SouthAmerica	Colombia	CLM	PaGUNA	Mbuti	-0.006286	-10.224	82830
	NorthAmerica	Montana	Anzick_12600	SouthAmerica	Colombia	CLM	PaNASO	Mbuti	-0.006553	-9.561	82830
	NorthAmerica	Montana	Anzick_12600	SouthAmerica	Colombia	CLM	PaNGABE	Mbuti	-0.00642	-9.174	82830
	NorthAmerica	BrithisColumbia	BigBar_5600	SouthAmerica	Colombia	CLM	aDNAPanama	Mbuti	-0.010534	-12.387	55605
	NorthAmerica	BrithisColumbia	BigBar_5600	SouthAmerica	Colombia	CLM	Cabecar	Mbuti	-0.010887	-14.528	64805
	NorthAmerica	BrithisColumbia	BigBar_5600	SouthAmerica	Colombia	CLM	PaBRIBRI	Mbuti	-0.010745	-14.467	64805
	NorthAmerica	BrithisColumbia	BigBar_5600	SouthAmerica	Colombia	CLM	PaGUNA	Mbuti	-0.010054	-15.209	64805
	NorthAmerica	BrithisColumbia	BigBar_5600	SouthAmerica	Colombia	CLM	PaNASO	Mbuti	-0.010408	-14.243	64805
	NorthAmerica	BrithisColumbia	BigBar_5600	SouthAmerica	Colombia	CLM	PaNGABE	Mbuti	-0.010796	-14.528	64805
	NorthAmerica	California	ESN_4000	SouthAmerica	Colombia	CLM	aDNAPanama	Mbuti	-0.004564	-8.944	71565
	NorthAmerica	California	ESN_4000	SouthAmerica	Colombia	CLM	Cabecar	Mbuti	-0.005286	-10.642	83584
	NorthAmerica	California	ESN_4000	SouthAmerica	Colombia	CLM	PaBRIBRI	Mbuti	-0.004944	-10.217	83584
	NorthAmerica	California	ESN_4000	SouthAmerica	Colombia	CLM	PaGUNA	Mbuti	-0.003891	-8.922	83584
	NorthAmerica	California	ESN_4000	SouthAmerica	Colombia	CLM	PaNASO	Mbuti	-0.004958	-10.676	83584
	NorthAmerica	California	ESN_4000	SouthAmerica	Colombia	CLM	PaNGABE	Mbuti	-0.005114	-10.838	83584
	NorthAmerica	California	IslandChumash_1000	SouthAmerica	Colombia	CLM	aDNAPanama	Mbuti	-0.00393	-7.025	71506
	NorthAmerica	California	IslandChumash_1000	SouthAmerica	Colombia	CLM	Cabecar	Mbuti	-0.004323	-8.588	83510
	NorthAmerica	California	IslandChumash_1000	SouthAmerica	Colombia	CLM	PaBRIBRI	Mbuti	-0.004326	-8.962	83510
	NorthAmerica	California	IslandChumash_1000	SouthAmerica	Colombia	CLM	PaGUNA	Mbuti	-0.003433	-8.004	83510
	NorthAmerica	California	IslandChumash_1000	SouthAmerica	Colombia	CLM	PaNASO	Mbuti	-0.004304	-8.943	83510
	NorthAmerica	California	IslandChumash_1000	SouthAmerica	Colombia	CLM	PaNGABE	Mbuti	-0.003963	-8.145	83510
	NorthAmerica	California	LSCI_1000	SouthAmerica	Colombia	CLM	aDNAPanama	Mbuti	-0.005568	-10.658	71578
	NorthAmerica	California	LSCI_1000	SouthAmerica	Colombia	CLM	Cabecar	Mbuti	-0.006266	-13.407	83595
	NorthAmerica	California	LSCI_1000	SouthAmerica	Colombia	CLM	PaBRIBRI	Mbuti	-0.006078	-13.822	83595
	NorthAmerica	California	LSCI_1000	SouthAmerica	Colombia	CLM	PaGUNA	Mbuti	-0.004887	-12.634	83595
	NorthAmerica	California	LSCI_1000	SouthAmerica	Colombia	CLM	PaNASO	Mbuti	-0.005476	-12.541	83595
	NorthAmerica	California	LSCI_1000	SouthAmerica	Colombia	CLM	PaNGABE	Mbuti	-0.006217	-14.55	83595
	NorthAmerica	California	LSN_2000	SouthAmerica	Colombia	CLM	aDNAPanama	Mbuti	-0.004352	-10.151	71509
	NorthAmerica	California	LSN_2000	SouthAmerica	Colombia	CLM	Cabecar	Mbuti	-0.00517	-12.562	83509
	NorthAmerica	California	LSN_2000	SouthAmerica	Colombia	CLM	PaBRIBRI	Mbuti	-0.004997	-12.426	83509
	NorthAmerica	California	LSN_2000	SouthAmerica	Colombia	CLM	PaGUNA	Mbuti	-0.0044	-12.576	83509
	NorthAmerica	California	LSN_2000	SouthAmerica	Colombia	CLM	PaNASO	Mbuti	-0.004773	-11.983	83509
	NorthAmerica	California	LSN_2000	SouthAmerica	Colombia	CLM	PaNGABE	Mbuti	-0.005197	-13.332	83509
	NorthAmerica	California	MainlandChumash_1500	SouthAmerica	Colombia	CLM	aDNAPanama	Mbuti	-0.00405	-7.57	70407
	NorthAmerica	California	MainlandChumash_1500	SouthAmerica	Colombia	CLM	Cabecar	Mbuti	-0.004871	-10.051	82175
	NorthAmerica	California	MainlandChumash_1500	SouthAmerica	Colombia	CLM	PaBRIBRI	Mbuti	-0.004754	-10.406	82175
	NorthAmerica	California	MainlandChumash_1500	SouthAmerica	Colombia	CLM	PaGUNA	Mbuti	-0.003968	-9.971	82175
	NorthAmerica	California	MainlandChumash_1500	SouthAmerica	Colombia	CLM	PaNASO	Mbuti	-0.004697	-10.684	82175
	NorthAmerica	California	MainlandChumash_1500	SouthAmerica	Colombia	CLM	PaNGABE	Mbuti	-0.005111	-11.243	82175
	NorthAmerica	BajaCalifornia	Pericu_500	SouthAmerica	Colombia	CLM	aDNAPanama	Mbuti	-0.005956	-6.868	40921
	NorthAmerica	BajaCalifornia	Pericu_500	SouthAmerica	Colombia	CLM	Cabecar	Mbuti	-0.005827	-8.187	47423
	NorthAmerica	BajaCalifornia	Pericu_500	SouthAmerica	Colombia	CLM	PaBRIBRI	Mbuti	-0.0069	-9.924	47423
	NorthAmerica	BajaCalifornia	Pericu_500	SouthAmerica	Colombia	CLM	PaGUNA	Mbuti	-0.005409	-8.505	47423
	NorthAmerica	BajaCalifornia	Pericu_500	SouthAmerica	Colombia	CLM	PaNASO	Mbuti	-0.006097	-9.099	47423
	NorthAmerica	BajaCalifornia	Pericu_500	SouthAmerica	Colombia	CLM	PaNGABE	Mbuti	-0.006538	-9.551	47423
	NorthAmerica	Nevada	SpiritCave_10900	SouthAmerica	Colombia	CLM	aDNAPanama	Mbuti	-0.004131	-5.708	71521
	NorthAmerica	Nevada	SpiritCave_10900	SouthAmerica	Colombia	CLM	Cabecar	Mbuti	-0.005616	-8.306	83534
	NorthAmerica	Nevada	SpiritCave_10900	SouthAmerica	Colombia	CLM	PaBRIBRI	Mbuti	-0.00519	-7.946	83534
	NorthAmerica	Nevada	SpiritCave_10900	SouthAmerica	Colombia	CLM	PaGUNA	Mbuti	-0.004265	-7.492	83534
	NorthAmerica	Nevada	SpiritCave_10900	SouthAmerica	Colombia	CLM	PaNASO	Mbuti	-0.005477	-8.533	83534
	NorthAmerica	Nevada	SpiritCave_10900	SouthAmerica	Colombia	CLM	PaNGABE	Mbuti	-0.005138	-8.057	83534
	NorthAmerica	Montana	Anzick_12600	SouthAmerica	Colombia	COC	aDNAPanama	Mbuti	-0.003975	-4.686	70924
	NorthAmerica	Montana	Anzick_12600	SouthAmerica	Colombia	COC	PaBRIBRI	Mbuti	-0.003108	-4.207	82830
	NorthAmerica	Montana	Anzick_12600	SouthAmerica	Colombia	COC	PaGUNA	Mbuti	-0.003568	-5.483	82830
	NorthAmerica	Montana	Anzick_12600	SouthAmerica	Colombia	COC	PaNASO	Mbuti	-0.003081	-4.292	82830
	NorthAmerica	Montana	Anzick_12600	SouthAmerica	Colombia	COC	PaNGABE	Mbuti	-0.002862	-3.933	82830
	NorthAmerica	BrithisColumbia	BigBar_5600	SouthAmerica	Colombia	COC	aDNAPanama	Mbuti	-0.007653	-8.661	55605
	NorthAmerica	BrithisColumbia	BigBar_5600	SouthAmerica	Colombia	COC	Cabecar	Mbuti	-0.006831	-8.687	64805
	NorthAmerica	BrithisColumbia	BigBar_5600	SouthAmerica	Colombia	COC	PaBRIBRI	Mbuti	-0.006951	-8.9	64805
	NorthAmerica	BrithisColumbia	BigBar_5600	SouthAmerica	Colombia	COC	PaGUNA	Mbuti	-0.007161	-10.186	64805
	NorthAmerica	BrithisColumbia	BigBar_5600	SouthAmerica	Colombia	COC	PaNASO	Mbuti	-0.006848	-8.842	64805
	NorthAmerica	BrithisColumbia	BigBar_5600	SouthAmerica	Colombia	COC	PaNGABE	Mbuti	-0.007226	-9.379	64805
	NorthAmerica	California	LSCI_1000	SouthAmerica	Colombia	COC	aDNAPanama	Mbuti	-0.002732	-4.669	71578
	NorthAmerica	California	LSCI_1000	SouthAmerica	Colombia	COC	Cabecar	Mbuti	-0.002294	-4.417	83595
	NorthAmerica	California	LSCI_1000	SouthAmerica	Colombia	COC	PaBRIBRI	Mbuti	-0.002329	-4.673	83595
	NorthAmerica	California	LSCI_1000	SouthAmerica	Colombia	COC	PaGUNA	Mbuti	-0.002143	-4.884	83595
	NorthAmerica	California	LSCI_1000	SouthAmerica	Colombia	COC	PaNASO	Mbuti	-0.001992	-3.989	83595
	NorthAmerica	California	LSCI_1000	SouthAmerica	Colombia	COC	PaNGABE	Mbuti	-0.002629	-5.563	83595
	NorthAmerica	California	LSN_2000	SouthAmerica	Colombia	COC	PaGUNA	Mbuti	-0.001643	-3.989	83509
	NorthAmerica	California	LSN_2000	SouthAmerica	Colombia	COC	PaNGABE	Mbuti	-0.001595	-3.578	83509
	NorthAmerica	BajaCalifornia	Pericu_500	SouthAmerica	Colombia	COC	PaBRIBRI	Mbuti	-0.002803	-3.722	47423
	NorthAmerica	BajaCalifornia	Pericu_500	SouthAmerica	Colombia	COC	PaGUNA	Mbuti	-0.002314	-3.424	47423
	NorthAmerica	BajaCalifornia	Pericu_500	SouthAmerica	Colombia	COC	PaNGABE	Mbuti	-0.002582	-3.451	47423
	NorthAmerica	Montana	Anzick_12600	SouthAmerica	Colombia	COF	aDNAPanama	Mbuti	-0.004435	-4.427	70264
	NorthAmerica	Montana	Anzick_12600	SouthAmerica	Colombia	COF	PaBRIBRI	Mbuti	-0.003453	-3.735	82058
	NorthAmerica	Montana	Anzick_12600	SouthAmerica	Colombia	COF	PaGUNA	Mbuti	-0.003264	-3.979	82058
	NorthAmerica	BrithisColumbia	BigBar_5600	SouthAmerica	Colombia	COF	aDNAPanama	Mbuti	-0.008849	-7.919	55072
	NorthAmerica	BrithisColumbia	BigBar_5600	SouthAmerica	Colombia	COF	Cabecar	Mbuti	-0.007412	-7.188	64188
	NorthAmerica	BrithisColumbia	BigBar_5600	SouthAmerica	Colombia	COF	PaBRIBRI	Mbuti	-0.007573	-7.414	64188
	NorthAmerica	BrithisColumbia	BigBar_5600	SouthAmerica	Colombia	COF	PaGUNA	Mbuti	-0.007496	-8.362	64188
	NorthAmerica	BrithisColumbia	BigBar_5600	SouthAmerica	Colombia	COF	PaNASO	Mbuti	-0.0071	-7.109	64188
	NorthAmerica	BrithisColumbia	BigBar_5600	SouthAmerica	Colombia	COF	PaNGABE	Mbuti	-0.007644	-7.592	64188
	NorthAmerica	California	LSCI_1000	SouthAmerica	Colombia	COF	aDNAPanama	Mbuti	-0.003308	-3.836	70915
	NorthAmerica	California	LSCI_1000	SouthAmerica	Colombia	COF	PaBRIBRI	Mbuti	-0.002836	-3.627	82820
	NorthAmerica	California	LSCI_1000	SouthAmerica	Colombia	COF	PaNGABE	Mbuti	-0.002673	-3.569	82820
	NorthAmerica	Montana	Anzick_12600	SouthAmerica	Colombia	ING	aDNAPanama	Mbuti	-0.004331	-5.187	70924
	NorthAmerica	Montana	Anzick_12600	SouthAmerica	Colombia	ING	Cabecar	Mbuti	-0.003006	-3.927	82830
	NorthAmerica	Montana	Anzick_12600	SouthAmerica	Colombia	ING	PaBRIBRI	Mbuti	-0.00371	-5.162	82830
	NorthAmerica	Montana	Anzick_12600	SouthAmerica	Colombia	ING	PaGUNA	Mbuti	-0.003736	-5.809	82830
	NorthAmerica	Montana	Anzick_12600	SouthAmerica	Colombia	ING	PaNASO	Mbuti	-0.00319	-4.507	82830
	NorthAmerica	Montana	Anzick_12600	SouthAmerica	Colombia	ING	PaNGABE	Mbuti	-0.003128	-4.302	82830
	NorthAmerica	BrithisColumbia	BigBar_5600	SouthAmerica	Colombia	ING	aDNAPanama	Mbuti	-0.008155	-9.5	55605
	NorthAmerica	BrithisColumbia	BigBar_5600	SouthAmerica	Colombia	ING	Cabecar	Mbuti	-0.007482	-9.677	64805
	NorthAmerica	BrithisColumbia	BigBar_5600	SouthAmerica	Colombia	ING	PaBRIBRI	Mbuti	-0.007698	-9.875	64805
	NorthAmerica	BrithisColumbia	BigBar_5600	SouthAmerica	Colombia	ING	PaGUNA	Mbuti	-0.007556	-10.905	64805
	NorthAmerica	BrithisColumbia	BigBar_5600	SouthAmerica	Colombia	ING	PaNASO	Mbuti	-0.007084	-9.178	64805
	NorthAmerica	BrithisColumbia	BigBar_5600	SouthAmerica	Colombia	ING	PaNGABE	Mbuti	-0.007522	-9.644	64805
	NorthAmerica	California	ESN_4000	SouthAmerica	Colombia	ING	aDNAPanama	Mbuti	-0.002069	-3.84	71565
	NorthAmerica	California	ESN_4000	SouthAmerica	Colombia	ING	Cabecar	Mbuti	-0.001761	-3.435	83584
	NorthAmerica	California	ESN_4000	SouthAmerica	Colombia	ING	PaBRIBRI	Mbuti	-0.001774	-3.531	83584
	NorthAmerica	California	ESN_4000	SouthAmerica	Colombia	ING	PaNGABE	Mbuti	-0.001768	-3.588	83584
	NorthAmerica	California	LSCI_1000	SouthAmerica	Colombia	ING	aDNAPanama	Mbuti	-0.003078	-5.641	71578
	NorthAmerica	California	LSCI_1000	SouthAmerica	Colombia	ING	Cabecar	Mbuti	-0.002747	-5.59	83595
	NorthAmerica	California	LSCI_1000	SouthAmerica	Colombia	ING	PaBRIBRI	Mbuti	-0.002911	-6.091	83595
	NorthAmerica	California	LSCI_1000	SouthAmerica	Colombia	ING	PaGUNA	Mbuti	-0.002313	-5.616	83595
	NorthAmerica	California	LSCI_1000	SouthAmerica	Colombia	ING	PaNASO	Mbuti	-0.002085	-4.558	83595
	NorthAmerica	California	LSCI_1000	SouthAmerica	Colombia	ING	PaNGABE	Mbuti	-0.002878	-6.168	83595
	NorthAmerica	California	LSN_2000	SouthAmerica	Colombia	ING	aDNAPanama	Mbuti	-0.001857	-3.869	71509
	NorthAmerica	California	LSN_2000	SouthAmerica	Colombia	ING	Cabecar	Mbuti	-0.001635	-3.682	83509
	NorthAmerica	California	LSN_2000	SouthAmerica	Colombia	ING	PaBRIBRI	Mbuti	-0.00182	-4.089	83509
	NorthAmerica	California	LSN_2000	SouthAmerica	Colombia	ING	PaGUNA	Mbuti	-0.001812	-4.598	83509
	NorthAmerica	California	LSN_2000	SouthAmerica	Colombia	ING	PaNGABE	Mbuti	-0.001849	-4.297	83509
	NorthAmerica	California	MainlandChumash_1500	SouthAmerica	Colombia	ING	PaNGABE	Mbuti	-0.00177	-3.549	82175
	NorthAmerica	BajaCalifornia	Pericu_500	SouthAmerica	Colombia	ING	aDNAPanama	Mbuti	-0.003155	-3.461	40921
	NorthAmerica	BajaCalifornia	Pericu_500	SouthAmerica	Colombia	ING	PaBRIBRI	Mbuti	-0.003515	-4.719	47423
	NorthAmerica	BajaCalifornia	Pericu_500	SouthAmerica	Colombia	ING	PaGUNA	Mbuti	-0.002618	-3.892	47423
	NorthAmerica	BajaCalifornia	Pericu_500	SouthAmerica	Colombia	ING	PaNASO	Mbuti	-0.00251	-3.493	47423
	NorthAmerica	BajaCalifornia	Pericu_500	SouthAmerica	Colombia	ING	PaNGABE	Mbuti	-0.003073	-4.181	47423
	NorthAmerica	Montana	Anzick_12600	SouthAmerica	Colombia	Inga	aDNAPanama	Mbuti	-0.005212	-5.121	69738
	NorthAmerica	Montana	Anzick_12600	SouthAmerica	Colombia	Inga	Cabecar	Mbuti	-0.003782	-3.873	81423
	NorthAmerica	Montana	Anzick_12600	SouthAmerica	Colombia	Inga	PaBRIBRI	Mbuti	-0.00395	-4.458	81423
	NorthAmerica	Montana	Anzick_12600	SouthAmerica	Colombia	Inga	PaGUNA	Mbuti	-0.003932	-4.803	81423
	NorthAmerica	Montana	Anzick_12600	SouthAmerica	Colombia	Inga	PaNASO	Mbuti	-0.003522	-3.88	81423
	NorthAmerica	Montana	Anzick_12600	SouthAmerica	Colombia	Inga	PaNGABE	Mbuti	-0.003254	-3.479	81423
	NorthAmerica	BrithisColumbia	BigBar_5600	SouthAmerica	Colombia	Inga	aDNAPanama	Mbuti	-0.008698	-8.094	54685
	NorthAmerica	BrithisColumbia	BigBar_5600	SouthAmerica	Colombia	Inga	Cabecar	Mbuti	-0.007996	-8.178	63713
	NorthAmerica	BrithisColumbia	BigBar_5600	SouthAmerica	Colombia	Inga	PaBRIBRI	Mbuti	-0.007577	-8.012	63713
	NorthAmerica	BrithisColumbia	BigBar_5600	SouthAmerica	Colombia	Inga	PaGUNA	Mbuti	-0.007582	-8.702	63713
	NorthAmerica	BrithisColumbia	BigBar_5600	SouthAmerica	Colombia	Inga	PaNASO	Mbuti	-0.007035	-7.257	63713
	NorthAmerica	BrithisColumbia	BigBar_5600	SouthAmerica	Colombia	Inga	PaNGABE	Mbuti	-0.007542	-7.786	63713
	NorthAmerica	California	ESN_4000	SouthAmerica	Colombia	Inga	aDNAPanama	Mbuti	-0.002817	-3.737	70367
	NorthAmerica	California	ESN_4000	SouthAmerica	Colombia	Inga	Cabecar	Mbuti	-0.002539	-3.321	82161
	NorthAmerica	California	LSCI_1000	SouthAmerica	Colombia	Inga	aDNAPanama	Mbuti	-0.003791	-4.89	70380
	NorthAmerica	California	LSCI_1000	SouthAmerica	Colombia	Inga	Cabecar	Mbuti	-0.003412	-4.643	82172
	NorthAmerica	California	LSCI_1000	SouthAmerica	Colombia	Inga	PaBRIBRI	Mbuti	-0.00313	-4.534	82172
	NorthAmerica	California	LSCI_1000	SouthAmerica	Colombia	Inga	PaGUNA	Mbuti	-0.002364	-3.669	82172
	NorthAmerica	California	LSCI_1000	SouthAmerica	Colombia	Inga	PaNASO	Mbuti	-0.00232	-3.377	82172
	NorthAmerica	California	LSCI_1000	SouthAmerica	Colombia	Inga	PaNGABE	Mbuti	-0.002946	-4.267	82172
	NorthAmerica	California	LSN_2000	SouthAmerica	Colombia	Inga	aDNAPanama	Mbuti	-0.002604	-3.584	70312
	NorthAmerica	California	LSN_2000	SouthAmerica	Colombia	Inga	Cabecar	Mbuti	-0.002431	-3.535	82087
	NorthAmerica	BajaCalifornia	Pericu_500	SouthAmerica	Colombia	Inga	aDNAPanama	Mbuti	-0.004152	-3.628	40263
	NorthAmerica	BajaCalifornia	Pericu_500	SouthAmerica	Colombia	Inga	PaBRIBRI	Mbuti	-0.003554	-3.756	46640
	NorthAmerica	BajaCalifornia	Pericu_500	SouthAmerica	Colombia	Inga	PaGUNA	Mbuti	-0.002959	-3.423	46640
	NorthAmerica	BajaCalifornia	Pericu_500	SouthAmerica	Colombia	Inga	PaNGABE	Mbuti	-0.003513	-3.667	46640
	NorthAmerica	Montana	Anzick_12600	SouthAmerica	Colombia	KAM	aDNAPanama	Mbuti	-0.004472	-5.032	70924
	NorthAmerica	Montana	Anzick_12600	SouthAmerica	Colombia	KAM	Cabecar	Mbuti	-0.003043	-3.86	82830
	NorthAmerica	Montana	Anzick_12600	SouthAmerica	Colombia	KAM	PaBRIBRI	Mbuti	-0.003554	-4.696	82830
	NorthAmerica	Montana	Anzick_12600	SouthAmerica	Colombia	KAM	PaGUNA	Mbuti	-0.003933	-5.784	82830
	NorthAmerica	Montana	Anzick_12600	SouthAmerica	Colombia	KAM	PaNASO	Mbuti	-0.003248	-4.357	82830
	NorthAmerica	Montana	Anzick_12600	SouthAmerica	Colombia	KAM	PaNGABE	Mbuti	-0.002868	-3.8	82830
	NorthAmerica	BrithisColumbia	BigBar_5600	SouthAmerica	Colombia	KAM	aDNAPanama	Mbuti	-0.008232	-9.201	55605
	NorthAmerica	BrithisColumbia	BigBar_5600	SouthAmerica	Colombia	KAM	Cabecar	Mbuti	-0.00744	-9.195	64805
	NorthAmerica	BrithisColumbia	BigBar_5600	SouthAmerica	Colombia	KAM	PaBRIBRI	Mbuti	-0.007404	-9.257	64805
	NorthAmerica	BrithisColumbia	BigBar_5600	SouthAmerica	Colombia	KAM	PaGUNA	Mbuti	-0.007709	-10.679	64805
	NorthAmerica	BrithisColumbia	BigBar_5600	SouthAmerica	Colombia	KAM	PaNASO	Mbuti	-0.007066	-8.803	64805
	NorthAmerica	BrithisColumbia	BigBar_5600	SouthAmerica	Colombia	KAM	PaNGABE	Mbuti	-0.007211	-8.972	64805
	NorthAmerica	California	ESN_4000	SouthAmerica	Colombia	KAM	aDNAPanama	Mbuti	-0.002197	-3.618	71565
	NorthAmerica	California	LSCI_1000	SouthAmerica	Colombia	KAM	aDNAPanama	Mbuti	-0.003198	-5.309	71578
	NorthAmerica	California	LSCI_1000	SouthAmerica	Colombia	KAM	Cabecar	Mbuti	-0.002787	-5.015	83595
	NorthAmerica	California	LSCI_1000	SouthAmerica	Colombia	KAM	PaBRIBRI	Mbuti	-0.002781	-5.258	83595
	NorthAmerica	California	LSCI_1000	SouthAmerica	Colombia	KAM	PaGUNA	Mbuti	-0.002502	-5.389	83595
	NorthAmerica	California	LSCI_1000	SouthAmerica	Colombia	KAM	PaNASO	Mbuti	-0.002123	-4.039	83595
	NorthAmerica	California	LSCI_1000	SouthAmerica	Colombia	KAM	PaNGABE	Mbuti	-0.002609	-4.987	83595
	NorthAmerica	California	LSN_2000	SouthAmerica	Colombia	KAM	aDNAPanama	Mbuti	-0.001983	-3.563	71509
	NorthAmerica	California	LSN_2000	SouthAmerica	Colombia	KAM	PaBRIBRI	Mbuti	-0.001688	-3.32	83509
	NorthAmerica	California	LSN_2000	SouthAmerica	Colombia	KAM	PaGUNA	Mbuti	-0.002003	-4.424	83509
	NorthAmerica	BajaCalifornia	Pericu_500	SouthAmerica	Colombia	KAM	aDNAPanama	Mbuti	-0.003104	-3.302	40921
	NorthAmerica	BajaCalifornia	Pericu_500	SouthAmerica	Colombia	KAM	PaBRIBRI	Mbuti	-0.003319	-4.235	47423
	NorthAmerica	BajaCalifornia	Pericu_500	SouthAmerica	Colombia	KAM	PaGUNA	Mbuti	-0.002815	-4.009	47423
	NorthAmerica	BajaCalifornia	Pericu_500	SouthAmerica	Colombia	KAM	PaNASO	Mbuti	-0.002596	-3.448	47423
	NorthAmerica	BajaCalifornia	Pericu_500	SouthAmerica	Colombia	KAM	PaNGABE	Mbuti	-0.002664	-3.507	47423
	NorthAmerica	Montana	Anzick_12600	SouthAmerica	Colombia	Piapoco	aDNAPanama	Mbuti	-0.003781	-4.521	70924
	NorthAmerica	Montana	Anzick_12600	SouthAmerica	Colombia	Piapoco	PaBRIBRI	Mbuti	-0.002532	-3.451	82830
	NorthAmerica	Montana	Anzick_12600	SouthAmerica	Colombia	Piapoco	PaGUNA	Mbuti	-0.003185	-4.942	82830
	NorthAmerica	Montana	Anzick_12600	SouthAmerica	Colombia	Piapoco	PaNASO	Mbuti	-0.002631	-3.766	82830
	NorthAmerica	BrithisColumbia	BigBar_5600	SouthAmerica	Colombia	Piapoco	aDNAPanama	Mbuti	-0.007424	-8.278	55605
	NorthAmerica	BrithisColumbia	BigBar_5600	SouthAmerica	Colombia	Piapoco	Cabecar	Mbuti	-0.006519	-8.045	64805
	NorthAmerica	BrithisColumbia	BigBar_5600	SouthAmerica	Colombia	Piapoco	PaBRIBRI	Mbuti	-0.0064	-8.06	64805
	NorthAmerica	BrithisColumbia	BigBar_5600	SouthAmerica	Colombia	Piapoco	PaGUNA	Mbuti	-0.006938	-9.772	64805
	NorthAmerica	BrithisColumbia	BigBar_5600	SouthAmerica	Colombia	Piapoco	PaNASO	Mbuti	-0.006488	-8.277	64805
	NorthAmerica	BrithisColumbia	BigBar_5600	SouthAmerica	Colombia	Piapoco	PaNGABE	Mbuti	-0.006726	-8.414	64805
	NorthAmerica	California	LSCI_1000	SouthAmerica	Colombia	Piapoco	aDNAPanama	Mbuti	-0.00258	-4.17	71578
	NorthAmerica	California	LSCI_1000	SouthAmerica	Colombia	Piapoco	Cabecar	Mbuti	-0.001952	-3.566	83595
	NorthAmerica	California	LSCI_1000	SouthAmerica	Colombia	Piapoco	PaBRIBRI	Mbuti	-0.001783	-3.493	83595
	NorthAmerica	California	LSCI_1000	SouthAmerica	Colombia	Piapoco	PaGUNA	Mbuti	-0.001784	-3.865	83595
	NorthAmerica	California	LSCI_1000	SouthAmerica	Colombia	Piapoco	PaNGABE	Mbuti	-0.002113	-4.221	83595
	NorthAmerica	Montana	Anzick_12600	SouthAmerica	Colombia	Ticuna	aDNAPanama	Mbuti	-0.004043	-4.21	70923
	NorthAmerica	Montana	Anzick_12600	SouthAmerica	Colombia	Ticuna	Cabecar	Mbuti	-0.003201	-3.617	82829
	NorthAmerica	Montana	Anzick_12600	SouthAmerica	Colombia	Ticuna	PaGUNA	Mbuti	-0.003743	-5.023	82829
	NorthAmerica	Montana	Anzick_12600	SouthAmerica	Colombia	Ticuna	PaNASO	Mbuti	-0.003049	-3.69	82829
	NorthAmerica	Montana	Anzick_12600	SouthAmerica	Colombia	Ticuna	PaNGABE	Mbuti	-0.002957	-3.435	82829
	NorthAmerica	BrithisColumbia	BigBar_5600	SouthAmerica	Colombia	Ticuna	aDNAPanama	Mbuti	-0.007991	-7.572	55604
	NorthAmerica	BrithisColumbia	BigBar_5600	SouthAmerica	Colombia	Ticuna	Cabecar	Mbuti	-0.007712	-8.087	64804
	NorthAmerica	BrithisColumbia	BigBar_5600	SouthAmerica	Colombia	Ticuna	PaBRIBRI	Mbuti	-0.006558	-6.809	64804
	NorthAmerica	BrithisColumbia	BigBar_5600	SouthAmerica	Colombia	Ticuna	PaGUNA	Mbuti	-0.007397	-8.599	64804
	NorthAmerica	BrithisColumbia	BigBar_5600	SouthAmerica	Colombia	Ticuna	PaNASO	Mbuti	-0.006812	-7.126	64804
	NorthAmerica	BrithisColumbia	BigBar_5600	SouthAmerica	Colombia	Ticuna	PaNGABE	Mbuti	-0.007254	-7.586	64804
	NorthAmerica	California	LSCI_1000	SouthAmerica	Colombia	Ticuna	aDNAPanama	Mbuti	-0.002807	-3.743	71577
	NorthAmerica	California	LSCI_1000	SouthAmerica	Colombia	Ticuna	Cabecar	Mbuti	-0.002994	-4.308	83594
	NorthAmerica	California	LSCI_1000	SouthAmerica	Colombia	Ticuna	PaGUNA	Mbuti	-0.002319	-3.822	83594
	NorthAmerica	California	LSCI_1000	SouthAmerica	Colombia	Ticuna	PaNGABE	Mbuti	-0.002706	-4.087	83594
	NorthAmerica	Montana	Anzick_12600	SouthAmerica	Colombia	Wayuu	aDNAPanama	Mbuti	-0.005648	-5.68	70861
	NorthAmerica	Montana	Anzick_12600	SouthAmerica	Colombia	Wayuu	Cabecar	Mbuti	-0.005773	-6.179	82756
	NorthAmerica	Montana	Anzick_12600	SouthAmerica	Colombia	Wayuu	PaBRIBRI	Mbuti	-0.005617	-6.438	82756
	NorthAmerica	Montana	Anzick_12600	SouthAmerica	Colombia	Wayuu	PaGUNA	Mbuti	-0.004925	-6.31	82756
	NorthAmerica	Montana	Anzick_12600	SouthAmerica	Colombia	Wayuu	PaNASO	Mbuti	-0.005139	-5.836	82756
	NorthAmerica	Montana	Anzick_12600	SouthAmerica	Colombia	Wayuu	PaNGABE	Mbuti	-0.006033	-6.87	82756
	NorthAmerica	BrithisColumbia	BigBar_5600	SouthAmerica	Colombia	Wayuu	aDNAPanama	Mbuti	-0.009505	-9.476	55561
	NorthAmerica	BrithisColumbia	BigBar_5600	SouthAmerica	Colombia	Wayuu	Cabecar	Mbuti	-0.010315	-10.862	64755
	NorthAmerica	BrithisColumbia	BigBar_5600	SouthAmerica	Colombia	Wayuu	PaBRIBRI	Mbuti	-0.009602	-10.334	64755
	NorthAmerica	BrithisColumbia	BigBar_5600	SouthAmerica	Colombia	Wayuu	PaGUNA	Mbuti	-0.00882	-10.387	64755
	NorthAmerica	BrithisColumbia	BigBar_5600	SouthAmerica	Colombia	Wayuu	PaNASO	Mbuti	-0.009188	-10.137	64755
	NorthAmerica	BrithisColumbia	BigBar_5600	SouthAmerica	Colombia	Wayuu	PaNGABE	Mbuti	-0.010457	-11.391	64755
	NorthAmerica	California	ESN_4000	SouthAmerica	Colombia	Wayuu	aDNAPanama	Mbuti	-0.003428	-4.536	71502
	NorthAmerica	California	ESN_4000	SouthAmerica	Colombia	Wayuu	Cabecar	Mbuti	-0.004572	-6.015	83510
	NorthAmerica	California	ESN_4000	SouthAmerica	Colombia	Wayuu	PaBRIBRI	Mbuti	-0.003699	-5.092	83510
	NorthAmerica	California	ESN_4000	SouthAmerica	Colombia	Wayuu	PaGUNA	Mbuti	-0.002505	-3.789	83510
	NorthAmerica	California	ESN_4000	SouthAmerica	Colombia	Wayuu	PaNASO	Mbuti	-0.003558	-4.936	83510
	NorthAmerica	California	ESN_4000	SouthAmerica	Colombia	Wayuu	PaNGABE	Mbuti	-0.0047	-6.61	83510
	NorthAmerica	California	IslandChumash_1000	SouthAmerica	Colombia	Wayuu	aDNAPanama	Mbuti	-0.002803	-3.578	71444
	NorthAmerica	California	IslandChumash_1000	SouthAmerica	Colombia	Wayuu	Cabecar	Mbuti	-0.003603	-4.851	83437
	NorthAmerica	California	IslandChumash_1000	SouthAmerica	Colombia	Wayuu	PaBRIBRI	Mbuti	-0.00306	-4.352	83437
	NorthAmerica	California	IslandChumash_1000	SouthAmerica	Colombia	Wayuu	PaNASO	Mbuti	-0.002884	-4.08	83437
	NorthAmerica	California	IslandChumash_1000	SouthAmerica	Colombia	Wayuu	PaNGABE	Mbuti	-0.003549	-4.872	83437
	NorthAmerica	California	LSCI_1000	SouthAmerica	Colombia	Wayuu	aDNAPanama	Mbuti	-0.004462	-5.835	71515
	NorthAmerica	California	LSCI_1000	SouthAmerica	Colombia	Wayuu	Cabecar	Mbuti	-0.005575	-7.498	83521
	NorthAmerica	California	LSCI_1000	SouthAmerica	Colombia	Wayuu	PaBRIBRI	Mbuti	-0.00485	-6.995	83521
	NorthAmerica	California	LSCI_1000	SouthAmerica	Colombia	Wayuu	PaGUNA	Mbuti	-0.003523	-5.688	83521
	NorthAmerica	California	LSCI_1000	SouthAmerica	Colombia	Wayuu	PaNASO	Mbuti	-0.004094	-5.914	83521
	NorthAmerica	California	LSCI_1000	SouthAmerica	Colombia	Wayuu	PaNGABE	Mbuti	-0.005824	-8.509	83521
	NorthAmerica	California	LSN_2000	SouthAmerica	Colombia	Wayuu	aDNAPanama	Mbuti	-0.003207	-4.558	71447
	NorthAmerica	California	LSN_2000	SouthAmerica	Colombia	Wayuu	Cabecar	Mbuti	-0.004434	-6.431	83436
	NorthAmerica	California	LSN_2000	SouthAmerica	Colombia	Wayuu	PaBRIBRI	Mbuti	-0.003728	-5.598	83436
	NorthAmerica	California	LSN_2000	SouthAmerica	Colombia	Wayuu	PaGUNA	Mbuti	-0.003005	-5.079	83436
	NorthAmerica	California	LSN_2000	SouthAmerica	Colombia	Wayuu	PaNASO	Mbuti	-0.003361	-4.99	83436
	NorthAmerica	California	LSN_2000	SouthAmerica	Colombia	Wayuu	PaNGABE	Mbuti	-0.004789	-7.286	83436
	NorthAmerica	California	MainlandChumash_1500	SouthAmerica	Colombia	Wayuu	aDNAPanama	Mbuti	-0.002842	-3.619	70345
	NorthAmerica	California	MainlandChumash_1500	SouthAmerica	Colombia	Wayuu	Cabecar	Mbuti	-0.004071	-5.383	82102
	NorthAmerica	California	MainlandChumash_1500	SouthAmerica	Colombia	Wayuu	PaBRIBRI	Mbuti	-0.003403	-4.794	82102
	NorthAmerica	California	MainlandChumash_1500	SouthAmerica	Colombia	Wayuu	PaGUNA	Mbuti	-0.002461	-3.944	82102
	NorthAmerica	California	MainlandChumash_1500	SouthAmerica	Colombia	Wayuu	PaNASO	Mbuti	-0.003231	-4.641	82102
	NorthAmerica	California	MainlandChumash_1500	SouthAmerica	Colombia	Wayuu	PaNGABE	Mbuti	-0.004618	-6.583	82102
	NorthAmerica	BajaCalifornia	Pericu_500	SouthAmerica	Colombia	Wayuu	aDNAPanama	Mbuti	-0.004517	-4.068	40878
	NorthAmerica	BajaCalifornia	Pericu_500	SouthAmerica	Colombia	Wayuu	Cabecar	Mbuti	-0.005119	-5.445	47373
	NorthAmerica	BajaCalifornia	Pericu_500	SouthAmerica	Colombia	Wayuu	PaBRIBRI	Mbuti	-0.005557	-6.278	47373
	NorthAmerica	BajaCalifornia	Pericu_500	SouthAmerica	Colombia	Wayuu	PaGUNA	Mbuti	-0.003741	-4.415	47373
	NorthAmerica	BajaCalifornia	Pericu_500	SouthAmerica	Colombia	Wayuu	PaNASO	Mbuti	-0.004466	-5.056	47373
	NorthAmerica	BajaCalifornia	Pericu_500	SouthAmerica	Colombia	Wayuu	PaNGABE	Mbuti	-0.005777	-6.546	47373
	NorthAmerica	Nevada	SpiritCave_10900	SouthAmerica	Colombia	Wayuu	Cabecar	Mbuti	-0.004872	-5.478	83460
	NorthAmerica	Nevada	SpiritCave_10900	SouthAmerica	Colombia	Wayuu	PaBRIBRI	Mbuti	-0.003935	-4.68	83460
	NorthAmerica	Nevada	SpiritCave_10900	SouthAmerica	Colombia	Wayuu	PaGUNA	Mbuti	-0.002859	-3.78	83460
	NorthAmerica	Nevada	SpiritCave_10900	SouthAmerica	Colombia	Wayuu	PaNASO	Mbuti	-0.004058	-4.973	83460
	NorthAmerica	Nevada	SpiritCave_10900	SouthAmerica	Colombia	Wayuu	PaNGABE	Mbuti	-0.004713	-5.669	83460
	NorthAmerica	Montana	Anzick_12600	SouthAmerica	Ecuador	KCH	aDNAPanama	Mbuti	-0.004204	-5.176	70924
	NorthAmerica	Montana	Anzick_12600	SouthAmerica	Ecuador	KCH	Cabecar	Mbuti	-0.003079	-3.975	82830
	NorthAmerica	Montana	Anzick_12600	SouthAmerica	Ecuador	KCH	PaBRIBRI	Mbuti	-0.003586	-4.959	82830
	NorthAmerica	Montana	Anzick_12600	SouthAmerica	Ecuador	KCH	PaGUNA	Mbuti	-0.003864	-6.064	82830
	NorthAmerica	Montana	Anzick_12600	SouthAmerica	Ecuador	KCH	PaNASO	Mbuti	-0.003363	-4.805	82830
	NorthAmerica	Montana	Anzick_12600	SouthAmerica	Ecuador	KCH	PaNGABE	Mbuti	-0.003264	-4.515	82830
	NorthAmerica	BrithisColumbia	BigBar_5600	SouthAmerica	Ecuador	KCH	aDNAPanama	Mbuti	-0.007831	-9.128	55605
	NorthAmerica	BrithisColumbia	BigBar_5600	SouthAmerica	Ecuador	KCH	Cabecar	Mbuti	-0.007443	-9.689	64805
	NorthAmerica	BrithisColumbia	BigBar_5600	SouthAmerica	Ecuador	KCH	PaBRIBRI	Mbuti	-0.007506	-9.862	64805
	NorthAmerica	BrithisColumbia	BigBar_5600	SouthAmerica	Ecuador	KCH	PaGUNA	Mbuti	-0.007555	-11.126	64805
	NorthAmerica	BrithisColumbia	BigBar_5600	SouthAmerica	Ecuador	KCH	PaNASO	Mbuti	-0.007178	-9.457	64805
	NorthAmerica	BrithisColumbia	BigBar_5600	SouthAmerica	Ecuador	KCH	PaNGABE	Mbuti	-0.007578	-9.942	64805
	NorthAmerica	California	ESN_4000	SouthAmerica	Ecuador	KCH	aDNAPanama	Mbuti	-0.001955	-3.593	71565
	NorthAmerica	California	ESN_4000	SouthAmerica	Ecuador	KCH	Cabecar	Mbuti	-0.001863	-3.543	83584
	NorthAmerica	California	ESN_4000	SouthAmerica	Ecuador	KCH	PaNASO	Mbuti	-0.001741	-3.53	83584
	NorthAmerica	California	ESN_4000	SouthAmerica	Ecuador	KCH	PaNGABE	Mbuti	-0.001913	-3.797	83584
	NorthAmerica	California	LSCI_1000	SouthAmerica	Ecuador	KCH	aDNAPanama	Mbuti	-0.002965	-5.329	71578
	NorthAmerica	California	LSCI_1000	SouthAmerica	Ecuador	KCH	Cabecar	Mbuti	-0.002846	-5.631	83595
	NorthAmerica	California	LSCI_1000	SouthAmerica	Ecuador	KCH	PaBRIBRI	Mbuti	-0.002815	-5.729	83595
	NorthAmerica	California	LSCI_1000	SouthAmerica	Ecuador	KCH	PaGUNA	Mbuti	-0.002445	-5.763	83595
	NorthAmerica	California	LSCI_1000	SouthAmerica	Ecuador	KCH	PaNASO	Mbuti	-0.002265	-4.85	83595
	NorthAmerica	California	LSCI_1000	SouthAmerica	Ecuador	KCH	PaNGABE	Mbuti	-0.003023	-6.566	83595
	NorthAmerica	California	LSN_2000	SouthAmerica	Ecuador	KCH	aDNAPanama	Mbuti	-0.001765	-3.715	71509
	NorthAmerica	California	LSN_2000	SouthAmerica	Ecuador	KCH	Cabecar	Mbuti	-0.00175	-3.808	83509
	NorthAmerica	California	LSN_2000	SouthAmerica	Ecuador	KCH	PaBRIBRI	Mbuti	-0.001735	-3.828	83509
	NorthAmerica	California	LSN_2000	SouthAmerica	Ecuador	KCH	PaGUNA	Mbuti	-0.001953	-5.047	83509
	NorthAmerica	California	LSN_2000	SouthAmerica	Ecuador	KCH	PaNASO	Mbuti	-0.001565	-3.584	83509
	NorthAmerica	California	LSN_2000	SouthAmerica	Ecuador	KCH	PaNGABE	Mbuti	-0.002001	-4.659	83509
	NorthAmerica	California	MainlandChumash_1500	SouthAmerica	Ecuador	KCH	PaGUNA	Mbuti	-0.001519	-3.438	82175
	NorthAmerica	California	MainlandChumash_1500	SouthAmerica	Ecuador	KCH	PaNGABE	Mbuti	-0.001919	-3.901	82175
	NorthAmerica	BajaCalifornia	Pericu_500	SouthAmerica	Ecuador	KCH	aDNAPanama	Mbuti	-0.003009	-3.406	40921
	NorthAmerica	BajaCalifornia	Pericu_500	SouthAmerica	Ecuador	KCH	PaBRIBRI	Mbuti	-0.003357	-4.529	47423
	NorthAmerica	BajaCalifornia	Pericu_500	SouthAmerica	Ecuador	KCH	PaGUNA	Mbuti	-0.002593	-3.928	47423
	NorthAmerica	BajaCalifornia	Pericu_500	SouthAmerica	Ecuador	KCH	PaNASO	Mbuti	-0.002547	-3.699	47423
	NorthAmerica	BajaCalifornia	Pericu_500	SouthAmerica	Ecuador	KCH	PaNGABE	Mbuti	-0.002988	-4.208	47423
	NorthAmerica	Nevada	SpiritCave_10900	SouthAmerica	Ecuador	KCH	PaNASO	Mbuti	-0.00228	-3.422	83534
	NorthAmerica	Montana	Anzick_12600	SouthAmerica	Peru	CAO	aDNAPanama	Mbuti	-0.003578	-4.298	70924
	NorthAmerica	Montana	Anzick_12600	SouthAmerica	Peru	CAO	PaBRIBRI	Mbuti	-0.002733	-3.868	82830
	NorthAmerica	Montana	Anzick_12600	SouthAmerica	Peru	CAO	PaGUNA	Mbuti	-0.003404	-5.384	82830
	NorthAmerica	Montana	Anzick_12600	SouthAmerica	Peru	CAO	PaNASO	Mbuti	-0.002602	-3.701	82830
	NorthAmerica	Montana	Anzick_12600	SouthAmerica	Peru	CAO	PaNGABE	Mbuti	-0.002344	-3.326	82830
	NorthAmerica	BrithisColumbia	BigBar_5600	SouthAmerica	Peru	CAO	aDNAPanama	Mbuti	-0.007258	-8.497	55605
	NorthAmerica	BrithisColumbia	BigBar_5600	SouthAmerica	Peru	CAO	Cabecar	Mbuti	-0.00679	-8.978	64805
	NorthAmerica	BrithisColumbia	BigBar_5600	SouthAmerica	Peru	CAO	PaBRIBRI	Mbuti	-0.006662	-8.788	64805
	NorthAmerica	BrithisColumbia	BigBar_5600	SouthAmerica	Peru	CAO	PaGUNA	Mbuti	-0.007165	-10.652	64805
	NorthAmerica	BrithisColumbia	BigBar_5600	SouthAmerica	Peru	CAO	PaNASO	Mbuti	-0.006504	-8.66	64805
	NorthAmerica	BrithisColumbia	BigBar_5600	SouthAmerica	Peru	CAO	PaNGABE	Mbuti	-0.006642	-8.894	64805
	NorthAmerica	California	LSCI_1000	SouthAmerica	Peru	CAO	aDNAPanama	Mbuti	-0.002354	-4.482	71578
	NorthAmerica	California	LSCI_1000	SouthAmerica	Peru	CAO	Cabecar	Mbuti	-0.002106	-4.353	83595
	NorthAmerica	California	LSCI_1000	SouthAmerica	Peru	CAO	PaBRIBRI	Mbuti	-0.001957	-4.517	83595
	NorthAmerica	California	LSCI_1000	SouthAmerica	Peru	CAO	PaGUNA	Mbuti	-0.001983	-5.056	83595
	NorthAmerica	California	LSCI_1000	SouthAmerica	Peru	CAO	PaNASO	Mbuti	-0.001506	-3.434	83595
	NorthAmerica	California	LSCI_1000	SouthAmerica	Peru	CAO	PaNGABE	Mbuti	-0.002101	-4.87	83595
	NorthAmerica	California	LSN_2000	SouthAmerica	Peru	CAO	PaGUNA	Mbuti	-0.001488	-4.005	83509
	NorthAmerica	BajaCalifornia	Pericu_500	SouthAmerica	Peru	CAO	PaBRIBRI	Mbuti	-0.002612	-3.712	47423
	NorthAmerica	BajaCalifornia	Pericu_500	SouthAmerica	Peru	CAO	PaGUNA	Mbuti	-0.002249	-3.499	47423
	NorthAmerica	Montana	Anzick_12600	SouthAmerica	Peru	CHOT	aDNAPanama	Mbuti	-0.004435	-4.879	70924
	NorthAmerica	Montana	Anzick_12600	SouthAmerica	Peru	CHOT	Cabecar	Mbuti	-0.003322	-4.016	82830
	NorthAmerica	Montana	Anzick_12600	SouthAmerica	Peru	CHOT	PaBRIBRI	Mbuti	-0.003383	-4.237	82830
	NorthAmerica	Montana	Anzick_12600	SouthAmerica	Peru	CHOT	PaGUNA	Mbuti	-0.003917	-5.546	82830
	NorthAmerica	Montana	Anzick_12600	SouthAmerica	Peru	CHOT	PaNASO	Mbuti	-0.003106	-4.021	82830
	NorthAmerica	Montana	Anzick_12600	SouthAmerica	Peru	CHOT	PaNGABE	Mbuti	-0.002633	-3.302	82830
	NorthAmerica	BrithisColumbia	BigBar_5600	SouthAmerica	Peru	CHOT	aDNAPanama	Mbuti	-0.008405	-9.033	55605
	NorthAmerica	BrithisColumbia	BigBar_5600	SouthAmerica	Peru	CHOT	Cabecar	Mbuti	-0.007932	-9.256	64805
	NorthAmerica	BrithisColumbia	BigBar_5600	SouthAmerica	Peru	CHOT	PaBRIBRI	Mbuti	-0.007329	-8.805	64805
	NorthAmerica	BrithisColumbia	BigBar_5600	SouthAmerica	Peru	CHOT	PaGUNA	Mbuti	-0.007821	-10.486	64805
	NorthAmerica	BrithisColumbia	BigBar_5600	SouthAmerica	Peru	CHOT	PaNASO	Mbuti	-0.00702	-8.676	64805
	NorthAmerica	BrithisColumbia	BigBar_5600	SouthAmerica	Peru	CHOT	PaNGABE	Mbuti	-0.007167	-8.727	64805
	NorthAmerica	California	ESN_4000	SouthAmerica	Peru	CHOT	aDNAPanama	Mbuti	-0.00222	-3.539	71565
	NorthAmerica	California	ESN_4000	SouthAmerica	Peru	CHOT	Cabecar	Mbuti	-0.002133	-3.542	83584
	NorthAmerica	California	LSCI_1000	SouthAmerica	Peru	CHOT	aDNAPanama	Mbuti	-0.00322	-5.252	71578
	NorthAmerica	California	LSCI_1000	SouthAmerica	Peru	CHOT	Cabecar	Mbuti	-0.003116	-5.074	83595
	NorthAmerica	California	LSCI_1000	SouthAmerica	Peru	CHOT	PaBRIBRI	Mbuti	-0.002602	-4.731	83595
	NorthAmerica	California	LSCI_1000	SouthAmerica	Peru	CHOT	PaGUNA	Mbuti	-0.002511	-5.223	83595
	NorthAmerica	California	LSCI_1000	SouthAmerica	Peru	CHOT	PaNASO	Mbuti	-0.002019	-3.699	83595
	NorthAmerica	California	LSCI_1000	SouthAmerica	Peru	CHOT	PaNGABE	Mbuti	-0.00242	-4.562	83595
	NorthAmerica	California	LSN_2000	SouthAmerica	Peru	CHOT	aDNAPanama	Mbuti	-0.002029	-3.578	71509
	NorthAmerica	California	LSN_2000	SouthAmerica	Peru	CHOT	Cabecar	Mbuti	-0.002041	-3.686	83509
	NorthAmerica	California	LSN_2000	SouthAmerica	Peru	CHOT	PaGUNA	Mbuti	-0.002036	-4.388	83509
	NorthAmerica	BajaCalifornia	Pericu_500	SouthAmerica	Peru	CHOT	aDNAPanama	Mbuti	-0.003742	-3.801	40921
	NorthAmerica	BajaCalifornia	Pericu_500	SouthAmerica	Peru	CHOT	Cabecar	Mbuti	-0.002775	-3.358	47423
	NorthAmerica	BajaCalifornia	Pericu_500	SouthAmerica	Peru	CHOT	PaBRIBRI	Mbuti	-0.003314	-4.138	47423
	NorthAmerica	BajaCalifornia	Pericu_500	SouthAmerica	Peru	CHOT	PaGUNA	Mbuti	-0.003037	-4.233	47423
	NorthAmerica	BajaCalifornia	Pericu_500	SouthAmerica	Peru	CHOT	PaNASO	Mbuti	-0.002709	-3.6	47423
	NorthAmerica	BajaCalifornia	Pericu_500	SouthAmerica	Peru	CHOT	PaNGABE	Mbuti	-0.003082	-3.935	47423
	NorthAmerica	Montana	Anzick_12600	SouthAmerica	Peru	CHU	aDNAPanama	Mbuti	-0.003748	-4.587	70924
	NorthAmerica	Montana	Anzick_12600	SouthAmerica	Peru	CHU	Cabecar	Mbuti	-0.003068	-4.086	82830
	NorthAmerica	Montana	Anzick_12600	SouthAmerica	Peru	CHU	PaBRIBRI	Mbuti	-0.003028	-4.195	82830
	NorthAmerica	Montana	Anzick_12600	SouthAmerica	Peru	CHU	PaGUNA	Mbuti	-0.003915	-6.312	82830
	NorthAmerica	Montana	Anzick_12600	SouthAmerica	Peru	CHU	PaNASO	Mbuti	-0.003053	-4.41	82830
	NorthAmerica	Montana	Anzick_12600	SouthAmerica	Peru	CHU	PaNGABE	Mbuti	-0.002718	-3.831	82830
	NorthAmerica	BrithisColumbia	BigBar_5600	SouthAmerica	Peru	CHU	aDNAPanama	Mbuti	-0.007673	-8.736	55605
	NorthAmerica	BrithisColumbia	BigBar_5600	SouthAmerica	Peru	CHU	Cabecar	Mbuti	-0.007448	-9.686	64805
	NorthAmerica	BrithisColumbia	BigBar_5600	SouthAmerica	Peru	CHU	PaBRIBRI	Mbuti	-0.006969	-8.964	64805
	NorthAmerica	BrithisColumbia	BigBar_5600	SouthAmerica	Peru	CHU	PaGUNA	Mbuti	-0.007604	-10.889	64805
	NorthAmerica	BrithisColumbia	BigBar_5600	SouthAmerica	Peru	CHU	PaNASO	Mbuti	-0.006961	-9.131	64805
	NorthAmerica	BrithisColumbia	BigBar_5600	SouthAmerica	Peru	CHU	PaNGABE	Mbuti	-0.007083	-9.298	64805
	NorthAmerica	California	ESN_4000	SouthAmerica	Peru	CHU	Cabecar	Mbuti	-0.001851	-3.502	83584
	NorthAmerica	California	ESN_4000	SouthAmerica	Peru	CHU	PaGUNA	Mbuti	-0.001484	-3.312	83584
	NorthAmerica	California	LSCI_1000	SouthAmerica	Peru	CHU	aDNAPanama	Mbuti	-0.002529	-4.503	71578
	NorthAmerica	California	LSCI_1000	SouthAmerica	Peru	CHU	Cabecar	Mbuti	-0.00284	-5.564	83595
	NorthAmerica	California	LSCI_1000	SouthAmerica	Peru	CHU	PaBRIBRI	Mbuti	-0.002241	-4.662	83595
	NorthAmerica	California	LSCI_1000	SouthAmerica	Peru	CHU	PaGUNA	Mbuti	-0.002484	-6.073	83595
	NorthAmerica	California	LSCI_1000	SouthAmerica	Peru	CHU	PaNASO	Mbuti	-0.001953	-4.229	83595
	NorthAmerica	California	LSCI_1000	SouthAmerica	Peru	CHU	PaNGABE	Mbuti	-0.002474	-5.414	83595
	NorthAmerica	California	LSN_2000	SouthAmerica	Peru	CHU	Cabecar	Mbuti	-0.001737	-3.834	83509
	NorthAmerica	California	LSN_2000	SouthAmerica	Peru	CHU	PaGUNA	Mbuti	-0.001991	-5.245	83509
	NorthAmerica	California	LSN_2000	SouthAmerica	Peru	CHU	PaNGABE	Mbuti	-0.001459	-3.476	83509
	NorthAmerica	California	MainlandChumash_1500	SouthAmerica	Peru	CHU	PaGUNA	Mbuti	-0.001561	-3.664	82175
	NorthAmerica	BajaCalifornia	Pericu_500	SouthAmerica	Peru	CHU	PaBRIBRI	Mbuti	-0.002784	-3.878	47423
	NorthAmerica	BajaCalifornia	Pericu_500	SouthAmerica	Peru	CHU	PaGUNA	Mbuti	-0.002824	-4.353	47423
	NorthAmerica	BajaCalifornia	Pericu_500	SouthAmerica	Peru	CHU	PaNASO	Mbuti	-0.002371	-3.458	47423
	NorthAmerica	BajaCalifornia	Pericu_500	SouthAmerica	Peru	CHU	PaNGABE	Mbuti	-0.002758	-3.901	47423
	NorthAmerica	Montana	Anzick_12600	SouthAmerica	Peru	CUS	aDNAPanama	Mbuti	-0.004245	-4.878	70924
	NorthAmerica	Montana	Anzick_12600	SouthAmerica	Peru	CUS	Cabecar	Mbuti	-0.003191	-4.147	82830
	NorthAmerica	Montana	Anzick_12600	SouthAmerica	Peru	CUS	PaBRIBRI	Mbuti	-0.00317	-4.234	82830
	NorthAmerica	Montana	Anzick_12600	SouthAmerica	Peru	CUS	PaGUNA	Mbuti	-0.003796	-5.762	82830
	NorthAmerica	Montana	Anzick_12600	SouthAmerica	Peru	CUS	PaNASO	Mbuti	-0.003303	-4.551	82830
	NorthAmerica	Montana	Anzick_12600	SouthAmerica	Peru	CUS	PaNGABE	Mbuti	-0.003084	-4.1	82830
	NorthAmerica	BrithisColumbia	BigBar_5600	SouthAmerica	Peru	CUS	aDNAPanama	Mbuti	-0.008026	-9.102	55605
	NorthAmerica	BrithisColumbia	BigBar_5600	SouthAmerica	Peru	CUS	Cabecar	Mbuti	-0.007636	-9.523	64805
	NorthAmerica	BrithisColumbia	BigBar_5600	SouthAmerica	Peru	CUS	PaBRIBRI	Mbuti	-0.007079	-8.975	64805
	NorthAmerica	BrithisColumbia	BigBar_5600	SouthAmerica	Peru	CUS	PaGUNA	Mbuti	-0.007586	-10.925	64805
	NorthAmerica	BrithisColumbia	BigBar_5600	SouthAmerica	Peru	CUS	PaNASO	Mbuti	-0.007114	-9.094	64805
	NorthAmerica	BrithisColumbia	BigBar_5600	SouthAmerica	Peru	CUS	PaNGABE	Mbuti	-0.007472	-9.49	64805
	NorthAmerica	California	ESN_4000	SouthAmerica	Peru	CUS	aDNAPanama	Mbuti	-0.001998	-3.487	71565
	NorthAmerica	California	ESN_4000	SouthAmerica	Peru	CUS	Cabecar	Mbuti	-0.001964	-3.529	83584
	NorthAmerica	California	LSCI_1000	SouthAmerica	Peru	CUS	aDNAPanama	Mbuti	-0.002993	-4.95	71578
	NorthAmerica	California	LSCI_1000	SouthAmerica	Peru	CUS	Cabecar	Mbuti	-0.002951	-5.497	83595
	NorthAmerica	California	LSCI_1000	SouthAmerica	Peru	CUS	PaBRIBRI	Mbuti	-0.002408	-4.623	83595
	NorthAmerica	California	LSCI_1000	SouthAmerica	Peru	CUS	PaGUNA	Mbuti	-0.002378	-5.435	83595
	NorthAmerica	California	LSCI_1000	SouthAmerica	Peru	CUS	PaNASO	Mbuti	-0.002204	-4.263	83595
	NorthAmerica	California	LSCI_1000	SouthAmerica	Peru	CUS	PaNGABE	Mbuti	-0.002846	-5.642	83595
	NorthAmerica	California	LSN_2000	SouthAmerica	Peru	CUS	Cabecar	Mbuti	-0.001853	-3.745	83509
	NorthAmerica	California	LSN_2000	SouthAmerica	Peru	CUS	PaGUNA	Mbuti	-0.001885	-4.396	83509
	NorthAmerica	California	LSN_2000	SouthAmerica	Peru	CUS	PaNGABE	Mbuti	-0.001823	-3.732	83509
	NorthAmerica	BajaCalifornia	Pericu_500	SouthAmerica	Peru	CUS	aDNAPanama	Mbuti	-0.003164	-3.431	40921
	NorthAmerica	BajaCalifornia	Pericu_500	SouthAmerica	Peru	CUS	PaBRIBRI	Mbuti	-0.003036	-3.98	47423
	NorthAmerica	BajaCalifornia	Pericu_500	SouthAmerica	Peru	CUS	PaGUNA	Mbuti	-0.002591	-3.769	47423
	NorthAmerica	BajaCalifornia	Pericu_500	SouthAmerica	Peru	CUS	PaNASO	Mbuti	-0.002533	-3.417	47423
	NorthAmerica	BajaCalifornia	Pericu_500	SouthAmerica	Peru	CUS	PaNGABE	Mbuti	-0.002827	-3.685	47423
	NorthAmerica	Montana	Anzick_12600	SouthAmerica	Peru	CUS2	aDNAPanama	Mbuti	-0.003691	-4.42	70924
	NorthAmerica	Montana	Anzick_12600	SouthAmerica	Peru	CUS2	Cabecar	Mbuti	-0.00277	-3.659	82830
	NorthAmerica	Montana	Anzick_12600	SouthAmerica	Peru	CUS2	PaBRIBRI	Mbuti	-0.003268	-4.562	82830
	NorthAmerica	Montana	Anzick_12600	SouthAmerica	Peru	CUS2	PaGUNA	Mbuti	-0.003602	-5.745	82830
	NorthAmerica	Montana	Anzick_12600	SouthAmerica	Peru	CUS2	PaNASO	Mbuti	-0.003199	-4.606	82830
	NorthAmerica	Montana	Anzick_12600	SouthAmerica	Peru	CUS2	PaNGABE	Mbuti	-0.002713	-3.741	82830
	NorthAmerica	BrithisColumbia	BigBar_5600	SouthAmerica	Peru	CUS2	aDNAPanama	Mbuti	-0.007132	-8.393	55605
	NorthAmerica	BrithisColumbia	BigBar_5600	SouthAmerica	Peru	CUS2	Cabecar	Mbuti	-0.007065	-9.244	64805
	NorthAmerica	BrithisColumbia	BigBar_5600	SouthAmerica	Peru	CUS2	PaBRIBRI	Mbuti	-0.007023	-9.23	64805
	NorthAmerica	BrithisColumbia	BigBar_5600	SouthAmerica	Peru	CUS2	PaGUNA	Mbuti	-0.00714	-10.545	64805
	NorthAmerica	BrithisColumbia	BigBar_5600	SouthAmerica	Peru	CUS2	PaNASO	Mbuti	-0.00687	-9.221	64805
	NorthAmerica	BrithisColumbia	BigBar_5600	SouthAmerica	Peru	CUS2	PaNGABE	Mbuti	-0.006834	-8.958	64805
	NorthAmerica	California	ESN_4000	SouthAmerica	Peru	CUS2	PaNASO	Mbuti	-0.001561	-3.357	83584
	NorthAmerica	California	LSCI_1000	SouthAmerica	Peru	CUS2	aDNAPanama	Mbuti	-0.00244	-4.579	71578
	NorthAmerica	California	LSCI_1000	SouthAmerica	Peru	CUS2	Cabecar	Mbuti	-0.002534	-5.184	83595
	NorthAmerica	California	LSCI_1000	SouthAmerica	Peru	CUS2	PaBRIBRI	Mbuti	-0.00246	-5.425	83595
	NorthAmerica	California	LSCI_1000	SouthAmerica	Peru	CUS2	PaGUNA	Mbuti	-0.002156	-5.36	83595
	NorthAmerica	California	LSCI_1000	SouthAmerica	Peru	CUS2	PaNASO	Mbuti	-0.002082	-4.763	83595
	NorthAmerica	California	LSCI_1000	SouthAmerica	Peru	CUS2	PaNGABE	Mbuti	-0.002455	-5.509	83595
	NorthAmerica	California	LSN_2000	SouthAmerica	Peru	CUS2	PaGUNA	Mbuti	-0.001666	-4.185	83509
	NorthAmerica	BajaCalifornia	Pericu_500	SouthAmerica	Peru	CUS2	PaBRIBRI	Mbuti	-0.003247	-4.582	47423
	NorthAmerica	BajaCalifornia	Pericu_500	SouthAmerica	Peru	CUS2	PaGUNA	Mbuti	-0.002468	-3.786	47423
	NorthAmerica	BajaCalifornia	Pericu_500	SouthAmerica	Peru	CUS2	PaNASO	Mbuti	-0.002649	-3.842	47423
	NorthAmerica	BajaCalifornia	Pericu_500	SouthAmerica	Peru	CUS2	PaNGABE	Mbuti	-0.002733	-3.864	47423
	NorthAmerica	Montana	Anzick_12600	SouthAmerica	Peru	ETE	aDNAPanama	Mbuti	-0.003925	-4.642	70924
	NorthAmerica	Montana	Anzick_12600	SouthAmerica	Peru	ETE	Cabecar	Mbuti	-0.003281	-4.192	82830
	NorthAmerica	Montana	Anzick_12600	SouthAmerica	Peru	ETE	PaBRIBRI	Mbuti	-0.00325	-4.38	82830
	NorthAmerica	Montana	Anzick_12600	SouthAmerica	Peru	ETE	PaGUNA	Mbuti	-0.003902	-6.014	82830
	NorthAmerica	Montana	Anzick_12600	SouthAmerica	Peru	ETE	PaNASO	Mbuti	-0.003208	-4.425	82830
	NorthAmerica	Montana	Anzick_12600	SouthAmerica	Peru	ETE	PaNGABE	Mbuti	-0.003202	-4.366	82830
	NorthAmerica	BrithisColumbia	BigBar_5600	SouthAmerica	Peru	ETE	aDNAPanama	Mbuti	-0.007861	-8.857	55605
	NorthAmerica	BrithisColumbia	BigBar_5600	SouthAmerica	Peru	ETE	Cabecar	Mbuti	-0.007776	-9.933	64805
	NorthAmerica	BrithisColumbia	BigBar_5600	SouthAmerica	Peru	ETE	PaBRIBRI	Mbuti	-0.007157	-9.143	64805
	NorthAmerica	BrithisColumbia	BigBar_5600	SouthAmerica	Peru	ETE	PaGUNA	Mbuti	-0.007602	-10.727	64805
	NorthAmerica	BrithisColumbia	BigBar_5600	SouthAmerica	Peru	ETE	PaNASO	Mbuti	-0.007063	-9.041	64805
	NorthAmerica	BrithisColumbia	BigBar_5600	SouthAmerica	Peru	ETE	PaNGABE	Mbuti	-0.007524	-9.669	64805
	NorthAmerica	California	ESN_4000	SouthAmerica	Peru	ETE	Cabecar	Mbuti	-0.002068	-3.747	83584
	NorthAmerica	California	ESN_4000	SouthAmerica	Peru	ETE	PaNGABE	Mbuti	-0.001852	-3.705	83584
	NorthAmerica	California	LSCI_1000	SouthAmerica	Peru	ETE	aDNAPanama	Mbuti	-0.002756	-4.792	71578
	NorthAmerica	California	LSCI_1000	SouthAmerica	Peru	ETE	Cabecar	Mbuti	-0.003061	-5.9	83595
	NorthAmerica	California	LSCI_1000	SouthAmerica	Peru	ETE	PaBRIBRI	Mbuti	-0.002453	-4.998	83595
	NorthAmerica	California	LSCI_1000	SouthAmerica	Peru	ETE	PaGUNA	Mbuti	-0.00249	-5.884	83595
	NorthAmerica	California	LSCI_1000	SouthAmerica	Peru	ETE	PaNASO	Mbuti	-0.002101	-4.359	83595
	NorthAmerica	California	LSCI_1000	SouthAmerica	Peru	ETE	PaNGABE	Mbuti	-0.002963	-6.175	83595
	NorthAmerica	California	LSN_2000	SouthAmerica	Peru	ETE	Cabecar	Mbuti	-0.001961	-4.111	83509
	NorthAmerica	California	LSN_2000	SouthAmerica	Peru	ETE	PaGUNA	Mbuti	-0.001997	-4.847	83509
	NorthAmerica	California	LSN_2000	SouthAmerica	Peru	ETE	PaNGABE	Mbuti	-0.00194	-4.245	83509
	NorthAmerica	California	MainlandChumash_1500	SouthAmerica	Peru	ETE	PaGUNA	Mbuti	-0.001551	-3.39	82175
	NorthAmerica	California	MainlandChumash_1500	SouthAmerica	Peru	ETE	PaNGABE	Mbuti	-0.001838	-3.59	82175
	NorthAmerica	BajaCalifornia	Pericu_500	SouthAmerica	Peru	ETE	PaBRIBRI	Mbuti	-0.003029	-4.041	47423
	NorthAmerica	BajaCalifornia	Pericu_500	SouthAmerica	Peru	ETE	PaGUNA	Mbuti	-0.002738	-4.105	47423
	NorthAmerica	BajaCalifornia	Pericu_500	SouthAmerica	Peru	ETE	PaNASO	Mbuti	-0.002469	-3.441	47423
	NorthAmerica	BajaCalifornia	Pericu_500	SouthAmerica	Peru	ETE	PaNGABE	Mbuti	-0.003137	-4.321	47423
	NorthAmerica	Nevada	SpiritCave_10900	SouthAmerica	Peru	ETE	Cabecar	Mbuti	-0.002405	-3.347	83534
	NorthAmerica	Montana	Anzick_12600	SouthAmerica	Peru	HUA	aDNAPanama	Mbuti	-0.003571	-4.12	70924
	NorthAmerica	Montana	Anzick_12600	SouthAmerica	Peru	HUA	PaBRIBRI	Mbuti	-0.002689	-3.549	82830
	NorthAmerica	Montana	Anzick_12600	SouthAmerica	Peru	HUA	PaGUNA	Mbuti	-0.003549	-5.314	82830
	NorthAmerica	Montana	Anzick_12600	SouthAmerica	Peru	HUA	PaNASO	Mbuti	-0.002806	-3.842	82830
	NorthAmerica	BrithisColumbia	BigBar_5600	SouthAmerica	Peru	HUA	aDNAPanama	Mbuti	-0.007197	-8.207	55605
	NorthAmerica	BrithisColumbia	BigBar_5600	SouthAmerica	Peru	HUA	Cabecar	Mbuti	-0.006787	-8.393	64805
	NorthAmerica	BrithisColumbia	BigBar_5600	SouthAmerica	Peru	HUA	PaBRIBRI	Mbuti	-0.006583	-8.382	64805
	NorthAmerica	BrithisColumbia	BigBar_5600	SouthAmerica	Peru	HUA	PaGUNA	Mbuti	-0.00727	-10.225	64805
	NorthAmerica	BrithisColumbia	BigBar_5600	SouthAmerica	Peru	HUA	PaNASO	Mbuti	-0.006661	-8.495	64805
	NorthAmerica	BrithisColumbia	BigBar_5600	SouthAmerica	Peru	HUA	PaNGABE	Mbuti	-0.006744	-8.745	64805
	NorthAmerica	California	LSCI_1000	SouthAmerica	Peru	HUA	aDNAPanama	Mbuti	-0.002345	-3.982	71578
	NorthAmerica	California	LSCI_1000	SouthAmerica	Peru	HUA	Cabecar	Mbuti	-0.002137	-3.989	83595
	NorthAmerica	California	LSCI_1000	SouthAmerica	Peru	HUA	PaBRIBRI	Mbuti	-0.001914	-3.81	83595
	NorthAmerica	California	LSCI_1000	SouthAmerica	Peru	HUA	PaGUNA	Mbuti	-0.002112	-4.706	83595
	NorthAmerica	California	LSCI_1000	SouthAmerica	Peru	HUA	PaNASO	Mbuti	-0.001701	-3.452	83595
	NorthAmerica	California	LSCI_1000	SouthAmerica	Peru	HUA	PaNGABE	Mbuti	-0.002232	-4.585	83595
	NorthAmerica	California	LSN_2000	SouthAmerica	Peru	HUA	PaGUNA	Mbuti	-0.001628	-3.855	83509
	NorthAmerica	Montana	Anzick_12600	SouthAmerica	Peru	JAL	aDNAPanama	Mbuti	-0.003729	-4.511	70924
	NorthAmerica	Montana	Anzick_12600	SouthAmerica	Peru	JAL	Cabecar	Mbuti	-0.002866	-3.814	82830
	NorthAmerica	Montana	Anzick_12600	SouthAmerica	Peru	JAL	PaBRIBRI	Mbuti	-0.003006	-4.226	82830
	NorthAmerica	Montana	Anzick_12600	SouthAmerica	Peru	JAL	PaGUNA	Mbuti	-0.003684	-5.809	82830
	NorthAmerica	Montana	Anzick_12600	SouthAmerica	Peru	JAL	PaNASO	Mbuti	-0.003211	-4.589	82830
	NorthAmerica	Montana	Anzick_12600	SouthAmerica	Peru	JAL	PaNGABE	Mbuti	-0.002828	-3.946	82830
	NorthAmerica	BrithisColumbia	BigBar_5600	SouthAmerica	Peru	JAL	aDNAPanama	Mbuti	-0.007488	-8.871	55605
	NorthAmerica	BrithisColumbia	BigBar_5600	SouthAmerica	Peru	JAL	Cabecar	Mbuti	-0.007232	-9.473	64805
	NorthAmerica	BrithisColumbia	BigBar_5600	SouthAmerica	Peru	JAL	PaBRIBRI	Mbuti	-0.006896	-9.081	64805
	NorthAmerica	BrithisColumbia	BigBar_5600	SouthAmerica	Peru	JAL	PaGUNA	Mbuti	-0.007387	-10.964	64805
	NorthAmerica	BrithisColumbia	BigBar_5600	SouthAmerica	Peru	JAL	PaNASO	Mbuti	-0.007081	-9.435	64805
	NorthAmerica	BrithisColumbia	BigBar_5600	SouthAmerica	Peru	JAL	PaNGABE	Mbuti	-0.00714	-9.321	64805
	NorthAmerica	California	ESN_4000	SouthAmerica	Peru	JAL	PaNASO	Mbuti	-0.001591	-3.37	83584
	NorthAmerica	California	LSCI_1000	SouthAmerica	Peru	JAL	aDNAPanama	Mbuti	-0.002526	-4.721	71578
	NorthAmerica	California	LSCI_1000	SouthAmerica	Peru	JAL	Cabecar	Mbuti	-0.002635	-5.415	83595
	NorthAmerica	California	LSCI_1000	SouthAmerica	Peru	JAL	PaBRIBRI	Mbuti	-0.002229	-4.924	83595
	NorthAmerica	California	LSCI_1000	SouthAmerica	Peru	JAL	PaGUNA	Mbuti	-0.002252	-5.707	83595
	NorthAmerica	California	LSCI_1000	SouthAmerica	Peru	JAL	PaNASO	Mbuti	-0.00211	-4.884	83595
	NorthAmerica	California	LSCI_1000	SouthAmerica	Peru	JAL	PaNGABE	Mbuti	-0.00258	-5.906	83595
	NorthAmerica	California	LSN_2000	SouthAmerica	Peru	JAL	Cabecar	Mbuti	-0.001541	-3.679	83509
	NorthAmerica	California	LSN_2000	SouthAmerica	Peru	JAL	PaGUNA	Mbuti	-0.001758	-4.755	83509
	NorthAmerica	California	LSN_2000	SouthAmerica	Peru	JAL	PaNASO	Mbuti	-0.001406	-3.421	83509
	NorthAmerica	California	LSN_2000	SouthAmerica	Peru	JAL	PaNGABE	Mbuti	-0.001557	-3.82	83509
	NorthAmerica	BajaCalifornia	Pericu_500	SouthAmerica	Peru	JAL	PaBRIBRI	Mbuti	-0.002811	-3.969	47423
	NorthAmerica	BajaCalifornia	Pericu_500	SouthAmerica	Peru	JAL	PaGUNA	Mbuti	-0.002446	-3.738	47423
	NorthAmerica	BajaCalifornia	Pericu_500	SouthAmerica	Peru	JAL	PaNASO	Mbuti	-0.002406	-3.498	47423
	NorthAmerica	BajaCalifornia	Pericu_500	SouthAmerica	Peru	JAL	PaNGABE	Mbuti	-0.002724	-3.907	47423
	NorthAmerica	Montana	Anzick_12600	SouthAmerica	Peru	LIM	aDNAPanama	Mbuti	-0.003773	-4.11	70924
	NorthAmerica	Montana	Anzick_12600	SouthAmerica	Peru	LIM	Cabecar	Mbuti	-0.002902	-3.525	82830
	NorthAmerica	Montana	Anzick_12600	SouthAmerica	Peru	LIM	PaBRIBRI	Mbuti	-0.002603	-3.381	82830
	NorthAmerica	Montana	Anzick_12600	SouthAmerica	Peru	LIM	PaGUNA	Mbuti	-0.003596	-5.132	82830
	NorthAmerica	Montana	Anzick_12600	SouthAmerica	Peru	LIM	PaNASO	Mbuti	-0.002847	-3.722	82830
	NorthAmerica	BrithisColumbia	BigBar_5600	SouthAmerica	Peru	LIM	aDNAPanama	Mbuti	-0.007118	-7.494	55605
	NorthAmerica	BrithisColumbia	BigBar_5600	SouthAmerica	Peru	LIM	Cabecar	Mbuti	-0.007288	-8.74	64805
	NorthAmerica	BrithisColumbia	BigBar_5600	SouthAmerica	Peru	LIM	PaBRIBRI	Mbuti	-0.006546	-7.86	64805
	NorthAmerica	BrithisColumbia	BigBar_5600	SouthAmerica	Peru	LIM	PaGUNA	Mbuti	-0.007329	-10.047	64805
	NorthAmerica	BrithisColumbia	BigBar_5600	SouthAmerica	Peru	LIM	PaNASO	Mbuti	-0.006654	-8.273	64805
	NorthAmerica	BrithisColumbia	BigBar_5600	SouthAmerica	Peru	LIM	PaNGABE	Mbuti	-0.006861	-8.271	64805
	NorthAmerica	California	LSCI_1000	SouthAmerica	Peru	LIM	aDNAPanama	Mbuti	-0.002461	-3.826	71578
	NorthAmerica	California	LSCI_1000	SouthAmerica	Peru	LIM	Cabecar	Mbuti	-0.002657	-4.358	83595
	NorthAmerica	California	LSCI_1000	SouthAmerica	Peru	LIM	PaGUNA	Mbuti	-0.00216	-4.315	83595
	NorthAmerica	California	LSCI_1000	SouthAmerica	Peru	LIM	PaNGABE	Mbuti	-0.002319	-4.016	83595
	NorthAmerica	California	LSN_2000	SouthAmerica	Peru	LIM	PaGUNA	Mbuti	-0.001662	-3.546	83509
	NorthAmerica	Montana	Anzick_12600	SouthAmerica	Peru	LUY	aDNAPanama	Mbuti	-0.003817	-4.641	70924
	NorthAmerica	Montana	Anzick_12600	SouthAmerica	Peru	LUY	Cabecar	Mbuti	-0.002839	-3.813	82830
	NorthAmerica	Montana	Anzick_12600	SouthAmerica	Peru	LUY	PaBRIBRI	Mbuti	-0.002958	-4.204	82830
	NorthAmerica	Montana	Anzick_12600	SouthAmerica	Peru	LUY	PaGUNA	Mbuti	-0.003452	-5.474	82830
	NorthAmerica	Montana	Anzick_12600	SouthAmerica	Peru	LUY	PaNASO	Mbuti	-0.002864	-4.158	82830
	NorthAmerica	Montana	Anzick_12600	SouthAmerica	Peru	LUY	PaNGABE	Mbuti	-0.002738	-3.909	82830
	NorthAmerica	BrithisColumbia	BigBar_5600	SouthAmerica	Peru	LUY	aDNAPanama	Mbuti	-0.007397	-8.755	55605
	NorthAmerica	BrithisColumbia	BigBar_5600	SouthAmerica	Peru	LUY	Cabecar	Mbuti	-0.007124	-9.465	64805
	NorthAmerica	BrithisColumbia	BigBar_5600	SouthAmerica	Peru	LUY	PaBRIBRI	Mbuti	-0.006786	-9.232	64805
	NorthAmerica	BrithisColumbia	BigBar_5600	SouthAmerica	Peru	LUY	PaGUNA	Mbuti	-0.007143	-10.825	64805
	NorthAmerica	BrithisColumbia	BigBar_5600	SouthAmerica	Peru	LUY	PaNASO	Mbuti	-0.006609	-9.112	64805
	NorthAmerica	BrithisColumbia	BigBar_5600	SouthAmerica	Peru	LUY	PaNGABE	Mbuti	-0.006989	-9.486	64805
	NorthAmerica	California	LSCI_1000	SouthAmerica	Peru	LUY	aDNAPanama	Mbuti	-0.0026	-4.878	71578
	NorthAmerica	California	LSCI_1000	SouthAmerica	Peru	LUY	Cabecar	Mbuti	-0.002617	-5.421	83595
	NorthAmerica	California	LSCI_1000	SouthAmerica	Peru	LUY	PaBRIBRI	Mbuti	-0.002189	-4.898	83595
	NorthAmerica	California	LSCI_1000	SouthAmerica	Peru	LUY	PaGUNA	Mbuti	-0.002023	-5.087	83595
	NorthAmerica	California	LSCI_1000	SouthAmerica	Peru	LUY	PaNASO	Mbuti	-0.001767	-4.016	83595
	NorthAmerica	California	LSCI_1000	SouthAmerica	Peru	LUY	PaNGABE	Mbuti	-0.00251	-5.731	83595
	NorthAmerica	California	LSN_2000	SouthAmerica	Peru	LUY	Cabecar	Mbuti	-0.001516	-3.522	83509
	NorthAmerica	California	LSN_2000	SouthAmerica	Peru	LUY	PaGUNA	Mbuti	-0.001526	-4.025	83509
	NorthAmerica	California	LSN_2000	SouthAmerica	Peru	LUY	PaNGABE	Mbuti	-0.001483	-3.515	83509
	NorthAmerica	BajaCalifornia	Pericu_500	SouthAmerica	Peru	LUY	PaBRIBRI	Mbuti	-0.002728	-3.789	47423
	NorthAmerica	BajaCalifornia	Pericu_500	SouthAmerica	Peru	LUY	PaGUNA	Mbuti	-0.002196	-3.36	47423
	NorthAmerica	BajaCalifornia	Pericu_500	SouthAmerica	Peru	LUY	PaNGABE	Mbuti	-0.002616	-3.702	47423
	NorthAmerica	Montana	Anzick_12600	SouthAmerica	Peru	MAR	aDNAPanama	Mbuti	-0.00335	-3.951	70924
	NorthAmerica	Montana	Anzick_12600	SouthAmerica	Peru	MAR	Cabecar	Mbuti	-0.002772	-3.429	82830
	NorthAmerica	Montana	Anzick_12600	SouthAmerica	Peru	MAR	PaBRIBRI	Mbuti	-0.003008	-4.059	82830
	NorthAmerica	Montana	Anzick_12600	SouthAmerica	Peru	MAR	PaGUNA	Mbuti	-0.003463	-5.188	82830
	NorthAmerica	Montana	Anzick_12600	SouthAmerica	Peru	MAR	PaNASO	Mbuti	-0.002648	-3.646	82830
	NorthAmerica	Montana	Anzick_12600	SouthAmerica	Peru	MAR	PaNGABE	Mbuti	-0.002686	-3.596	82830
	NorthAmerica	BrithisColumbia	BigBar_5600	SouthAmerica	Peru	MAR	aDNAPanama	Mbuti	-0.007136	-8.126	55605
	NorthAmerica	BrithisColumbia	BigBar_5600	SouthAmerica	Peru	MAR	Cabecar	Mbuti	-0.007294	-9.269	64805
	NorthAmerica	BrithisColumbia	BigBar_5600	SouthAmerica	Peru	MAR	PaBRIBRI	Mbuti	-0.006899	-8.917	64805
	NorthAmerica	BrithisColumbia	BigBar_5600	SouthAmerica	Peru	MAR	PaGUNA	Mbuti	-0.007226	-10.4	64805
	NorthAmerica	BrithisColumbia	BigBar_5600	SouthAmerica	Peru	MAR	PaNASO	Mbuti	-0.006483	-8.588	64805
	NorthAmerica	BrithisColumbia	BigBar_5600	SouthAmerica	Peru	MAR	PaNGABE	Mbuti	-0.007059	-9.212	64805
	NorthAmerica	California	LSCI_1000	SouthAmerica	Peru	MAR	aDNAPanama	Mbuti	-0.002137	-3.786	71578
	NorthAmerica	California	LSCI_1000	SouthAmerica	Peru	MAR	Cabecar	Mbuti	-0.002563	-4.993	83595
	NorthAmerica	California	LSCI_1000	SouthAmerica	Peru	MAR	PaBRIBRI	Mbuti	-0.002238	-4.733	83595
	NorthAmerica	California	LSCI_1000	SouthAmerica	Peru	MAR	PaGUNA	Mbuti	-0.002052	-4.861	83595
	NorthAmerica	California	LSCI_1000	SouthAmerica	Peru	MAR	PaNASO	Mbuti	-0.001555	-3.328	83595
	NorthAmerica	California	LSCI_1000	SouthAmerica	Peru	MAR	PaNGABE	Mbuti	-0.002455	-5.278	83595
	NorthAmerica	California	LSN_2000	SouthAmerica	Peru	MAR	PaGUNA	Mbuti	-0.001555	-3.857	83509
	NorthAmerica	BajaCalifornia	Pericu_500	SouthAmerica	Peru	MAR	PaBRIBRI	Mbuti	-0.002893	-3.902	47423
	NorthAmerica	BajaCalifornia	Pericu_500	SouthAmerica	Peru	MAR	PaGUNA	Mbuti	-0.002262	-3.336	47423
	NorthAmerica	BajaCalifornia	Pericu_500	SouthAmerica	Peru	MAR	PaNGABE	Mbuti	-0.002655	-3.657	47423
	NorthAmerica	BrithisColumbia	BigBar_5600	SouthAmerica	Peru	OLM	aDNAPanama	Mbuti	-0.005439	-5.567	55605
	NorthAmerica	BrithisColumbia	BigBar_5600	SouthAmerica	Peru	OLM	Cabecar	Mbuti	-0.005627	-6.409	64805
	NorthAmerica	BrithisColumbia	BigBar_5600	SouthAmerica	Peru	OLM	PaBRIBRI	Mbuti	-0.005364	-6.169	64805
	NorthAmerica	BrithisColumbia	BigBar_5600	SouthAmerica	Peru	OLM	PaGUNA	Mbuti	-0.005726	-7.22	64805
	NorthAmerica	BrithisColumbia	BigBar_5600	SouthAmerica	Peru	OLM	PaNASO	Mbuti	-0.005361	-6.063	64805
	NorthAmerica	BrithisColumbia	BigBar_5600	SouthAmerica	Peru	OLM	PaNGABE	Mbuti	-0.005645	-6.537	64805
	NorthAmerica	Montana	Anzick_12600	SouthAmerica	Peru	PEL	aDNAPanama	Mbuti	-0.003603	-4.466	70924
	NorthAmerica	Montana	Anzick_12600	SouthAmerica	Peru	PEL	Cabecar	Mbuti	-0.002766	-3.794	82830
	NorthAmerica	Montana	Anzick_12600	SouthAmerica	Peru	PEL	PaBRIBRI	Mbuti	-0.002976	-4.304	82830
	NorthAmerica	Montana	Anzick_12600	SouthAmerica	Peru	PEL	PaGUNA	Mbuti	-0.003542	-5.81	82830
	NorthAmerica	Montana	Anzick_12600	SouthAmerica	Peru	PEL	PaNASO	Mbuti	-0.00297	-4.39	82830
	NorthAmerica	Montana	Anzick_12600	SouthAmerica	Peru	PEL	PaNGABE	Mbuti	-0.002673	-3.879	82830
	NorthAmerica	BrithisColumbia	BigBar_5600	SouthAmerica	Peru	PEL	aDNAPanama	Mbuti	-0.007296	-8.813	55605
	NorthAmerica	BrithisColumbia	BigBar_5600	SouthAmerica	Peru	PEL	Cabecar	Mbuti	-0.007216	-9.809	64805
	NorthAmerica	BrithisColumbia	BigBar_5600	SouthAmerica	Peru	PEL	PaBRIBRI	Mbuti	-0.0069	-9.494	64805
	NorthAmerica	BrithisColumbia	BigBar_5600	SouthAmerica	Peru	PEL	PaGUNA	Mbuti	-0.007287	-11.151	64805
	NorthAmerica	BrithisColumbia	BigBar_5600	SouthAmerica	Peru	PEL	PaNASO	Mbuti	-0.006849	-9.48	64805
	NorthAmerica	BrithisColumbia	BigBar_5600	SouthAmerica	Peru	PEL	PaNGABE	Mbuti	-0.007046	-9.637	64805
	NorthAmerica	California	LSCI_1000	SouthAmerica	Peru	PEL	aDNAPanama	Mbuti	-0.002393	-4.806	71578
	NorthAmerica	California	LSCI_1000	SouthAmerica	Peru	PEL	Cabecar	Mbuti	-0.002547	-5.621	83595
	NorthAmerica	California	LSCI_1000	SouthAmerica	Peru	PEL	PaBRIBRI	Mbuti	-0.002213	-5.303	83595
	NorthAmerica	California	LSCI_1000	SouthAmerica	Peru	PEL	PaGUNA	Mbuti	-0.00213	-5.76	83595
	NorthAmerica	California	LSCI_1000	SouthAmerica	Peru	PEL	PaNASO	Mbuti	-0.001889	-4.526	83595
	NorthAmerica	California	LSCI_1000	SouthAmerica	Peru	PEL	PaNGABE	Mbuti	-0.002445	-5.954	83595
	NorthAmerica	California	LSN_2000	SouthAmerica	Peru	PEL	Cabecar	Mbuti	-0.001445	-3.687	83509
	NorthAmerica	California	LSN_2000	SouthAmerica	Peru	PEL	PaGUNA	Mbuti	-0.001637	-4.72	83509
	NorthAmerica	California	LSN_2000	SouthAmerica	Peru	PEL	PaNGABE	Mbuti	-0.001423	-3.738	83509
	NorthAmerica	BajaCalifornia	Pericu_500	SouthAmerica	Peru	PEL	PaBRIBRI	Mbuti	-0.002743	-4.016	47423
	NorthAmerica	BajaCalifornia	Pericu_500	SouthAmerica	Peru	PEL	PaGUNA	Mbuti	-0.002312	-3.708	47423
	NorthAmerica	BajaCalifornia	Pericu_500	SouthAmerica	Peru	PEL	PaNGABE	Mbuti	-0.002523	-3.731	47423
	NorthAmerica	Montana	Anzick_12600	SouthAmerica	Peru	PUN	aDNAPanama	Mbuti	-0.003539	-4.072	70924
	NorthAmerica	Montana	Anzick_12600	SouthAmerica	Peru	PUN	PaGUNA	Mbuti	-0.003334	-4.951	82830
	NorthAmerica	Montana	Anzick_12600	SouthAmerica	Peru	PUN	PaNASO	Mbuti	-0.002743	-3.753	82830
	NorthAmerica	BrithisColumbia	BigBar_5600	SouthAmerica	Peru	PUN	aDNAPanama	Mbuti	-0.007184	-7.99	55605
	NorthAmerica	BrithisColumbia	BigBar_5600	SouthAmerica	Peru	PUN	Cabecar	Mbuti	-0.006699	-8.329	64805
	NorthAmerica	BrithisColumbia	BigBar_5600	SouthAmerica	Peru	PUN	PaBRIBRI	Mbuti	-0.006295	-8.158	64805
	NorthAmerica	BrithisColumbia	BigBar_5600	SouthAmerica	Peru	PUN	PaGUNA	Mbuti	-0.00708	-9.911	64805
	NorthAmerica	BrithisColumbia	BigBar_5600	SouthAmerica	Peru	PUN	PaNASO	Mbuti	-0.006691	-8.66	64805
	NorthAmerica	BrithisColumbia	BigBar_5600	SouthAmerica	Peru	PUN	PaNGABE	Mbuti	-0.006554	-8.32	64805
	NorthAmerica	California	LSCI_1000	SouthAmerica	Peru	PUN	aDNAPanama	Mbuti	-0.002323	-3.889	71578
	NorthAmerica	California	LSCI_1000	SouthAmerica	Peru	PUN	Cabecar	Mbuti	-0.002086	-3.762	83595
	NorthAmerica	California	LSCI_1000	SouthAmerica	Peru	PUN	PaGUNA	Mbuti	-0.001949	-4.259	83595
	NorthAmerica	California	LSCI_1000	SouthAmerica	Peru	PUN	PaNGABE	Mbuti	-0.002041	-3.94	83595
	NorthAmerica	California	LSN_2000	SouthAmerica	Peru	PUN	PaGUNA	Mbuti	-0.001449	-3.304	83509
	NorthAmerica	Montana	Anzick_12600	SouthAmerica	Peru	SEC	aDNAPanama	Mbuti	-0.003625	-3.483	68465
	NorthAmerica	Montana	Anzick_12600	SouthAmerica	Peru	SEC	PaGUNA	Mbuti	-0.003531	-4.515	79972
	NorthAmerica	BrithisColumbia	BigBar_5600	SouthAmerica	Peru	SEC	aDNAPanama	Mbuti	-0.007072	-6.351	53686
	NorthAmerica	BrithisColumbia	BigBar_5600	SouthAmerica	Peru	SEC	Cabecar	Mbuti	-0.006667	-6.95	62565
	NorthAmerica	BrithisColumbia	BigBar_5600	SouthAmerica	Peru	SEC	PaBRIBRI	Mbuti	-0.006055	-6.12	62565
	NorthAmerica	BrithisColumbia	BigBar_5600	SouthAmerica	Peru	SEC	PaGUNA	Mbuti	-0.006997	-8.28	62565
	NorthAmerica	BrithisColumbia	BigBar_5600	SouthAmerica	Peru	SEC	PaNASO	Mbuti	-0.005733	-6.093	62565
	NorthAmerica	BrithisColumbia	BigBar_5600	SouthAmerica	Peru	SEC	PaNGABE	Mbuti	-0.006495	-6.761	62565
	NorthAmerica	Montana	Anzick_12600	SouthAmerica	Peru	TAL	aDNAPanama	Mbuti	-0.004294	-5.061	70924
	NorthAmerica	Montana	Anzick_12600	SouthAmerica	Peru	TAL	Cabecar	Mbuti	-0.003378	-4.494	82830
	NorthAmerica	Montana	Anzick_12600	SouthAmerica	Peru	TAL	PaBRIBRI	Mbuti	-0.00334	-4.605	82830
	NorthAmerica	Montana	Anzick_12600	SouthAmerica	Peru	TAL	PaGUNA	Mbuti	-0.004029	-6.26	82830
	NorthAmerica	Montana	Anzick_12600	SouthAmerica	Peru	TAL	PaNASO	Mbuti	-0.003319	-4.617	82830
	NorthAmerica	Montana	Anzick_12600	SouthAmerica	Peru	TAL	PaNGABE	Mbuti	-0.00321	-4.44	82830
	NorthAmerica	BrithisColumbia	BigBar_5600	SouthAmerica	Peru	TAL	aDNAPanama	Mbuti	-0.00816	-9.584	55605
	NorthAmerica	BrithisColumbia	BigBar_5600	SouthAmerica	Peru	TAL	Cabecar	Mbuti	-0.007832	-10.227	64805
	NorthAmerica	BrithisColumbia	BigBar_5600	SouthAmerica	Peru	TAL	PaBRIBRI	Mbuti	-0.00726	-9.592	64805
	NorthAmerica	BrithisColumbia	BigBar_5600	SouthAmerica	Peru	TAL	PaGUNA	Mbuti	-0.007797	-11.293	64805
	NorthAmerica	BrithisColumbia	BigBar_5600	SouthAmerica	Peru	TAL	PaNASO	Mbuti	-0.007199	-9.524	64805
	NorthAmerica	BrithisColumbia	BigBar_5600	SouthAmerica	Peru	TAL	PaNGABE	Mbuti	-0.007644	-10.185	64805
	NorthAmerica	California	ESN_4000	SouthAmerica	Peru	TAL	aDNAPanama	Mbuti	-0.002092	-3.676	71565
	NorthAmerica	California	ESN_4000	SouthAmerica	Peru	TAL	Cabecar	Mbuti	-0.002183	-3.997	83584
	NorthAmerica	California	ESN_4000	SouthAmerica	Peru	TAL	PaGUNA	Mbuti	-0.001616	-3.453	83584
	NorthAmerica	California	ESN_4000	SouthAmerica	Peru	TAL	PaNASO	Mbuti	-0.001703	-3.341	83584
	NorthAmerica	California	ESN_4000	SouthAmerica	Peru	TAL	PaNGABE	Mbuti	-0.001881	-3.651	83584
	NorthAmerica	California	LSCI_1000	SouthAmerica	Peru	TAL	aDNAPanama	Mbuti	-0.003093	-5.463	71578
	NorthAmerica	California	LSCI_1000	SouthAmerica	Peru	TAL	Cabecar	Mbuti	-0.003158	-6.133	83595
	NorthAmerica	California	LSCI_1000	SouthAmerica	Peru	TAL	PaBRIBRI	Mbuti	-0.002571	-5.435	83595
	NorthAmerica	California	LSCI_1000	SouthAmerica	Peru	TAL	PaGUNA	Mbuti	-0.002608	-6.151	83595
	NorthAmerica	California	LSCI_1000	SouthAmerica	Peru	TAL	PaNASO	Mbuti	-0.002216	-4.651	83595
	NorthAmerica	California	LSCI_1000	SouthAmerica	Peru	TAL	PaNGABE	Mbuti	-0.002981	-6.404	83595
	NorthAmerica	California	LSN_2000	SouthAmerica	Peru	TAL	aDNAPanama	Mbuti	-0.001895	-3.836	71509
	NorthAmerica	California	LSN_2000	SouthAmerica	Peru	TAL	Cabecar	Mbuti	-0.002072	-4.433	83509
	NorthAmerica	California	LSN_2000	SouthAmerica	Peru	TAL	PaBRIBRI	Mbuti	-0.001499	-3.449	83509
	NorthAmerica	California	LSN_2000	SouthAmerica	Peru	TAL	PaGUNA	Mbuti	-0.002129	-5.31	83509
	NorthAmerica	California	LSN_2000	SouthAmerica	Peru	TAL	PaNASO	Mbuti	-0.001527	-3.356	83509
	NorthAmerica	California	LSN_2000	SouthAmerica	Peru	TAL	PaNGABE	Mbuti	-0.001972	-4.514	83509
	NorthAmerica	California	MainlandChumash_1500	SouthAmerica	Peru	TAL	Cabecar	Mbuti	-0.001775	-3.385	82175
	NorthAmerica	California	MainlandChumash_1500	SouthAmerica	Peru	TAL	PaGUNA	Mbuti	-0.001706	-3.831	82175
	NorthAmerica	California	MainlandChumash_1500	SouthAmerica	Peru	TAL	PaNGABE	Mbuti	-0.001891	-3.855	82175
	NorthAmerica	BajaCalifornia	Pericu_500	SouthAmerica	Peru	TAL	aDNAPanama	Mbuti	-0.003371	-3.721	40921
	NorthAmerica	BajaCalifornia	Pericu_500	SouthAmerica	Peru	TAL	Cabecar	Mbuti	-0.002636	-3.448	47423
	NorthAmerica	BajaCalifornia	Pericu_500	SouthAmerica	Peru	TAL	PaBRIBRI	Mbuti	-0.003377	-4.604	47423
	NorthAmerica	BajaCalifornia	Pericu_500	SouthAmerica	Peru	TAL	PaGUNA	Mbuti	-0.003019	-4.456	47423
	NorthAmerica	BajaCalifornia	Pericu_500	SouthAmerica	Peru	TAL	PaNASO	Mbuti	-0.00275	-3.845	47423
	NorthAmerica	BajaCalifornia	Pericu_500	SouthAmerica	Peru	TAL	PaNGABE	Mbuti	-0.003292	-4.606	47423
	NorthAmerica	Nevada	SpiritCave_10900	SouthAmerica	Peru	TAL	Cabecar	Mbuti	-0.002514	-3.516	83534
	NorthAmerica	Nevada	SpiritCave_10900	SouthAmerica	Peru	TAL	PaGUNA	Mbuti	-0.001994	-3.362	83534
	NorthAmerica	Nevada	SpiritCave_10900	SouthAmerica	Peru	TAL	PaNASO	Mbuti	-0.00222	-3.322	83534
	NorthAmerica	Montana	Anzick_12600	SouthAmerica	Peru	TUM	aDNAPanama	Mbuti	-0.003723	-4.324	70924
	NorthAmerica	Montana	Anzick_12600	SouthAmerica	Peru	TUM	Cabecar	Mbuti	-0.002706	-3.483	82830
	NorthAmerica	Montana	Anzick_12600	SouthAmerica	Peru	TUM	PaBRIBRI	Mbuti	-0.002842	-3.839	82830
	NorthAmerica	Montana	Anzick_12600	SouthAmerica	Peru	TUM	PaGUNA	Mbuti	-0.003742	-5.715	82830
	NorthAmerica	Montana	Anzick_12600	SouthAmerica	Peru	TUM	PaNASO	Mbuti	-0.002888	-3.941	82830
	NorthAmerica	Montana	Anzick_12600	SouthAmerica	Peru	TUM	PaNGABE	Mbuti	-0.00282	-3.769	82830
	NorthAmerica	BrithisColumbia	BigBar_5600	SouthAmerica	Peru	TUM	aDNAPanama	Mbuti	-0.007486	-8.663	55605
	NorthAmerica	BrithisColumbia	BigBar_5600	SouthAmerica	Peru	TUM	Cabecar	Mbuti	-0.007103	-9.013	64805
	NorthAmerica	BrithisColumbia	BigBar_5600	SouthAmerica	Peru	TUM	PaBRIBRI	Mbuti	-0.006696	-8.84	64805
	NorthAmerica	BrithisColumbia	BigBar_5600	SouthAmerica	Peru	TUM	PaGUNA	Mbuti	-0.007411	-11.199	64805
	NorthAmerica	BrithisColumbia	BigBar_5600	SouthAmerica	Peru	TUM	PaNASO	Mbuti	-0.006739	-8.956	64805
	NorthAmerica	BrithisColumbia	BigBar_5600	SouthAmerica	Peru	TUM	PaNGABE	Mbuti	-0.007138	-9.633	64805
	NorthAmerica	California	LSCI_1000	SouthAmerica	Peru	TUM	aDNAPanama	Mbuti	-0.002486	-4.449	71578
	NorthAmerica	California	LSCI_1000	SouthAmerica	Peru	TUM	Cabecar	Mbuti	-0.002436	-4.877	83595
	NorthAmerica	California	LSCI_1000	SouthAmerica	Peru	TUM	PaBRIBRI	Mbuti	-0.002042	-4.334	83595
	NorthAmerica	California	LSCI_1000	SouthAmerica	Peru	TUM	PaGUNA	Mbuti	-0.002292	-5.445	83595
	NorthAmerica	California	LSCI_1000	SouthAmerica	Peru	TUM	PaNASO	Mbuti	-0.001747	-3.737	83595
	NorthAmerica	California	LSCI_1000	SouthAmerica	Peru	TUM	PaNGABE	Mbuti	-0.002542	-5.355	83595
	NorthAmerica	California	LSN_2000	SouthAmerica	Peru	TUM	PaGUNA	Mbuti	-0.001794	-4.77	83509
	NorthAmerica	California	LSN_2000	SouthAmerica	Peru	TUM	PaNGABE	Mbuti	-0.001518	-3.5	83509
	NorthAmerica	BajaCalifornia	Pericu_500	SouthAmerica	Peru	TUM	PaBRIBRI	Mbuti	-0.002485	-3.486	47423
	NorthAmerica	BajaCalifornia	Pericu_500	SouthAmerica	Peru	TUM	PaGUNA	Mbuti	-0.002426	-3.697	47423
	NorthAmerica	BajaCalifornia	Pericu_500	SouthAmerica	Peru	TUM	PaNGABE	Mbuti	-0.002686	-3.865	47423
	NorthAmerica	Montana	Anzick_12600	SouthAmerica	Peru	UTC	aDNAPanama	Mbuti	-0.003773	-4.352	70924
	NorthAmerica	Montana	Anzick_12600	SouthAmerica	Peru	UTC	PaBRIBRI	Mbuti	-0.002806	-3.706	82830
	NorthAmerica	Montana	Anzick_12600	SouthAmerica	Peru	UTC	PaGUNA	Mbuti	-0.003606	-5.399	82830
	NorthAmerica	Montana	Anzick_12600	SouthAmerica	Peru	UTC	PaNASO	Mbuti	-0.002769	-3.779	82830
	NorthAmerica	Montana	Anzick_12600	SouthAmerica	Peru	UTC	PaNGABE	Mbuti	-0.002499	-3.341	82830
	NorthAmerica	BrithisColumbia	BigBar_5600	SouthAmerica	Peru	UTC	aDNAPanama	Mbuti	-0.00755	-8.252	55605
	NorthAmerica	BrithisColumbia	BigBar_5600	SouthAmerica	Peru	UTC	Cabecar	Mbuti	-0.006937	-8.616	64805
	NorthAmerica	BrithisColumbia	BigBar_5600	SouthAmerica	Peru	UTC	PaBRIBRI	Mbuti	-0.006726	-8.485	64805
	NorthAmerica	BrithisColumbia	BigBar_5600	SouthAmerica	Peru	UTC	PaGUNA	Mbuti	-0.007293	-10.275	64805
	NorthAmerica	BrithisColumbia	BigBar_5600	SouthAmerica	Peru	UTC	PaNASO	Mbuti	-0.006722	-8.567	64805
	NorthAmerica	BrithisColumbia	BigBar_5600	SouthAmerica	Peru	UTC	PaNGABE	Mbuti	-0.006871	-8.695	64805
	NorthAmerica	California	LSCI_1000	SouthAmerica	Peru	UTC	aDNAPanama	Mbuti	-0.002562	-4.279	71578
	NorthAmerica	California	LSCI_1000	SouthAmerica	Peru	UTC	Cabecar	Mbuti	-0.002293	-4.25	83595
	NorthAmerica	California	LSCI_1000	SouthAmerica	Peru	UTC	PaBRIBRI	Mbuti	-0.002036	-4.002	83595
	NorthAmerica	California	LSCI_1000	SouthAmerica	Peru	UTC	PaGUNA	Mbuti	-0.002176	-4.784	83595
	NorthAmerica	California	LSCI_1000	SouthAmerica	Peru	UTC	PaNASO	Mbuti	-0.001678	-3.375	83595
	NorthAmerica	California	LSCI_1000	SouthAmerica	Peru	UTC	PaNGABE	Mbuti	-0.002278	-4.587	83595
	NorthAmerica	California	LSN_2000	SouthAmerica	Peru	UTC	PaGUNA	Mbuti	-0.001682	-3.917	83509
	NorthAmerica	BajaCalifornia	Pericu_500	SouthAmerica	Peru	UTC	PaBRIBRI	Mbuti	-0.002555	-3.433	47423
	NorthAmerica	BajaCalifornia	Pericu_500	SouthAmerica	Peru	UTC	PaGUNA	Mbuti	-0.002387	-3.55	47423
	NorthAmerica	BajaCalifornia	Pericu_500	SouthAmerica	Peru	UTC	PaNGABE	Mbuti	-0.002554	-3.479	47423
	NorthAmerica	Montana	Anzick_12600	SouthAmerica	Peru	WAY	aDNAPanama	Mbuti	-0.003736	-4.394	70924
	NorthAmerica	Montana	Anzick_12600	SouthAmerica	Peru	WAY	Cabecar	Mbuti	-0.003203	-4.069	82830
	NorthAmerica	Montana	Anzick_12600	SouthAmerica	Peru	WAY	PaBRIBRI	Mbuti	-0.003339	-4.567	82830
	NorthAmerica	Montana	Anzick_12600	SouthAmerica	Peru	WAY	PaGUNA	Mbuti	-0.003634	-5.513	82830
	NorthAmerica	Montana	Anzick_12600	SouthAmerica	Peru	WAY	PaNASO	Mbuti	-0.002833	-3.909	82830
	NorthAmerica	Montana	Anzick_12600	SouthAmerica	Peru	WAY	PaNGABE	Mbuti	-0.002688	-3.619	82830
	NorthAmerica	BrithisColumbia	BigBar_5600	SouthAmerica	Peru	WAY	aDNAPanama	Mbuti	-0.007328	-8.154	55605
	NorthAmerica	BrithisColumbia	BigBar_5600	SouthAmerica	Peru	WAY	Cabecar	Mbuti	-0.00759	-9.304	64805
	NorthAmerica	BrithisColumbia	BigBar_5600	SouthAmerica	Peru	WAY	PaBRIBRI	Mbuti	-0.007107	-9.088	64805
	NorthAmerica	BrithisColumbia	BigBar_5600	SouthAmerica	Peru	WAY	PaGUNA	Mbuti	-0.007262	-10.042	64805
	NorthAmerica	BrithisColumbia	BigBar_5600	SouthAmerica	Peru	WAY	PaNASO	Mbuti	-0.006572	-8.409	64805
	NorthAmerica	BrithisColumbia	BigBar_5600	SouthAmerica	Peru	WAY	PaNGABE	Mbuti	-0.006943	-8.726	64805
	NorthAmerica	California	ESN_4000	SouthAmerica	Peru	WAY	Cabecar	Mbuti	-0.002007	-3.623	83584
	NorthAmerica	California	LSCI_1000	SouthAmerica	Peru	WAY	aDNAPanama	Mbuti	-0.002528	-4.275	71578
	NorthAmerica	California	LSCI_1000	SouthAmerica	Peru	WAY	Cabecar	Mbuti	-0.002992	-5.584	83595
	NorthAmerica	California	LSCI_1000	SouthAmerica	Peru	WAY	PaBRIBRI	Mbuti	-0.002588	-5.285	83595
	NorthAmerica	California	LSCI_1000	SouthAmerica	Peru	WAY	PaGUNA	Mbuti	-0.002233	-4.974	83595
	NorthAmerica	California	LSCI_1000	SouthAmerica	Peru	WAY	PaNASO	Mbuti	-0.001758	-3.502	83595
	NorthAmerica	California	LSCI_1000	SouthAmerica	Peru	WAY	PaNGABE	Mbuti	-0.002463	-5.038	83595
	NorthAmerica	California	LSN_2000	SouthAmerica	Peru	WAY	Cabecar	Mbuti	-0.001885	-3.842	83509
	NorthAmerica	California	LSN_2000	SouthAmerica	Peru	WAY	PaGUNA	Mbuti	-0.001738	-4.171	83509
	NorthAmerica	BajaCalifornia	Pericu_500	SouthAmerica	Peru	WAY	PaBRIBRI	Mbuti	-0.00328	-4.516	47423
	NorthAmerica	BajaCalifornia	Pericu_500	SouthAmerica	Peru	WAY	PaGUNA	Mbuti	-0.002654	-3.907	47423
	NorthAmerica	BajaCalifornia	Pericu_500	SouthAmerica	Peru	WAY	PaNGABE	Mbuti	-0.002808	-3.788	47423
Table S4. f4-statistics (W/Ancient North IA, X/Modern IA; Y/Isthmus, Mbuti).

## Sheet: W-aDNACentre&Caribbean,X-Modern
	Region W	State W	W	Region X	State X	X	Y/Tested	Outgroup	f4	Z	SNPs
	CentralAmerica	Cuba	CanimarAbajo_1000	CentralAmerica	Guatemala	Kaqchikel	Cabecar	Mbuti	-0.002008	-4.033	81572
	CentralAmerica	Cuba	CanimarAbajo_1000	CentralAmerica	Guatemala	Kaqchikel	PaBRIBRI	Mbuti	-0.002218	-4.717	81572
	CentralAmerica	Cuba	CanimarAbajo_1000	CentralAmerica	Guatemala	Kaqchikel	PaGUNA	Mbuti	-0.001777	-4.259	81572
	CentralAmerica	Cuba	CanimarAbajo_1000	CentralAmerica	Guatemala	Kaqchikel	PaNASO	Mbuti	-0.002143	-4.545	81572
	CentralAmerica	Cuba	CanimarAbajo_1000	CentralAmerica	Guatemala	Kaqchikel	PaNGABE	Mbuti	-0.002177	-4.539	81572
	CentralAmerica	Cuba	CanimarAbajo_3100	CentralAmerica	Guatemala	Kaqchikel	PaBRIBRI	Mbuti	-0.00204	-3.304	75012
	CentralAmerica	Cuba	CuevadelosEsqueletos_500	CentralAmerica	Guatemala	Kaqchikel	Cabecar	Mbuti	-0.001653	-3.414	79253
	CentralAmerica	Cuba	CuevadelosEsqueletos_500	CentralAmerica	Guatemala	Kaqchikel	PaBRIBRI	Mbuti	-0.001581	-3.378	79253
	CentralAmerica	Cuba	CuevadelosEsqueletos_500	CentralAmerica	Guatemala	Kaqchikel	PaNASO	Mbuti	-0.001549	-3.386	79253
	CentralAmerica	Cuba	CuevadelosEsqueletos_500	CentralAmerica	Guatemala	Kaqchikel	PaNGABE	Mbuti	-0.001817	-3.919	79253
	CentralAmerica	Cuba	CuevadelPerico_1300	CentralAmerica	Guatemala	Kaqchikel	PaBRIBRI	Mbuti	-0.002619	-3.689	51344
	CentralAmerica	Cuba	LasCarolinasII_1600	CentralAmerica	Guatemala	Kaqchikel	Cabecar	Mbuti	-0.00285	-4.139	66618
	CentralAmerica	Cuba	LasCarolinasII_1600	CentralAmerica	Guatemala	Kaqchikel	PaBRIBRI	Mbuti	-0.002675	-4.083	66618
	CentralAmerica	Cuba	LasCarolinasII_1600	CentralAmerica	Guatemala	Kaqchikel	PaGUNA	Mbuti	-0.002086	-3.394	66618
	CentralAmerica	Cuba	LasCarolinasII_1600	CentralAmerica	Guatemala	Kaqchikel	PaNASO	Mbuti	-0.002406	-3.553	66618
	CentralAmerica	Cuba	LasCarolinasII_1600	CentralAmerica	Guatemala	Kaqchikel	PaNGABE	Mbuti	-0.002768	-4.085	66618
	CentralAmerica	Cuba	Manuelito_1200	CentralAmerica	Guatemala	Kaqchikel	PaNGABE	Mbuti	-0.003112	-3.356	39750
	CentralAmerica	Cuba	PlayadelMango_1900	CentralAmerica	Guatemala	Kaqchikel	aDNAPanama	Mbuti	-0.002598	-3.953	62041
	CentralAmerica	Cuba	PlayadelMango_1900	CentralAmerica	Guatemala	Kaqchikel	Cabecar	Mbuti	-0.002847	-4.71	72016
	CentralAmerica	Cuba	PlayadelMango_1900	CentralAmerica	Guatemala	Kaqchikel	PaBRIBRI	Mbuti	-0.00324	-5.539	72016
	CentralAmerica	Cuba	PlayadelMango_1900	CentralAmerica	Guatemala	Kaqchikel	PaGUNA	Mbuti	-0.002607	-5.089	72016
	CentralAmerica	Cuba	PlayadelMango_1900	CentralAmerica	Guatemala	Kaqchikel	PaNASO	Mbuti	-0.003087	-5.258	72016
	CentralAmerica	Cuba	PlayadelMango_1900	CentralAmerica	Guatemala	Kaqchikel	PaNGABE	Mbuti	-0.00307	-5.294	72016
	CentralAmerica	Belize	SakiTzul_7400	CentralAmerica	Guatemala	Kaqchikel	Cabecar	Mbuti	-0.002838	-3.517	45012
	CentralAmerica	Belize	SakiTzul_7400	CentralAmerica	Guatemala	Kaqchikel	PaBRIBRI	Mbuti	-0.002935	-3.762	45012
	CentralAmerica	Guadeloupe	AnseàlaGourde_1000	NorthAmerica	Canada	Algonquin	aDNAPanama	Mbuti	0.007751	8.862	49511
	CentralAmerica	Guadeloupe	AnseàlaGourde_1000	NorthAmerica	Canada	Algonquin	Cabecar	Mbuti	0.007146	9.782	57353
	CentralAmerica	Guadeloupe	AnseàlaGourde_1000	NorthAmerica	Canada	Algonquin	PaBRIBRI	Mbuti	0.00667	9.554	57353
	CentralAmerica	Guadeloupe	AnseàlaGourde_1000	NorthAmerica	Canada	Algonquin	PaGUNA	Mbuti	0.006181	9.646	57353
	CentralAmerica	Guadeloupe	AnseàlaGourde_1000	NorthAmerica	Canada	Algonquin	PaNASO	Mbuti	0.006376	9.332	57353
	CentralAmerica	Guadeloupe	AnseàlaGourde_1000	NorthAmerica	Canada	Algonquin	PaNGABE	Mbuti	0.006772	10.145	57353
	CentralAmerica	Cuba	CanimarAbajo_1000	NorthAmerica	Canada	Algonquin	aDNAPanama	Mbuti	0.005884	9.921	69846
	CentralAmerica	Cuba	CanimarAbajo_1000	NorthAmerica	Canada	Algonquin	Cabecar	Mbuti	0.005416	9.476	81572
	CentralAmerica	Cuba	CanimarAbajo_1000	NorthAmerica	Canada	Algonquin	PaBRIBRI	Mbuti	0.005458	10.259	81572
	CentralAmerica	Cuba	CanimarAbajo_1000	NorthAmerica	Canada	Algonquin	PaGUNA	Mbuti	0.004783	10.067	81572
	CentralAmerica	Cuba	CanimarAbajo_1000	NorthAmerica	Canada	Algonquin	PaNASO	Mbuti	0.005008	9.363	81572
	CentralAmerica	Cuba	CanimarAbajo_1000	NorthAmerica	Canada	Algonquin	PaNGABE	Mbuti	0.005123	9.754	81572
	CentralAmerica	Cuba	CanimarAbajo_3100	NorthAmerica	Canada	Algonquin	aDNAPanama	Mbuti	0.006277	8.373	64487
	CentralAmerica	Cuba	CanimarAbajo_3100	NorthAmerica	Canada	Algonquin	Cabecar	Mbuti	0.005402	7.504	75012
	CentralAmerica	Cuba	CanimarAbajo_3100	NorthAmerica	Canada	Algonquin	PaBRIBRI	Mbuti	0.00572	8.425	75012
	CentralAmerica	Cuba	CanimarAbajo_3100	NorthAmerica	Canada	Algonquin	PaGUNA	Mbuti	0.005018	8.607	75012
	CentralAmerica	Cuba	CanimarAbajo_3100	NorthAmerica	Canada	Algonquin	PaNASO	Mbuti	0.005397	7.929	75012
	CentralAmerica	Cuba	CanimarAbajo_3100	NorthAmerica	Canada	Algonquin	PaNGABE	Mbuti	0.005494	8.461	75012
	CentralAmerica	Cuba	CuevadelosEsqueletos_500	NorthAmerica	Canada	Algonquin	aDNAPanama	Mbuti	0.005991	9.882	67954
	CentralAmerica	Cuba	CuevadelosEsqueletos_500	NorthAmerica	Canada	Algonquin	Cabecar	Mbuti	0.005794	10.329	79253
	CentralAmerica	Cuba	CuevadelosEsqueletos_500	NorthAmerica	Canada	Algonquin	PaBRIBRI	Mbuti	0.006136	11.578	79253
	CentralAmerica	Cuba	CuevadelosEsqueletos_500	NorthAmerica	Canada	Algonquin	PaGUNA	Mbuti	0.005494	10.985	79253
	CentralAmerica	Cuba	CuevadelosEsqueletos_500	NorthAmerica	Canada	Algonquin	PaNASO	Mbuti	0.005567	10.576	79253
	CentralAmerica	Cuba	CuevadelosEsqueletos_500	NorthAmerica	Canada	Algonquin	PaNGABE	Mbuti	0.005509	10.165	79253
	CentralAmerica	Cuba	CuevadelPerico_1300	NorthAmerica	Canada	Algonquin	aDNAPanama	Mbuti	0.005935	6.308	44276
	CentralAmerica	Cuba	CuevadelPerico_1300	NorthAmerica	Canada	Algonquin	Cabecar	Mbuti	0.005242	6.362	51344
	CentralAmerica	Cuba	CuevadelPerico_1300	NorthAmerica	Canada	Algonquin	PaBRIBRI	Mbuti	0.004777	6.179	51344
	CentralAmerica	Cuba	CuevadelPerico_1300	NorthAmerica	Canada	Algonquin	PaGUNA	Mbuti	0.004914	7.064	51344
	CentralAmerica	Cuba	CuevadelPerico_1300	NorthAmerica	Canada	Algonquin	PaNASO	Mbuti	0.004833	6.134	51344
	CentralAmerica	Cuba	CuevadelPerico_1300	NorthAmerica	Canada	Algonquin	PaNGABE	Mbuti	0.00465	6.281	51344
	CentralAmerica	Cuba	ElMorrillo_500	NorthAmerica	Canada	Algonquin	aDNAPanama	Mbuti	0.00709	7.452	45248
	CentralAmerica	Cuba	ElMorrillo_500	NorthAmerica	Canada	Algonquin	Cabecar	Mbuti	0.006817	7.766	52245
	CentralAmerica	Cuba	ElMorrillo_500	NorthAmerica	Canada	Algonquin	PaBRIBRI	Mbuti	0.007411	8.743	52245
	CentralAmerica	Cuba	ElMorrillo_500	NorthAmerica	Canada	Algonquin	PaGUNA	Mbuti	0.006925	8.702	52245
	CentralAmerica	Cuba	ElMorrillo_500	NorthAmerica	Canada	Algonquin	PaNASO	Mbuti	0.006777	8.06	52245
	CentralAmerica	Cuba	ElMorrillo_500	NorthAmerica	Canada	Algonquin	PaNGABE	Mbuti	0.007171	8.28	52245
	CentralAmerica	Cuba	GuayaboBlanco_1700	NorthAmerica	Canada	Algonquin	aDNAPanama	Mbuti	0.006755	7.457	56010
	CentralAmerica	Cuba	GuayaboBlanco_1700	NorthAmerica	Canada	Algonquin	Cabecar	Mbuti	0.006322	7.461	64925
	CentralAmerica	Cuba	GuayaboBlanco_1700	NorthAmerica	Canada	Algonquin	PaBRIBRI	Mbuti	0.005942	7.476	64925
	CentralAmerica	Cuba	GuayaboBlanco_1700	NorthAmerica	Canada	Algonquin	PaGUNA	Mbuti	0.005102	6.943	64925
	CentralAmerica	Cuba	GuayaboBlanco_1700	NorthAmerica	Canada	Algonquin	PaNASO	Mbuti	0.005101	6.545	64925
	CentralAmerica	Cuba	GuayaboBlanco_1700	NorthAmerica	Canada	Algonquin	PaNGABE	Mbuti	0.004921	6.068	64925
	CentralAmerica	Cuba	GuayaboBlanco_2500	NorthAmerica	Canada	Algonquin	aDNAPanama	Mbuti	0.005723	6.013	50712
	CentralAmerica	Cuba	GuayaboBlanco_2500	NorthAmerica	Canada	Algonquin	Cabecar	Mbuti	0.004999	5.828	58719
	CentralAmerica	Cuba	GuayaboBlanco_2500	NorthAmerica	Canada	Algonquin	PaBRIBRI	Mbuti	0.005742	6.681	58719
	CentralAmerica	Cuba	GuayaboBlanco_2500	NorthAmerica	Canada	Algonquin	PaGUNA	Mbuti	0.004503	5.966	58719
	CentralAmerica	Cuba	GuayaboBlanco_2500	NorthAmerica	Canada	Algonquin	PaNASO	Mbuti	0.004472	5.308	58719
	CentralAmerica	Cuba	GuayaboBlanco_2500	NorthAmerica	Canada	Algonquin	PaNGABE	Mbuti	0.005074	6.143	58719
	CentralAmerica	Cuba	LasCarolinasII_1600	NorthAmerica	Canada	Algonquin	aDNAPanama	Mbuti	0.005905	6.946	57440
	CentralAmerica	Cuba	LasCarolinasII_1600	NorthAmerica	Canada	Algonquin	Cabecar	Mbuti	0.004607	6.017	66618
	CentralAmerica	Cuba	LasCarolinasII_1600	NorthAmerica	Canada	Algonquin	PaBRIBRI	Mbuti	0.00518	7.088	66618
	CentralAmerica	Cuba	LasCarolinasII_1600	NorthAmerica	Canada	Algonquin	PaGUNA	Mbuti	0.004753	7.219	66618
	CentralAmerica	Cuba	LasCarolinasII_1600	NorthAmerica	Canada	Algonquin	PaNASO	Mbuti	0.004843	6.569	66618
	CentralAmerica	Cuba	LasCarolinasII_1600	NorthAmerica	Canada	Algonquin	PaNGABE	Mbuti	0.004641	6.474	66618
	CentralAmerica	St.Lucia	Lavoutte_700	NorthAmerica	Canada	Algonquin	aDNAPanama	Mbuti	0.006832	11.521	68800
	CentralAmerica	St.Lucia	Lavoutte_700	NorthAmerica	Canada	Algonquin	Cabecar	Mbuti	0.006409	12.161	80280
	CentralAmerica	St.Lucia	Lavoutte_700	NorthAmerica	Canada	Algonquin	PaBRIBRI	Mbuti	0.006399	12.57	80280
	CentralAmerica	St.Lucia	Lavoutte_700	NorthAmerica	Canada	Algonquin	PaGUNA	Mbuti	0.006077	12.669	80280
	CentralAmerica	St.Lucia	Lavoutte_700	NorthAmerica	Canada	Algonquin	PaNASO	Mbuti	0.006301	12.541	80280
	CentralAmerica	St.Lucia	Lavoutte_700	NorthAmerica	Canada	Algonquin	PaNGABE	Mbuti	0.006184	12.579	80280
	CentralAmerica	Cuba	Manuelito_1200	NorthAmerica	Canada	Algonquin	aDNAPanama	Mbuti	0.005429	4.924	34520
	CentralAmerica	Cuba	Manuelito_1200	NorthAmerica	Canada	Algonquin	Cabecar	Mbuti	0.004515	4.424	39750
	CentralAmerica	Cuba	Manuelito_1200	NorthAmerica	Canada	Algonquin	PaBRIBRI	Mbuti	0.004485	4.823	39750
	CentralAmerica	Cuba	Manuelito_1200	NorthAmerica	Canada	Algonquin	PaGUNA	Mbuti	0.004478	5.355	39750
	CentralAmerica	Cuba	Manuelito_1200	NorthAmerica	Canada	Algonquin	PaNASO	Mbuti	0.004063	4.531	39750
	CentralAmerica	Cuba	Manuelito_1200	NorthAmerica	Canada	Algonquin	PaNGABE	Mbuti	0.004045	4.385	39750
	CentralAmerica	Belize	MayahakCaek_9300	NorthAmerica	Canada	Algonquin	aDNAPanama	Mbuti	0.006409	5.25	30515
	CentralAmerica	Belize	MayahakCaek_9300	NorthAmerica	Canada	Algonquin	Cabecar	Mbuti	0.004763	4.75	34946
	CentralAmerica	Belize	MayahakCaek_9300	NorthAmerica	Canada	Algonquin	PaBRIBRI	Mbuti	0.004826	4.682	34946
	CentralAmerica	Belize	MayahakCaek_9300	NorthAmerica	Canada	Algonquin	PaGUNA	Mbuti	0.004613	5.248	34946
	CentralAmerica	Belize	MayahakCaek_9300	NorthAmerica	Canada	Algonquin	PaNASO	Mbuti	0.004614	4.807	34946
	CentralAmerica	Belize	MayahakCaek_9300	NorthAmerica	Canada	Algonquin	PaNGABE	Mbuti	0.004708	4.683	34946
	CentralAmerica	PuertoRico	PasodelIndio_900	NorthAmerica	Canada	Algonquin	aDNAPanama	Mbuti	0.007221	10.863	65901
	CentralAmerica	PuertoRico	PasodelIndio_900	NorthAmerica	Canada	Algonquin	Cabecar	Mbuti	0.006329	10.75	76689
	CentralAmerica	PuertoRico	PasodelIndio_900	NorthAmerica	Canada	Algonquin	PaBRIBRI	Mbuti	0.006292	11.306	76689
	CentralAmerica	PuertoRico	PasodelIndio_900	NorthAmerica	Canada	Algonquin	PaGUNA	Mbuti	0.005782	11.243	76689
	CentralAmerica	PuertoRico	PasodelIndio_900	NorthAmerica	Canada	Algonquin	PaNASO	Mbuti	0.006004	10.782	76689
	CentralAmerica	PuertoRico	PasodelIndio_900	NorthAmerica	Canada	Algonquin	PaNGABE	Mbuti	0.005982	11.132	76689
	CentralAmerica	Cuba	PlayadelMango_1900	NorthAmerica	Canada	Algonquin	aDNAPanama	Mbuti	0.005188	7.194	62041
	CentralAmerica	Cuba	PlayadelMango_1900	NorthAmerica	Canada	Algonquin	Cabecar	Mbuti	0.004466	6.569	72016
	CentralAmerica	Cuba	PlayadelMango_1900	NorthAmerica	Canada	Algonquin	PaBRIBRI	Mbuti	0.004577	7.131	72016
	CentralAmerica	Cuba	PlayadelMango_1900	NorthAmerica	Canada	Algonquin	PaGUNA	Mbuti	0.004044	7.12	72016
	CentralAmerica	Cuba	PlayadelMango_1900	NorthAmerica	Canada	Algonquin	PaNASO	Mbuti	0.004066	6.32	72016
	CentralAmerica	Cuba	PlayadelMango_1900	NorthAmerica	Canada	Algonquin	PaNGABE	Mbuti	0.004206	6.68	72016
	CentralAmerica	Bahamas	Preacher'sCave_900	NorthAmerica	Canada	Algonquin	aDNAPanama	Mbuti	0.007097	8.807	54321
	CentralAmerica	Bahamas	Preacher'sCave_900	NorthAmerica	Canada	Algonquin	Cabecar	Mbuti	0.005625	7.638	63109
	CentralAmerica	Bahamas	Preacher'sCave_900	NorthAmerica	Canada	Algonquin	PaBRIBRI	Mbuti	0.006449	9.523	63109
	CentralAmerica	Bahamas	Preacher'sCave_900	NorthAmerica	Canada	Algonquin	PaGUNA	Mbuti	0.006247	10.227	63109
	CentralAmerica	Bahamas	Preacher'sCave_900	NorthAmerica	Canada	Algonquin	PaNASO	Mbuti	0.006184	9.169	63109
	CentralAmerica	Bahamas	Preacher'sCave_900	NorthAmerica	Canada	Algonquin	PaNGABE	Mbuti	0.005625	8.697	63109
	CentralAmerica	PuertoRico	PuntaCandelero_1200	NorthAmerica	Canada	Algonquin	aDNAPanama	Mbuti	0.005762	5.676	37537
	CentralAmerica	PuertoRico	PuntaCandelero_1200	NorthAmerica	Canada	Algonquin	Cabecar	Mbuti	0.005321	6.099	43313
	CentralAmerica	PuertoRico	PuntaCandelero_1200	NorthAmerica	Canada	Algonquin	PaBRIBRI	Mbuti	0.005533	6.453	43313
	CentralAmerica	PuertoRico	PuntaCandelero_1200	NorthAmerica	Canada	Algonquin	PaGUNA	Mbuti	0.005711	7.357	43313
	CentralAmerica	PuertoRico	PuntaCandelero_1200	NorthAmerica	Canada	Algonquin	PaNASO	Mbuti	0.004989	6.066	43313
	CentralAmerica	PuertoRico	PuntaCandelero_1200	NorthAmerica	Canada	Algonquin	PaNGABE	Mbuti	0.005587	6.631	43313
	CentralAmerica	Belize	SakiTzul_7400	NorthAmerica	Canada	Algonquin	aDNAPanama	Mbuti	0.004078	4.004	39224
	CentralAmerica	Belize	SakiTzul_7400	NorthAmerica	Canada	Algonquin	Cabecar	Mbuti	0.004481	5.242	45012
	CentralAmerica	Belize	SakiTzul_7400	NorthAmerica	Canada	Algonquin	PaBRIBRI	Mbuti	0.004521	5.373	45012
	CentralAmerica	Belize	SakiTzul_7400	NorthAmerica	Canada	Algonquin	PaGUNA	Mbuti	0.004357	5.906	45012
	CentralAmerica	Belize	SakiTzul_7400	NorthAmerica	Canada	Algonquin	PaNASO	Mbuti	0.004557	5.456	45012
	CentralAmerica	Belize	SakiTzul_7400	NorthAmerica	Canada	Algonquin	PaNGABE	Mbuti	0.004593	5.761	45012
	CentralAmerica	Bahamas	Taino_1000	NorthAmerica	Canada	Algonquin	aDNAPanama	Mbuti	0.007983	9.716	71298
	CentralAmerica	Bahamas	Taino_1000	NorthAmerica	Canada	Algonquin	Cabecar	Mbuti	0.007229	9.502	83278
	CentralAmerica	Bahamas	Taino_1000	NorthAmerica	Canada	Algonquin	PaBRIBRI	Mbuti	0.007865	10.866	83278
	CentralAmerica	Bahamas	Taino_1000	NorthAmerica	Canada	Algonquin	PaGUNA	Mbuti	0.007419	11.489	83278
	CentralAmerica	Bahamas	Taino_1000	NorthAmerica	Canada	Algonquin	PaNASO	Mbuti	0.007663	10.751	83278
	CentralAmerica	Bahamas	Taino_1000	NorthAmerica	Canada	Algonquin	PaNGABE	Mbuti	0.006858	9.719	83278
	CentralAmerica	Guadeloupe	AnseàlaGourde_1000	NorthAmerica	Canada	Chipewyan	aDNAPanama	Mbuti	0.008922	10.722	49511
	CentralAmerica	Guadeloupe	AnseàlaGourde_1000	NorthAmerica	Canada	Chipewyan	Cabecar	Mbuti	0.008411	12.3	57353
	CentralAmerica	Guadeloupe	AnseàlaGourde_1000	NorthAmerica	Canada	Chipewyan	PaBRIBRI	Mbuti	0.007886	11.786	57353
	CentralAmerica	Guadeloupe	AnseàlaGourde_1000	NorthAmerica	Canada	Chipewyan	PaGUNA	Mbuti	0.008005	13.326	57353
	CentralAmerica	Guadeloupe	AnseàlaGourde_1000	NorthAmerica	Canada	Chipewyan	PaNASO	Mbuti	0.007702	11.861	57353
	CentralAmerica	Guadeloupe	AnseàlaGourde_1000	NorthAmerica	Canada	Chipewyan	PaNGABE	Mbuti	0.008247	12.753	57353
	CentralAmerica	Cuba	CanimarAbajo_1000	NorthAmerica	Canada	Chipewyan	aDNAPanama	Mbuti	0.007161	13.543	69846
	CentralAmerica	Cuba	CanimarAbajo_1000	NorthAmerica	Canada	Chipewyan	Cabecar	Mbuti	0.006625	13.124	81572
	CentralAmerica	Cuba	CanimarAbajo_1000	NorthAmerica	Canada	Chipewyan	PaBRIBRI	Mbuti	0.006467	13.193	81572
	CentralAmerica	Cuba	CanimarAbajo_1000	NorthAmerica	Canada	Chipewyan	PaGUNA	Mbuti	0.006471	14.982	81572
	CentralAmerica	Cuba	CanimarAbajo_1000	NorthAmerica	Canada	Chipewyan	PaNASO	Mbuti	0.006241	12.945	81572
	CentralAmerica	Cuba	CanimarAbajo_1000	NorthAmerica	Canada	Chipewyan	PaNGABE	Mbuti	0.006436	13.422	81572
	CentralAmerica	Cuba	CanimarAbajo_3100	NorthAmerica	Canada	Chipewyan	aDNAPanama	Mbuti	0.007375	10.746	64487
	CentralAmerica	Cuba	CanimarAbajo_3100	NorthAmerica	Canada	Chipewyan	Cabecar	Mbuti	0.006584	10.101	75012
	CentralAmerica	Cuba	CanimarAbajo_3100	NorthAmerica	Canada	Chipewyan	PaBRIBRI	Mbuti	0.006608	10.472	75012
	CentralAmerica	Cuba	CanimarAbajo_3100	NorthAmerica	Canada	Chipewyan	PaGUNA	Mbuti	0.006629	12.106	75012
	CentralAmerica	Cuba	CanimarAbajo_3100	NorthAmerica	Canada	Chipewyan	PaNASO	Mbuti	0.006591	10.592	75012
	CentralAmerica	Cuba	CanimarAbajo_3100	NorthAmerica	Canada	Chipewyan	PaNGABE	Mbuti	0.006754	11.062	75012
	CentralAmerica	Cuba	CuevadelosEsqueletos_500	NorthAmerica	Canada	Chipewyan	aDNAPanama	Mbuti	0.007199	13.202	67954
	CentralAmerica	Cuba	CuevadelosEsqueletos_500	NorthAmerica	Canada	Chipewyan	Cabecar	Mbuti	0.006946	13.586	79253
	CentralAmerica	Cuba	CuevadelosEsqueletos_500	NorthAmerica	Canada	Chipewyan	PaBRIBRI	Mbuti	0.007075	14.112	79253
	CentralAmerica	Cuba	CuevadelosEsqueletos_500	NorthAmerica	Canada	Chipewyan	PaGUNA	Mbuti	0.007131	15.977	79253
	CentralAmerica	Cuba	CuevadelosEsqueletos_500	NorthAmerica	Canada	Chipewyan	PaNASO	Mbuti	0.006754	14.24	79253
	CentralAmerica	Cuba	CuevadelosEsqueletos_500	NorthAmerica	Canada	Chipewyan	PaNGABE	Mbuti	0.006765	13.492	79253
	CentralAmerica	Cuba	CuevadelPerico_1300	NorthAmerica	Canada	Chipewyan	aDNAPanama	Mbuti	0.00725	8.287	44276
	CentralAmerica	Cuba	CuevadelPerico_1300	NorthAmerica	Canada	Chipewyan	Cabecar	Mbuti	0.00659	8.65	51344
	CentralAmerica	Cuba	CuevadelPerico_1300	NorthAmerica	Canada	Chipewyan	PaBRIBRI	Mbuti	0.00584	8.028	51344
	CentralAmerica	Cuba	CuevadelPerico_1300	NorthAmerica	Canada	Chipewyan	PaGUNA	Mbuti	0.00668	10.041	51344
	CentralAmerica	Cuba	CuevadelPerico_1300	NorthAmerica	Canada	Chipewyan	PaNASO	Mbuti	0.006288	8.653	51344
	CentralAmerica	Cuba	CuevadelPerico_1300	NorthAmerica	Canada	Chipewyan	PaNGABE	Mbuti	0.006179	8.784	51344
	CentralAmerica	Cuba	ElMorrillo_500	NorthAmerica	Canada	Chipewyan	aDNAPanama	Mbuti	0.008156	8.863	45248
	CentralAmerica	Cuba	ElMorrillo_500	NorthAmerica	Canada	Chipewyan	Cabecar	Mbuti	0.007617	9.285	52245
	CentralAmerica	Cuba	ElMorrillo_500	NorthAmerica	Canada	Chipewyan	PaBRIBRI	Mbuti	0.008194	10.074	52245
	CentralAmerica	Cuba	ElMorrillo_500	NorthAmerica	Canada	Chipewyan	PaGUNA	Mbuti	0.008452	11.236	52245
	CentralAmerica	Cuba	ElMorrillo_500	NorthAmerica	Canada	Chipewyan	PaNASO	Mbuti	0.007923	10.233	52245
	CentralAmerica	Cuba	ElMorrillo_500	NorthAmerica	Canada	Chipewyan	PaNGABE	Mbuti	0.008298	10.016	52245
	CentralAmerica	Cuba	GuayaboBlanco_1700	NorthAmerica	Canada	Chipewyan	aDNAPanama	Mbuti	0.00813	9.234	56010
	CentralAmerica	Cuba	GuayaboBlanco_1700	NorthAmerica	Canada	Chipewyan	Cabecar	Mbuti	0.007739	9.282	64925
	CentralAmerica	Cuba	GuayaboBlanco_1700	NorthAmerica	Canada	Chipewyan	PaBRIBRI	Mbuti	0.006876	8.757	64925
	CentralAmerica	Cuba	GuayaboBlanco_1700	NorthAmerica	Canada	Chipewyan	PaGUNA	Mbuti	0.006797	9.527	64925
	CentralAmerica	Cuba	GuayaboBlanco_1700	NorthAmerica	Canada	Chipewyan	PaNASO	Mbuti	0.006567	8.645	64925
	CentralAmerica	Cuba	GuayaboBlanco_1700	NorthAmerica	Canada	Chipewyan	PaNGABE	Mbuti	0.006367	7.935	64925
	CentralAmerica	Cuba	GuayaboBlanco_2500	NorthAmerica	Canada	Chipewyan	aDNAPanama	Mbuti	0.006868	7.465	50712
	CentralAmerica	Cuba	GuayaboBlanco_2500	NorthAmerica	Canada	Chipewyan	Cabecar	Mbuti	0.006254	7.781	58719
	CentralAmerica	Cuba	GuayaboBlanco_2500	NorthAmerica	Canada	Chipewyan	PaBRIBRI	Mbuti	0.006491	8.076	58719
	CentralAmerica	Cuba	GuayaboBlanco_2500	NorthAmerica	Canada	Chipewyan	PaGUNA	Mbuti	0.006107	8.547	58719
	CentralAmerica	Cuba	GuayaboBlanco_2500	NorthAmerica	Canada	Chipewyan	PaNASO	Mbuti	0.005762	7.351	58719
	CentralAmerica	Cuba	GuayaboBlanco_2500	NorthAmerica	Canada	Chipewyan	PaNGABE	Mbuti	0.006247	7.932	58719
	CentralAmerica	Cuba	LasCarolinasII_1600	NorthAmerica	Canada	Chipewyan	aDNAPanama	Mbuti	0.007068	8.978	57440
	CentralAmerica	Cuba	LasCarolinasII_1600	NorthAmerica	Canada	Chipewyan	Cabecar	Mbuti	0.005868	8.264	66618
	CentralAmerica	Cuba	LasCarolinasII_1600	NorthAmerica	Canada	Chipewyan	PaBRIBRI	Mbuti	0.006189	8.841	66618
	CentralAmerica	Cuba	LasCarolinasII_1600	NorthAmerica	Canada	Chipewyan	PaGUNA	Mbuti	0.006323	10.055	66618
	CentralAmerica	Cuba	LasCarolinasII_1600	NorthAmerica	Canada	Chipewyan	PaNASO	Mbuti	0.006155	8.965	66618
	CentralAmerica	Cuba	LasCarolinasII_1600	NorthAmerica	Canada	Chipewyan	PaNGABE	Mbuti	0.006009	8.758	66618
	CentralAmerica	St.Lucia	Lavoutte_700	NorthAmerica	Canada	Chipewyan	aDNAPanama	Mbuti	0.00809	15.712	68800
	CentralAmerica	St.Lucia	Lavoutte_700	NorthAmerica	Canada	Chipewyan	Cabecar	Mbuti	0.007621	15.745	80280
	CentralAmerica	St.Lucia	Lavoutte_700	NorthAmerica	Canada	Chipewyan	PaBRIBRI	Mbuti	0.007393	16.081	80280
	CentralAmerica	St.Lucia	Lavoutte_700	NorthAmerica	Canada	Chipewyan	PaGUNA	Mbuti	0.007753	18.641	80280
	CentralAmerica	St.Lucia	Lavoutte_700	NorthAmerica	Canada	Chipewyan	PaNASO	Mbuti	0.007521	17.157	80280
	CentralAmerica	St.Lucia	Lavoutte_700	NorthAmerica	Canada	Chipewyan	PaNGABE	Mbuti	0.007494	16.449	80280
	CentralAmerica	Cuba	Manuelito_1200	NorthAmerica	Canada	Chipewyan	aDNAPanama	Mbuti	0.00678	6.415	34520
	CentralAmerica	Cuba	Manuelito_1200	NorthAmerica	Canada	Chipewyan	Cabecar	Mbuti	0.006123	6.324	39750
	CentralAmerica	Cuba	Manuelito_1200	NorthAmerica	Canada	Chipewyan	PaBRIBRI	Mbuti	0.005813	6.236	39750
	CentralAmerica	Cuba	Manuelito_1200	NorthAmerica	Canada	Chipewyan	PaGUNA	Mbuti	0.006404	7.795	39750
	CentralAmerica	Cuba	Manuelito_1200	NorthAmerica	Canada	Chipewyan	PaNASO	Mbuti	0.005605	6.283	39750
	CentralAmerica	Cuba	Manuelito_1200	NorthAmerica	Canada	Chipewyan	PaNGABE	Mbuti	0.00551	6.069	39750
	CentralAmerica	Belize	MayahakCaek_9300	NorthAmerica	Canada	Chipewyan	aDNAPanama	Mbuti	0.007612	6.662	30515
	CentralAmerica	Belize	MayahakCaek_9300	NorthAmerica	Canada	Chipewyan	Cabecar	Mbuti	0.006267	6.447	34946
	CentralAmerica	Belize	MayahakCaek_9300	NorthAmerica	Canada	Chipewyan	PaBRIBRI	Mbuti	0.005784	5.887	34946
	CentralAmerica	Belize	MayahakCaek_9300	NorthAmerica	Canada	Chipewyan	PaGUNA	Mbuti	0.006523	7.549	34946
	CentralAmerica	Belize	MayahakCaek_9300	NorthAmerica	Canada	Chipewyan	PaNASO	Mbuti	0.005996	6.47	34946
	CentralAmerica	Belize	MayahakCaek_9300	NorthAmerica	Canada	Chipewyan	PaNGABE	Mbuti	0.006269	6.498	34946
	CentralAmerica	PuertoRico	PasodelIndio_900	NorthAmerica	Canada	Chipewyan	aDNAPanama	Mbuti	0.008492	14.225	65901
	CentralAmerica	PuertoRico	PasodelIndio_900	NorthAmerica	Canada	Chipewyan	Cabecar	Mbuti	0.007484	13.761	76689
	CentralAmerica	PuertoRico	PasodelIndio_900	NorthAmerica	Canada	Chipewyan	PaBRIBRI	Mbuti	0.007217	13.89	76689
	CentralAmerica	PuertoRico	PasodelIndio_900	NorthAmerica	Canada	Chipewyan	PaGUNA	Mbuti	0.007438	15.698	76689
	CentralAmerica	PuertoRico	PasodelIndio_900	NorthAmerica	Canada	Chipewyan	PaNASO	Mbuti	0.007223	14.058	76689
	CentralAmerica	PuertoRico	PasodelIndio_900	NorthAmerica	Canada	Chipewyan	PaNGABE	Mbuti	0.007255	13.762	76689
	CentralAmerica	Cuba	PlayadelMango_1900	NorthAmerica	Canada	Chipewyan	aDNAPanama	Mbuti	0.006249	9.38	62041
	CentralAmerica	Cuba	PlayadelMango_1900	NorthAmerica	Canada	Chipewyan	Cabecar	Mbuti	0.005604	9.082	72016
	CentralAmerica	Cuba	PlayadelMango_1900	NorthAmerica	Canada	Chipewyan	PaBRIBRI	Mbuti	0.005409	9.123	72016
	CentralAmerica	Cuba	PlayadelMango_1900	NorthAmerica	Canada	Chipewyan	PaGUNA	Mbuti	0.005602	10.485	72016
	CentralAmerica	Cuba	PlayadelMango_1900	NorthAmerica	Canada	Chipewyan	PaNASO	Mbuti	0.005212	8.83	72016
	CentralAmerica	Cuba	PlayadelMango_1900	NorthAmerica	Canada	Chipewyan	PaNGABE	Mbuti	0.005422	9.271	72016
	CentralAmerica	Bahamas	Preacher'sCave_900	NorthAmerica	Canada	Chipewyan	aDNAPanama	Mbuti	0.008224	10.497	54321
	CentralAmerica	Bahamas	Preacher'sCave_900	NorthAmerica	Canada	Chipewyan	Cabecar	Mbuti	0.006822	9.688	63109
	CentralAmerica	Bahamas	Preacher'sCave_900	NorthAmerica	Canada	Chipewyan	PaBRIBRI	Mbuti	0.00729	10.941	63109
	CentralAmerica	Bahamas	Preacher'sCave_900	NorthAmerica	Canada	Chipewyan	PaGUNA	Mbuti	0.007808	13.58	63109
	CentralAmerica	Bahamas	Preacher'sCave_900	NorthAmerica	Canada	Chipewyan	PaNASO	Mbuti	0.007415	11.621	63109
	CentralAmerica	Bahamas	Preacher'sCave_900	NorthAmerica	Canada	Chipewyan	PaNGABE	Mbuti	0.00696	10.796	63109
	CentralAmerica	PuertoRico	PuntaCandelero_1200	NorthAmerica	Canada	Chipewyan	aDNAPanama	Mbuti	0.007086	7.226	37537
	CentralAmerica	PuertoRico	PuntaCandelero_1200	NorthAmerica	Canada	Chipewyan	Cabecar	Mbuti	0.006007	7.215	43313
	CentralAmerica	PuertoRico	PuntaCandelero_1200	NorthAmerica	Canada	Chipewyan	PaBRIBRI	Mbuti	0.006222	7.543	43313
	CentralAmerica	PuertoRico	PuntaCandelero_1200	NorthAmerica	Canada	Chipewyan	PaGUNA	Mbuti	0.006936	9.332	43313
	CentralAmerica	PuertoRico	PuntaCandelero_1200	NorthAmerica	Canada	Chipewyan	PaNASO	Mbuti	0.006073	7.816	43313
	CentralAmerica	PuertoRico	PuntaCandelero_1200	NorthAmerica	Canada	Chipewyan	PaNGABE	Mbuti	0.006707	8.175	43313
	CentralAmerica	Belize	SakiTzul_7400	NorthAmerica	Canada	Chipewyan	aDNAPanama	Mbuti	0.005501	5.608	39224
	CentralAmerica	Belize	SakiTzul_7400	NorthAmerica	Canada	Chipewyan	Cabecar	Mbuti	0.005851	7.053	45012
	CentralAmerica	Belize	SakiTzul_7400	NorthAmerica	Canada	Chipewyan	PaBRIBRI	Mbuti	0.005612	6.889	45012
	CentralAmerica	Belize	SakiTzul_7400	NorthAmerica	Canada	Chipewyan	PaGUNA	Mbuti	0.005918	8.279	45012
	CentralAmerica	Belize	SakiTzul_7400	NorthAmerica	Canada	Chipewyan	PaNASO	Mbuti	0.005907	7.449	45012
	CentralAmerica	Belize	SakiTzul_7400	NorthAmerica	Canada	Chipewyan	PaNGABE	Mbuti	0.006016	7.686	45012
	CentralAmerica	Bahamas	Taino_1000	NorthAmerica	Canada	Chipewyan	aDNAPanama	Mbuti	0.009294	11.565	71298
	CentralAmerica	Bahamas	Taino_1000	NorthAmerica	Canada	Chipewyan	Cabecar	Mbuti	0.008464	11.735	83278
	CentralAmerica	Bahamas	Taino_1000	NorthAmerica	Canada	Chipewyan	PaBRIBRI	Mbuti	0.008909	12.74	83278
	CentralAmerica	Bahamas	Taino_1000	NorthAmerica	Canada	Chipewyan	PaGUNA	Mbuti	0.009152	15.07	83278
	CentralAmerica	Bahamas	Taino_1000	NorthAmerica	Canada	Chipewyan	PaNASO	Mbuti	0.008946	13.438	83278
	CentralAmerica	Bahamas	Taino_1000	NorthAmerica	Canada	Chipewyan	PaNGABE	Mbuti	0.008186	12.162	83278
	CentralAmerica	Guadeloupe	AnseàlaGourde_1000	NorthAmerica	Canada	Cree	aDNAPanama	Mbuti	0.006549	8.271	49511
	CentralAmerica	Guadeloupe	AnseàlaGourde_1000	NorthAmerica	Canada	Cree	Cabecar	Mbuti	0.006422	9.843	57353
	CentralAmerica	Guadeloupe	AnseàlaGourde_1000	NorthAmerica	Canada	Cree	PaBRIBRI	Mbuti	0.005969	9.505	57353
	CentralAmerica	Guadeloupe	AnseàlaGourde_1000	NorthAmerica	Canada	Cree	PaGUNA	Mbuti	0.005583	9.812	57353
	CentralAmerica	Guadeloupe	AnseàlaGourde_1000	NorthAmerica	Canada	Cree	PaNASO	Mbuti	0.005618	9.029	57353
	CentralAmerica	Guadeloupe	AnseàlaGourde_1000	NorthAmerica	Canada	Cree	PaNGABE	Mbuti	0.006221	10.026	57353
	CentralAmerica	Cuba	CanimarAbajo_1000	NorthAmerica	Canada	Cree	aDNAPanama	Mbuti	0.004855	9.705	69846
	CentralAmerica	Cuba	CanimarAbajo_1000	NorthAmerica	Canada	Cree	Cabecar	Mbuti	0.004553	9.526	81572
	CentralAmerica	Cuba	CanimarAbajo_1000	NorthAmerica	Canada	Cree	PaBRIBRI	Mbuti	0.004524	10.254	81572
	CentralAmerica	Cuba	CanimarAbajo_1000	NorthAmerica	Canada	Cree	PaGUNA	Mbuti	0.00412	9.991	81572
	CentralAmerica	Cuba	CanimarAbajo_1000	NorthAmerica	Canada	Cree	PaNASO	Mbuti	0.004046	9.143	81572
	CentralAmerica	Cuba	CanimarAbajo_1000	NorthAmerica	Canada	Cree	PaNGABE	Mbuti	0.004343	9.721	81572
	CentralAmerica	Cuba	CanimarAbajo_3100	NorthAmerica	Canada	Cree	aDNAPanama	Mbuti	0.005188	7.711	64487
	CentralAmerica	Cuba	CanimarAbajo_3100	NorthAmerica	Canada	Cree	Cabecar	Mbuti	0.004549	7.126	75012
	CentralAmerica	Cuba	CanimarAbajo_3100	NorthAmerica	Canada	Cree	PaBRIBRI	Mbuti	0.004741	7.923	75012
	CentralAmerica	Cuba	CanimarAbajo_3100	NorthAmerica	Canada	Cree	PaGUNA	Mbuti	0.004329	8.187	75012
	CentralAmerica	Cuba	CanimarAbajo_3100	NorthAmerica	Canada	Cree	PaNASO	Mbuti	0.004449	7.441	75012
	CentralAmerica	Cuba	CanimarAbajo_3100	NorthAmerica	Canada	Cree	PaNGABE	Mbuti	0.004761	8.119	75012
	CentralAmerica	Cuba	CuevadelosEsqueletos_500	NorthAmerica	Canada	Cree	aDNAPanama	Mbuti	0.005011	9.866	67954
	CentralAmerica	Cuba	CuevadelosEsqueletos_500	NorthAmerica	Canada	Cree	Cabecar	Mbuti	0.004956	10.499	79253
	CentralAmerica	Cuba	CuevadelosEsqueletos_500	NorthAmerica	Canada	Cree	PaBRIBRI	Mbuti	0.005218	11.262	79253
	CentralAmerica	Cuba	CuevadelosEsqueletos_500	NorthAmerica	Canada	Cree	PaGUNA	Mbuti	0.004816	11.657	79253
	CentralAmerica	Cuba	CuevadelosEsqueletos_500	NorthAmerica	Canada	Cree	PaNASO	Mbuti	0.004618	10.494	79253
	CentralAmerica	Cuba	CuevadelosEsqueletos_500	NorthAmerica	Canada	Cree	PaNGABE	Mbuti	0.004738	10.107	79253
	CentralAmerica	Cuba	CuevadelPerico_1300	NorthAmerica	Canada	Cree	aDNAPanama	Mbuti	0.004902	5.774	44276
	CentralAmerica	Cuba	CuevadelPerico_1300	NorthAmerica	Canada	Cree	Cabecar	Mbuti	0.004559	6.196	51344
	CentralAmerica	Cuba	CuevadelPerico_1300	NorthAmerica	Canada	Cree	PaBRIBRI	Mbuti	0.004157	6.002	51344
	CentralAmerica	Cuba	CuevadelPerico_1300	NorthAmerica	Canada	Cree	PaGUNA	Mbuti	0.004373	6.969	51344
	CentralAmerica	Cuba	CuevadelPerico_1300	NorthAmerica	Canada	Cree	PaNASO	Mbuti	0.004296	6.155	51344
	CentralAmerica	Cuba	CuevadelPerico_1300	NorthAmerica	Canada	Cree	PaNGABE	Mbuti	0.004233	6.19	51344
	CentralAmerica	Cuba	ElMorrillo_500	NorthAmerica	Canada	Cree	aDNAPanama	Mbuti	0.006139	7.072	45248
	CentralAmerica	Cuba	ElMorrillo_500	NorthAmerica	Canada	Cree	Cabecar	Mbuti	0.005774	7.287	52245
	CentralAmerica	Cuba	ElMorrillo_500	NorthAmerica	Canada	Cree	PaBRIBRI	Mbuti	0.006479	8.301	52245
	CentralAmerica	Cuba	ElMorrillo_500	NorthAmerica	Canada	Cree	PaGUNA	Mbuti	0.006151	8.49	52245
	CentralAmerica	Cuba	ElMorrillo_500	NorthAmerica	Canada	Cree	PaNASO	Mbuti	0.005828	7.796	52245
	CentralAmerica	Cuba	ElMorrillo_500	NorthAmerica	Canada	Cree	PaNGABE	Mbuti	0.006301	7.767	52245
	CentralAmerica	Cuba	GuayaboBlanco_1700	NorthAmerica	Canada	Cree	aDNAPanama	Mbuti	0.005769	6.752	56010
	CentralAmerica	Cuba	GuayaboBlanco_1700	NorthAmerica	Canada	Cree	Cabecar	Mbuti	0.005533	6.825	64925
	CentralAmerica	Cuba	GuayaboBlanco_1700	NorthAmerica	Canada	Cree	PaBRIBRI	Mbuti	0.005014	6.734	64925
	CentralAmerica	Cuba	GuayaboBlanco_1700	NorthAmerica	Canada	Cree	PaGUNA	Mbuti	0.004381	6.257	64925
	CentralAmerica	Cuba	GuayaboBlanco_1700	NorthAmerica	Canada	Cree	PaNASO	Mbuti	0.004352	5.964	64925
	CentralAmerica	Cuba	GuayaboBlanco_1700	NorthAmerica	Canada	Cree	PaNGABE	Mbuti	0.004223	5.526	64925
	CentralAmerica	Cuba	GuayaboBlanco_2500	NorthAmerica	Canada	Cree	aDNAPanama	Mbuti	0.004783	5.344	50712
	CentralAmerica	Cuba	GuayaboBlanco_2500	NorthAmerica	Canada	Cree	Cabecar	Mbuti	0.004341	5.354	58719
	CentralAmerica	Cuba	GuayaboBlanco_2500	NorthAmerica	Canada	Cree	PaBRIBRI	Mbuti	0.004851	6.058	58719
	CentralAmerica	Cuba	GuayaboBlanco_2500	NorthAmerica	Canada	Cree	PaGUNA	Mbuti	0.003904	5.474	58719
	CentralAmerica	Cuba	GuayaboBlanco_2500	NorthAmerica	Canada	Cree	PaNASO	Mbuti	0.003688	4.831	58719
	CentralAmerica	Cuba	GuayaboBlanco_2500	NorthAmerica	Canada	Cree	PaNGABE	Mbuti	0.00438	5.693	58719
	CentralAmerica	Cuba	LasCarolinasII_1600	NorthAmerica	Canada	Cree	aDNAPanama	Mbuti	0.004945	6.479	57440
	CentralAmerica	Cuba	LasCarolinasII_1600	NorthAmerica	Canada	Cree	Cabecar	Mbuti	0.003842	5.587	66618
	CentralAmerica	Cuba	LasCarolinasII_1600	NorthAmerica	Canada	Cree	PaBRIBRI	Mbuti	0.004285	6.529	66618
	CentralAmerica	Cuba	LasCarolinasII_1600	NorthAmerica	Canada	Cree	PaGUNA	Mbuti	0.004076	6.644	66618
	CentralAmerica	Cuba	LasCarolinasII_1600	NorthAmerica	Canada	Cree	PaNASO	Mbuti	0.004001	5.938	66618
	CentralAmerica	Cuba	LasCarolinasII_1600	NorthAmerica	Canada	Cree	PaNGABE	Mbuti	0.004047	6.172	66618
	CentralAmerica	St.Lucia	Lavoutte_700	NorthAmerica	Canada	Cree	aDNAPanama	Mbuti	0.005823	12.146	68800
	CentralAmerica	St.Lucia	Lavoutte_700	NorthAmerica	Canada	Cree	Cabecar	Mbuti	0.005548	12.79	80280
	CentralAmerica	St.Lucia	Lavoutte_700	NorthAmerica	Canada	Cree	PaBRIBRI	Mbuti	0.005477	13.174	80280
	CentralAmerica	St.Lucia	Lavoutte_700	NorthAmerica	Canada	Cree	PaGUNA	Mbuti	0.005409	14.133	80280
	CentralAmerica	St.Lucia	Lavoutte_700	NorthAmerica	Canada	Cree	PaNASO	Mbuti	0.005345	13.027	80280
	CentralAmerica	St.Lucia	Lavoutte_700	NorthAmerica	Canada	Cree	PaNGABE	Mbuti	0.005428	13.111	80280
	CentralAmerica	Cuba	Manuelito_1200	NorthAmerica	Canada	Cree	aDNAPanama	Mbuti	0.004153	3.996	34520
	CentralAmerica	Cuba	Manuelito_1200	NorthAmerica	Canada	Cree	Cabecar	Mbuti	0.003815	4.018	39750
	CentralAmerica	Cuba	Manuelito_1200	NorthAmerica	Canada	Cree	PaBRIBRI	Mbuti	0.003641	4.15	39750
	CentralAmerica	Cuba	Manuelito_1200	NorthAmerica	Canada	Cree	PaGUNA	Mbuti	0.003888	4.869	39750
	CentralAmerica	Cuba	Manuelito_1200	NorthAmerica	Canada	Cree	PaNASO	Mbuti	0.003075	3.641	39750
	CentralAmerica	Cuba	Manuelito_1200	NorthAmerica	Canada	Cree	PaNGABE	Mbuti	0.003331	3.758	39750
	CentralAmerica	Belize	MayahakCaek_9300	NorthAmerica	Canada	Cree	aDNAPanama	Mbuti	0.005392	4.753	30515
	CentralAmerica	Belize	MayahakCaek_9300	NorthAmerica	Canada	Cree	Cabecar	Mbuti	0.004045	4.211	34946
	CentralAmerica	Belize	MayahakCaek_9300	NorthAmerica	Canada	Cree	PaBRIBRI	Mbuti	0.004045	4.157	34946
	CentralAmerica	Belize	MayahakCaek_9300	NorthAmerica	Canada	Cree	PaGUNA	Mbuti	0.004209	5.005	34946
	CentralAmerica	Belize	MayahakCaek_9300	NorthAmerica	Canada	Cree	PaNASO	Mbuti	0.003854	4.23	34946
	CentralAmerica	Belize	MayahakCaek_9300	NorthAmerica	Canada	Cree	PaNGABE	Mbuti	0.004266	4.411	34946
	CentralAmerica	PuertoRico	PasodelIndio_900	NorthAmerica	Canada	Cree	aDNAPanama	Mbuti	0.006297	10.982	65901
	CentralAmerica	PuertoRico	PasodelIndio_900	NorthAmerica	Canada	Cree	Cabecar	Mbuti	0.005485	10.387	76689
	CentralAmerica	PuertoRico	PasodelIndio_900	NorthAmerica	Canada	Cree	PaBRIBRI	Mbuti	0.005365	10.724	76689
	CentralAmerica	PuertoRico	PasodelIndio_900	NorthAmerica	Canada	Cree	PaGUNA	Mbuti	0.005132	11.358	76689
	CentralAmerica	PuertoRico	PasodelIndio_900	NorthAmerica	Canada	Cree	PaNASO	Mbuti	0.005111	10.37	76689
	CentralAmerica	PuertoRico	PasodelIndio_900	NorthAmerica	Canada	Cree	PaNGABE	Mbuti	0.005236	10.55	76689
	CentralAmerica	Cuba	PlayadelMango_1900	NorthAmerica	Canada	Cree	aDNAPanama	Mbuti	0.004083	6.206	62041
	CentralAmerica	Cuba	PlayadelMango_1900	NorthAmerica	Canada	Cree	Cabecar	Mbuti	0.003697	6.131	72016
	CentralAmerica	Cuba	PlayadelMango_1900	NorthAmerica	Canada	Cree	PaBRIBRI	Mbuti	0.003681	6.416	72016
	CentralAmerica	Cuba	PlayadelMango_1900	NorthAmerica	Canada	Cree	PaGUNA	Mbuti	0.0034	6.426	72016
	CentralAmerica	Cuba	PlayadelMango_1900	NorthAmerica	Canada	Cree	PaNASO	Mbuti	0.003187	5.471	72016
	CentralAmerica	Cuba	PlayadelMango_1900	NorthAmerica	Canada	Cree	PaNGABE	Mbuti	0.003504	6.09	72016
	CentralAmerica	Bahamas	Preacher'sCave_900	NorthAmerica	Canada	Cree	aDNAPanama	Mbuti	0.00611	8.317	54321
	CentralAmerica	Bahamas	Preacher'sCave_900	NorthAmerica	Canada	Cree	Cabecar	Mbuti	0.004967	7.6	63109
	CentralAmerica	Bahamas	Preacher'sCave_900	NorthAmerica	Canada	Cree	PaBRIBRI	Mbuti	0.00557	9.075	63109
	CentralAmerica	Bahamas	Preacher'sCave_900	NorthAmerica	Canada	Cree	PaGUNA	Mbuti	0.005573	10.399	63109
	CentralAmerica	Bahamas	Preacher'sCave_900	NorthAmerica	Canada	Cree	PaNASO	Mbuti	0.005344	8.95	63109
	CentralAmerica	Bahamas	Preacher'sCave_900	NorthAmerica	Canada	Cree	PaNGABE	Mbuti	0.004994	8.454	63109
	CentralAmerica	PuertoRico	PuntaCandelero_1200	NorthAmerica	Canada	Cree	aDNAPanama	Mbuti	0.005275	5.639	37537
	CentralAmerica	PuertoRico	PuntaCandelero_1200	NorthAmerica	Canada	Cree	Cabecar	Mbuti	0.004521	5.674	43313
	CentralAmerica	PuertoRico	PuntaCandelero_1200	NorthAmerica	Canada	Cree	PaBRIBRI	Mbuti	0.004777	6.069	43313
	CentralAmerica	PuertoRico	PuntaCandelero_1200	NorthAmerica	Canada	Cree	PaGUNA	Mbuti	0.005047	7.172	43313
	CentralAmerica	PuertoRico	PuntaCandelero_1200	NorthAmerica	Canada	Cree	PaNASO	Mbuti	0.004321	5.824	43313
	CentralAmerica	PuertoRico	PuntaCandelero_1200	NorthAmerica	Canada	Cree	PaNGABE	Mbuti	0.005095	6.467	43313
	CentralAmerica	Belize	SakiTzul_7400	NorthAmerica	Canada	Cree	aDNAPanama	Mbuti	0.00324	3.552	39224
	CentralAmerica	Belize	SakiTzul_7400	NorthAmerica	Canada	Cree	Cabecar	Mbuti	0.003699	4.766	45012
	CentralAmerica	Belize	SakiTzul_7400	NorthAmerica	Canada	Cree	PaBRIBRI	Mbuti	0.003935	5.143	45012
	CentralAmerica	Belize	SakiTzul_7400	NorthAmerica	Canada	Cree	PaGUNA	Mbuti	0.003715	5.465	45012
	CentralAmerica	Belize	SakiTzul_7400	NorthAmerica	Canada	Cree	PaNASO	Mbuti	0.003682	4.896	45012
	CentralAmerica	Belize	SakiTzul_7400	NorthAmerica	Canada	Cree	PaNGABE	Mbuti	0.004012	5.393	45012
	CentralAmerica	Bahamas	Taino_1000	NorthAmerica	Canada	Cree	aDNAPanama	Mbuti	0.006967	8.897	71298
	CentralAmerica	Bahamas	Taino_1000	NorthAmerica	Canada	Cree	Cabecar	Mbuti	0.00642	9.151	83278
	CentralAmerica	Bahamas	Taino_1000	NorthAmerica	Canada	Cree	PaBRIBRI	Mbuti	0.006974	10.348	83278
	CentralAmerica	Bahamas	Taino_1000	NorthAmerica	Canada	Cree	PaGUNA	Mbuti	0.006812	11.491	83278
	CentralAmerica	Bahamas	Taino_1000	NorthAmerica	Canada	Cree	PaNASO	Mbuti	0.006756	10.314	83278
	CentralAmerica	Bahamas	Taino_1000	NorthAmerica	Canada	Cree	PaNGABE	Mbuti	0.006099	9.218	83278
	CentralAmerica	Guadeloupe	AnseàlaGourde_1000	NorthAmerica	Canada	Ojibwa	aDNAPanama	Mbuti	0.00574	7.398	49511
	CentralAmerica	Guadeloupe	AnseàlaGourde_1000	NorthAmerica	Canada	Ojibwa	Cabecar	Mbuti	0.005546	8.738	57353
	CentralAmerica	Guadeloupe	AnseàlaGourde_1000	NorthAmerica	Canada	Ojibwa	PaBRIBRI	Mbuti	0.005094	8.195	57353
	CentralAmerica	Guadeloupe	AnseàlaGourde_1000	NorthAmerica	Canada	Ojibwa	PaGUNA	Mbuti	0.00494	9.171	57353
	CentralAmerica	Guadeloupe	AnseàlaGourde_1000	NorthAmerica	Canada	Ojibwa	PaNASO	Mbuti	0.004882	8.073	57353
	CentralAmerica	Guadeloupe	AnseàlaGourde_1000	NorthAmerica	Canada	Ojibwa	PaNGABE	Mbuti	0.005506	9.055	57353
	CentralAmerica	Cuba	CanimarAbajo_1000	NorthAmerica	Canada	Ojibwa	aDNAPanama	Mbuti	0.004068	8.124	69846
	CentralAmerica	Cuba	CanimarAbajo_1000	NorthAmerica	Canada	Ojibwa	Cabecar	Mbuti	0.00368	7.986	81572
	CentralAmerica	Cuba	CanimarAbajo_1000	NorthAmerica	Canada	Ojibwa	PaBRIBRI	Mbuti	0.003585	7.925	81572
	CentralAmerica	Cuba	CanimarAbajo_1000	NorthAmerica	Canada	Ojibwa	PaGUNA	Mbuti	0.003403	8.469	81572
	CentralAmerica	Cuba	CanimarAbajo_1000	NorthAmerica	Canada	Ojibwa	PaNASO	Mbuti	0.00333	7.567	81572
	CentralAmerica	Cuba	CanimarAbajo_1000	NorthAmerica	Canada	Ojibwa	PaNGABE	Mbuti	0.003596	8.114	81572
	CentralAmerica	Cuba	CanimarAbajo_3100	NorthAmerica	Canada	Ojibwa	aDNAPanama	Mbuti	0.004446	6.594	64487
	CentralAmerica	Cuba	CanimarAbajo_3100	NorthAmerica	Canada	Ojibwa	Cabecar	Mbuti	0.003743	6.056	75012
	CentralAmerica	Cuba	CanimarAbajo_3100	NorthAmerica	Canada	Ojibwa	PaBRIBRI	Mbuti	0.003919	6.582	75012
	CentralAmerica	Cuba	CanimarAbajo_3100	NorthAmerica	Canada	Ojibwa	PaGUNA	Mbuti	0.003666	7.173	75012
	CentralAmerica	Cuba	CanimarAbajo_3100	NorthAmerica	Canada	Ojibwa	PaNASO	Mbuti	0.003776	6.481	75012
	CentralAmerica	Cuba	CanimarAbajo_3100	NorthAmerica	Canada	Ojibwa	PaNGABE	Mbuti	0.004068	7.091	75012
	CentralAmerica	Cuba	CuevadelosEsqueletos_500	NorthAmerica	Canada	Ojibwa	aDNAPanama	Mbuti	0.00414	8.359	67954
	CentralAmerica	Cuba	CuevadelosEsqueletos_500	NorthAmerica	Canada	Ojibwa	Cabecar	Mbuti	0.004044	8.664	79253
	CentralAmerica	Cuba	CuevadelosEsqueletos_500	NorthAmerica	Canada	Ojibwa	PaBRIBRI	Mbuti	0.004246	9.262	79253
	CentralAmerica	Cuba	CuevadelosEsqueletos_500	NorthAmerica	Canada	Ojibwa	PaGUNA	Mbuti	0.004071	10.264	79253
	CentralAmerica	Cuba	CuevadelosEsqueletos_500	NorthAmerica	Canada	Ojibwa	PaNASO	Mbuti	0.003855	9.196	79253
	CentralAmerica	Cuba	CuevadelosEsqueletos_500	NorthAmerica	Canada	Ojibwa	PaNGABE	Mbuti	0.003947	8.726	79253
	CentralAmerica	Cuba	CuevadelPerico_1300	NorthAmerica	Canada	Ojibwa	aDNAPanama	Mbuti	0.003973	4.578	44276
	CentralAmerica	Cuba	CuevadelPerico_1300	NorthAmerica	Canada	Ojibwa	Cabecar	Mbuti	0.003642	4.922	51344
	CentralAmerica	Cuba	CuevadelPerico_1300	NorthAmerica	Canada	Ojibwa	PaBRIBRI	Mbuti	0.003148	4.415	51344
	CentralAmerica	Cuba	CuevadelPerico_1300	NorthAmerica	Canada	Ojibwa	PaGUNA	Mbuti	0.003537	5.562	51344
	CentralAmerica	Cuba	CuevadelPerico_1300	NorthAmerica	Canada	Ojibwa	PaNASO	Mbuti	0.00342	4.848	51344
	CentralAmerica	Cuba	CuevadelPerico_1300	NorthAmerica	Canada	Ojibwa	PaNGABE	Mbuti	0.003366	4.978	51344
	CentralAmerica	Cuba	ElMorrillo_500	NorthAmerica	Canada	Ojibwa	aDNAPanama	Mbuti	0.005316	6.089	45248
	CentralAmerica	Cuba	ElMorrillo_500	NorthAmerica	Canada	Ojibwa	Cabecar	Mbuti	0.004995	6.282	52245
	CentralAmerica	Cuba	ElMorrillo_500	NorthAmerica	Canada	Ojibwa	PaBRIBRI	Mbuti	0.005721	7.314	52245
	CentralAmerica	Cuba	ElMorrillo_500	NorthAmerica	Canada	Ojibwa	PaGUNA	Mbuti	0.005633	7.901	52245
	CentralAmerica	Cuba	ElMorrillo_500	NorthAmerica	Canada	Ojibwa	PaNASO	Mbuti	0.005299	7.054	52245
	CentralAmerica	Cuba	ElMorrillo_500	NorthAmerica	Canada	Ojibwa	PaNGABE	Mbuti	0.005711	7.227	52245
	CentralAmerica	Cuba	GuayaboBlanco_1700	NorthAmerica	Canada	Ojibwa	aDNAPanama	Mbuti	0.004833	5.661	56010
	CentralAmerica	Cuba	GuayaboBlanco_1700	NorthAmerica	Canada	Ojibwa	Cabecar	Mbuti	0.004644	5.908	64925
	CentralAmerica	Cuba	GuayaboBlanco_1700	NorthAmerica	Canada	Ojibwa	PaBRIBRI	Mbuti	0.003957	5.221	64925
	CentralAmerica	Cuba	GuayaboBlanco_1700	NorthAmerica	Canada	Ojibwa	PaGUNA	Mbuti	0.00363	5.319	64925
	CentralAmerica	Cuba	GuayaboBlanco_1700	NorthAmerica	Canada	Ojibwa	PaNASO	Mbuti	0.003596	4.97	64925
	CentralAmerica	Cuba	GuayaboBlanco_1700	NorthAmerica	Canada	Ojibwa	PaNGABE	Mbuti	0.003468	4.595	64925
	CentralAmerica	Cuba	GuayaboBlanco_2500	NorthAmerica	Canada	Ojibwa	aDNAPanama	Mbuti	0.003919	4.341	50712
	CentralAmerica	Cuba	GuayaboBlanco_2500	NorthAmerica	Canada	Ojibwa	Cabecar	Mbuti	0.003395	4.285	58719
	CentralAmerica	Cuba	GuayaboBlanco_2500	NorthAmerica	Canada	Ojibwa	PaBRIBRI	Mbuti	0.003873	4.839	58719
	CentralAmerica	Cuba	GuayaboBlanco_2500	NorthAmerica	Canada	Ojibwa	PaGUNA	Mbuti	0.003126	4.424	58719
	CentralAmerica	Cuba	GuayaboBlanco_2500	NorthAmerica	Canada	Ojibwa	PaNASO	Mbuti	0.002922	3.796	58719
	CentralAmerica	Cuba	GuayaboBlanco_2500	NorthAmerica	Canada	Ojibwa	PaNGABE	Mbuti	0.00358	4.714	58719
	CentralAmerica	Cuba	LasCarolinasII_1600	NorthAmerica	Canada	Ojibwa	aDNAPanama	Mbuti	0.004004	5.26	57440
	CentralAmerica	Cuba	LasCarolinasII_1600	NorthAmerica	Canada	Ojibwa	Cabecar	Mbuti	0.002973	4.369	66618
	CentralAmerica	Cuba	LasCarolinasII_1600	NorthAmerica	Canada	Ojibwa	PaBRIBRI	Mbuti	0.003369	5.092	66618
	CentralAmerica	Cuba	LasCarolinasII_1600	NorthAmerica	Canada	Ojibwa	PaGUNA	Mbuti	0.00335	5.535	66618
	CentralAmerica	Cuba	LasCarolinasII_1600	NorthAmerica	Canada	Ojibwa	PaNASO	Mbuti	0.003203	4.752	66618
	CentralAmerica	Cuba	LasCarolinasII_1600	NorthAmerica	Canada	Ojibwa	PaNGABE	Mbuti	0.003214	4.894	66618
	CentralAmerica	St.Lucia	Lavoutte_700	NorthAmerica	Canada	Ojibwa	aDNAPanama	Mbuti	0.005045	10.652	68800
	CentralAmerica	St.Lucia	Lavoutte_700	NorthAmerica	Canada	Ojibwa	Cabecar	Mbuti	0.004697	10.982	80280
	CentralAmerica	St.Lucia	Lavoutte_700	NorthAmerica	Canada	Ojibwa	PaBRIBRI	Mbuti	0.004542	10.793	80280
	CentralAmerica	St.Lucia	Lavoutte_700	NorthAmerica	Canada	Ojibwa	PaGUNA	Mbuti	0.00471	12.87	80280
	CentralAmerica	St.Lucia	Lavoutte_700	NorthAmerica	Canada	Ojibwa	PaNASO	Mbuti	0.004633	11.834	80280
	CentralAmerica	St.Lucia	Lavoutte_700	NorthAmerica	Canada	Ojibwa	PaNGABE	Mbuti	0.004684	11.539	80280
	CentralAmerica	Cuba	Manuelito_1200	NorthAmerica	Canada	Ojibwa	aDNAPanama	Mbuti	0.00344	3.309	34520
	CentralAmerica	Cuba	Manuelito_1200	NorthAmerica	Canada	Ojibwa	Cabecar	Mbuti	0.003216	3.439	39750
	CentralAmerica	Cuba	Manuelito_1200	NorthAmerica	Canada	Ojibwa	PaGUNA	Mbuti	0.003425	4.376	39750
	CentralAmerica	Belize	MayahakCaek_9300	NorthAmerica	Canada	Ojibwa	aDNAPanama	Mbuti	0.004186	3.744	30515
	CentralAmerica	Belize	MayahakCaek_9300	NorthAmerica	Canada	Ojibwa	Cabecar	Mbuti	0.003212	3.33	34946
	CentralAmerica	Belize	MayahakCaek_9300	NorthAmerica	Canada	Ojibwa	PaGUNA	Mbuti	0.003421	4.062	34946
	CentralAmerica	Belize	MayahakCaek_9300	NorthAmerica	Canada	Ojibwa	PaNASO	Mbuti	0.003077	3.402	34946
	CentralAmerica	Belize	MayahakCaek_9300	NorthAmerica	Canada	Ojibwa	PaNGABE	Mbuti	0.003505	3.707	34946
	CentralAmerica	PuertoRico	PasodelIndio_900	NorthAmerica	Canada	Ojibwa	aDNAPanama	Mbuti	0.005417	9.77	65901
	CentralAmerica	PuertoRico	PasodelIndio_900	NorthAmerica	Canada	Ojibwa	Cabecar	Mbuti	0.004596	9.13	76689
	CentralAmerica	PuertoRico	PasodelIndio_900	NorthAmerica	Canada	Ojibwa	PaBRIBRI	Mbuti	0.004367	9.019	76689
	CentralAmerica	PuertoRico	PasodelIndio_900	NorthAmerica	Canada	Ojibwa	PaGUNA	Mbuti	0.004417	10.277	76689
	CentralAmerica	PuertoRico	PasodelIndio_900	NorthAmerica	Canada	Ojibwa	PaNASO	Mbuti	0.004355	9.12	76689
	CentralAmerica	PuertoRico	PasodelIndio_900	NorthAmerica	Canada	Ojibwa	PaNGABE	Mbuti	0.004487	9.427	76689
	CentralAmerica	Cuba	PlayadelMango_1900	NorthAmerica	Canada	Ojibwa	aDNAPanama	Mbuti	0.00317	4.822	62041
	CentralAmerica	Cuba	PlayadelMango_1900	NorthAmerica	Canada	Ojibwa	Cabecar	Mbuti	0.00277	4.742	72016
	CentralAmerica	Cuba	PlayadelMango_1900	NorthAmerica	Canada	Ojibwa	PaBRIBRI	Mbuti	0.002689	4.557	72016
	CentralAmerica	Cuba	PlayadelMango_1900	NorthAmerica	Canada	Ojibwa	PaGUNA	Mbuti	0.002687	5.178	72016
	CentralAmerica	Cuba	PlayadelMango_1900	NorthAmerica	Canada	Ojibwa	PaNASO	Mbuti	0.002425	4.186	72016
	CentralAmerica	Cuba	PlayadelMango_1900	NorthAmerica	Canada	Ojibwa	PaNGABE	Mbuti	0.002722	4.768	72016
	CentralAmerica	Bahamas	Preacher'sCave_900	NorthAmerica	Canada	Ojibwa	aDNAPanama	Mbuti	0.005257	7.346	54321
	CentralAmerica	Bahamas	Preacher'sCave_900	NorthAmerica	Canada	Ojibwa	Cabecar	Mbuti	0.004034	6.37	63109
	CentralAmerica	Bahamas	Preacher'sCave_900	NorthAmerica	Canada	Ojibwa	PaBRIBRI	Mbuti	0.004489	7.404	63109
	CentralAmerica	Bahamas	Preacher'sCave_900	NorthAmerica	Canada	Ojibwa	PaGUNA	Mbuti	0.004841	9.355	63109
	CentralAmerica	Bahamas	Preacher'sCave_900	NorthAmerica	Canada	Ojibwa	PaNASO	Mbuti	0.004569	7.858	63109
	CentralAmerica	Bahamas	Preacher'sCave_900	NorthAmerica	Canada	Ojibwa	PaNGABE	Mbuti	0.004148	7.274	63109
	CentralAmerica	PuertoRico	PuntaCandelero_1200	NorthAmerica	Canada	Ojibwa	aDNAPanama	Mbuti	0.004166	4.408	37537
	CentralAmerica	PuertoRico	PuntaCandelero_1200	NorthAmerica	Canada	Ojibwa	Cabecar	Mbuti	0.003667	4.669	43313
	CentralAmerica	PuertoRico	PuntaCandelero_1200	NorthAmerica	Canada	Ojibwa	PaBRIBRI	Mbuti	0.003818	4.949	43313
	CentralAmerica	PuertoRico	PuntaCandelero_1200	NorthAmerica	Canada	Ojibwa	PaGUNA	Mbuti	0.004361	6.239	43313
	CentralAmerica	PuertoRico	PuntaCandelero_1200	NorthAmerica	Canada	Ojibwa	PaNASO	Mbuti	0.003519	4.71	43313
	CentralAmerica	PuertoRico	PuntaCandelero_1200	NorthAmerica	Canada	Ojibwa	PaNGABE	Mbuti	0.004176	5.361	43313
	CentralAmerica	Belize	SakiTzul_7400	NorthAmerica	Canada	Ojibwa	Cabecar	Mbuti	0.002748	3.485	45012
	CentralAmerica	Belize	SakiTzul_7400	NorthAmerica	Canada	Ojibwa	PaBRIBRI	Mbuti	0.002912	3.66	45012
	CentralAmerica	Belize	SakiTzul_7400	NorthAmerica	Canada	Ojibwa	PaGUNA	Mbuti	0.002931	4.313	45012
	CentralAmerica	Belize	SakiTzul_7400	NorthAmerica	Canada	Ojibwa	PaNASO	Mbuti	0.002922	3.876	45012
	CentralAmerica	Belize	SakiTzul_7400	NorthAmerica	Canada	Ojibwa	PaNGABE	Mbuti	0.003149	4.215	45012
	CentralAmerica	Bahamas	Taino_1000	NorthAmerica	Canada	Ojibwa	aDNAPanama	Mbuti	0.006208	8.077	71298
	CentralAmerica	Bahamas	Taino_1000	NorthAmerica	Canada	Ojibwa	Cabecar	Mbuti	0.005555	7.978	83278
	CentralAmerica	Bahamas	Taino_1000	NorthAmerica	Canada	Ojibwa	PaBRIBRI	Mbuti	0.006053	8.927	83278
	CentralAmerica	Bahamas	Taino_1000	NorthAmerica	Canada	Ojibwa	PaGUNA	Mbuti	0.006098	10.379	83278
	CentralAmerica	Bahamas	Taino_1000	NorthAmerica	Canada	Ojibwa	PaNASO	Mbuti	0.006056	9.537	83278
	CentralAmerica	Bahamas	Taino_1000	NorthAmerica	Canada	Ojibwa	PaNGABE	Mbuti	0.005378	8.174	83278
	CentralAmerica	Cuba	CanimarAbajo_1000	NorthAmerica	Mexico	Mayan	PaGUNA	Mbuti	-0.001506	-4.298	81572
	CentralAmerica	Cuba	CanimarAbajo_1000	NorthAmerica	Mexico	Mayan	PaNASO	Mbuti	-0.001657	-4.2	81572
	CentralAmerica	Cuba	PlayadelMango_1900	NorthAmerica	Mexico	Mayan	aDNAPanama	Mbuti	-0.002032	-3.369	62041
	CentralAmerica	Cuba	PlayadelMango_1900	NorthAmerica	Mexico	Mayan	Cabecar	Mbuti	-0.001985	-3.69	72016
	CentralAmerica	Cuba	PlayadelMango_1900	NorthAmerica	Mexico	Mayan	PaBRIBRI	Mbuti	-0.002067	-3.919	72016
	CentralAmerica	Cuba	PlayadelMango_1900	NorthAmerica	Mexico	Mayan	PaGUNA	Mbuti	-0.002247	-4.824	72016
	CentralAmerica	Cuba	PlayadelMango_1900	NorthAmerica	Mexico	Mayan	PaNASO	Mbuti	-0.002561	-4.888	72016
	CentralAmerica	Cuba	PlayadelMango_1900	NorthAmerica	Mexico	Mayan	PaNGABE	Mbuti	-0.002187	-4.106	72016
	CentralAmerica	Guadeloupe	AnseàlaGourde_1000	NorthAmerica	Mexico	Mixtec	Cabecar	Mbuti	0.00241	3.573	57353
	CentralAmerica	Guadeloupe	AnseàlaGourde_1000	NorthAmerica	Mexico	Mixtec	PaNGABE	Mbuti	0.002481	3.872	57353
	CentralAmerica	Bahamas	Taino_1000	NorthAmerica	Mexico	Mixtec	aDNAPanama	Mbuti	0.002853	3.477	71298
	CentralAmerica	Bahamas	Taino_1000	NorthAmerica	Mexico	Mixtec	PaBRIBRI	Mbuti	0.002778	4.001	83278
	CentralAmerica	Bahamas	Taino_1000	NorthAmerica	Mexico	Mixtec	PaGUNA	Mbuti	0.002502	4.148	83278
	CentralAmerica	Bahamas	Taino_1000	NorthAmerica	Mexico	Mixtec	PaNASO	Mbuti	0.002709	4.078	83278
	CentralAmerica	Guadeloupe	AnseàlaGourde_1000	NorthAmerica	Mexico	Pima	aDNAPanama	Mbuti	0.003334	4.288	49511
	CentralAmerica	Guadeloupe	AnseàlaGourde_1000	NorthAmerica	Mexico	Pima	Cabecar	Mbuti	0.002882	4.545	57353
	CentralAmerica	Guadeloupe	AnseàlaGourde_1000	NorthAmerica	Mexico	Pima	PaBRIBRI	Mbuti	0.002565	4.185	57353
	CentralAmerica	Guadeloupe	AnseàlaGourde_1000	NorthAmerica	Mexico	Pima	PaGUNA	Mbuti	0.002452	4.43	57353
	CentralAmerica	Guadeloupe	AnseàlaGourde_1000	NorthAmerica	Mexico	Pima	PaNASO	Mbuti	0.002235	3.705	57353
	CentralAmerica	Guadeloupe	AnseàlaGourde_1000	NorthAmerica	Mexico	Pima	PaNGABE	Mbuti	0.003137	5.229	57353
	CentralAmerica	Cuba	CuevadelosEsqueletos_500	NorthAmerica	Mexico	Pima	PaBRIBRI	Mbuti	0.001675	3.537	79253
	CentralAmerica	Cuba	CuevadelosEsqueletos_500	NorthAmerica	Mexico	Pima	PaGUNA	Mbuti	0.001579	3.699	79253
	CentralAmerica	Cuba	CuevadelosEsqueletos_500	NorthAmerica	Mexico	Pima	PaNGABE	Mbuti	0.00161	3.44	79253
	CentralAmerica	Cuba	ElMorrillo_500	NorthAmerica	Mexico	Pima	PaBRIBRI	Mbuti	0.003167	3.883	52245
	CentralAmerica	Cuba	ElMorrillo_500	NorthAmerica	Mexico	Pima	PaGUNA	Mbuti	0.003249	4.339	52245
	CentralAmerica	Cuba	ElMorrillo_500	NorthAmerica	Mexico	Pima	PaNASO	Mbuti	0.002742	3.53	52245
	CentralAmerica	Cuba	ElMorrillo_500	NorthAmerica	Mexico	Pima	PaNGABE	Mbuti	0.003463	4.175	52245
	CentralAmerica	St.Lucia	Lavoutte_700	NorthAmerica	Mexico	Pima	aDNAPanama	Mbuti	0.002392	4.749	68800
	CentralAmerica	St.Lucia	Lavoutte_700	NorthAmerica	Mexico	Pima	Cabecar	Mbuti	0.002062	4.615	80280
	CentralAmerica	St.Lucia	Lavoutte_700	NorthAmerica	Mexico	Pima	PaBRIBRI	Mbuti	0.001956	4.618	80280
	CentralAmerica	St.Lucia	Lavoutte_700	NorthAmerica	Mexico	Pima	PaGUNA	Mbuti	0.002195	5.479	80280
	CentralAmerica	St.Lucia	Lavoutte_700	NorthAmerica	Mexico	Pima	PaNASO	Mbuti	0.00193	4.737	80280
	CentralAmerica	St.Lucia	Lavoutte_700	NorthAmerica	Mexico	Pima	PaNGABE	Mbuti	0.002349	5.51	80280
	CentralAmerica	PuertoRico	PasodelIndio_900	NorthAmerica	Mexico	Pima	aDNAPanama	Mbuti	0.002736	4.8	65901
	CentralAmerica	PuertoRico	PasodelIndio_900	NorthAmerica	Mexico	Pima	Cabecar	Mbuti	0.001868	3.613	76689
	CentralAmerica	PuertoRico	PasodelIndio_900	NorthAmerica	Mexico	Pima	PaBRIBRI	Mbuti	0.00175	3.552	76689
	CentralAmerica	PuertoRico	PasodelIndio_900	NorthAmerica	Mexico	Pima	PaGUNA	Mbuti	0.001846	4.034	76689
	CentralAmerica	PuertoRico	PasodelIndio_900	NorthAmerica	Mexico	Pima	PaNGABE	Mbuti	0.00211	4.296	76689
	CentralAmerica	Bahamas	Preacher'sCave_900	NorthAmerica	Mexico	Pima	aDNAPanama	Mbuti	0.002885	3.898	54321
	CentralAmerica	Bahamas	Preacher'sCave_900	NorthAmerica	Mexico	Pima	PaGUNA	Mbuti	0.002376	4.302	63109
	CentralAmerica	Bahamas	Taino_1000	NorthAmerica	Mexico	Pima	aDNAPanama	Mbuti	0.003598	4.625	71298
	CentralAmerica	Bahamas	Taino_1000	NorthAmerica	Mexico	Pima	Cabecar	Mbuti	0.002916	4.146	83278
	CentralAmerica	Bahamas	Taino_1000	NorthAmerica	Mexico	Pima	PaBRIBRI	Mbuti	0.003482	5.195	83278
	CentralAmerica	Bahamas	Taino_1000	NorthAmerica	Mexico	Pima	PaGUNA	Mbuti	0.003601	6.054	83278
	CentralAmerica	Bahamas	Taino_1000	NorthAmerica	Mexico	Pima	PaNASO	Mbuti	0.003362	5.263	83278
	CentralAmerica	Bahamas	Taino_1000	NorthAmerica	Mexico	Pima	PaNGABE	Mbuti	0.003037	4.556	83278
	CentralAmerica	Guadeloupe	AnseàlaGourde_1000	NorthAmerica	Mexico	YAQ	aDNAPanama	Mbuti	0.002998	3.892	49511
	CentralAmerica	Guadeloupe	AnseàlaGourde_1000	NorthAmerica	Mexico	YAQ	Cabecar	Mbuti	0.002766	4.493	57353
	CentralAmerica	Guadeloupe	AnseàlaGourde_1000	NorthAmerica	Mexico	YAQ	PaBRIBRI	Mbuti	0.002534	4.275	57353
	CentralAmerica	Guadeloupe	AnseàlaGourde_1000	NorthAmerica	Mexico	YAQ	PaGUNA	Mbuti	0.00195	3.654	57353
	CentralAmerica	Guadeloupe	AnseàlaGourde_1000	NorthAmerica	Mexico	YAQ	PaNASO	Mbuti	0.0023	3.933	57353
	CentralAmerica	Guadeloupe	AnseàlaGourde_1000	NorthAmerica	Mexico	YAQ	PaNGABE	Mbuti	0.002827	4.853	57353
	CentralAmerica	Cuba	CuevadelosEsqueletos_500	NorthAmerica	Mexico	YAQ	PaBRIBRI	Mbuti	0.001611	3.537	79253
	CentralAmerica	Cuba	ElMorrillo_500	NorthAmerica	Mexico	YAQ	PaBRIBRI	Mbuti	0.00301	3.805	52245
	CentralAmerica	Cuba	ElMorrillo_500	NorthAmerica	Mexico	YAQ	PaGUNA	Mbuti	0.002763	3.874	52245
	CentralAmerica	Cuba	ElMorrillo_500	NorthAmerica	Mexico	YAQ	PaNASO	Mbuti	0.00266	3.561	52245
	CentralAmerica	Cuba	ElMorrillo_500	NorthAmerica	Mexico	YAQ	PaNGABE	Mbuti	0.003103	4.02	52245
	CentralAmerica	St.Lucia	Lavoutte_700	NorthAmerica	Mexico	YAQ	aDNAPanama	Mbuti	0.002093	4.502	68800
	CentralAmerica	St.Lucia	Lavoutte_700	NorthAmerica	Mexico	YAQ	Cabecar	Mbuti	0.001922	4.71	80280
	CentralAmerica	St.Lucia	Lavoutte_700	NorthAmerica	Mexico	YAQ	PaBRIBRI	Mbuti	0.0019	4.612	80280
	CentralAmerica	St.Lucia	Lavoutte_700	NorthAmerica	Mexico	YAQ	PaGUNA	Mbuti	0.001724	4.798	80280
	CentralAmerica	St.Lucia	Lavoutte_700	NorthAmerica	Mexico	YAQ	PaNASO	Mbuti	0.001955	5.097	80280
	CentralAmerica	St.Lucia	Lavoutte_700	NorthAmerica	Mexico	YAQ	PaNGABE	Mbuti	0.002048	5.132	80280
	CentralAmerica	PuertoRico	PasodelIndio_900	NorthAmerica	Mexico	YAQ	aDNAPanama	Mbuti	0.002439	4.55	65901
	CentralAmerica	PuertoRico	PasodelIndio_900	NorthAmerica	Mexico	YAQ	Cabecar	Mbuti	0.00169	3.429	76689
	CentralAmerica	PuertoRico	PasodelIndio_900	NorthAmerica	Mexico	YAQ	PaBRIBRI	Mbuti	0.001696	3.617	76689
	CentralAmerica	PuertoRico	PasodelIndio_900	NorthAmerica	Mexico	YAQ	PaNASO	Mbuti	0.001601	3.365	76689
	CentralAmerica	PuertoRico	PasodelIndio_900	NorthAmerica	Mexico	YAQ	PaNGABE	Mbuti	0.001783	3.855	76689
	CentralAmerica	Bahamas	Preacher'sCave_900	NorthAmerica	Mexico	YAQ	aDNAPanama	Mbuti	0.002621	3.54	54321
	CentralAmerica	Bahamas	Preacher'sCave_900	NorthAmerica	Mexico	YAQ	PaGUNA	Mbuti	0.0021	3.933	63109
	CentralAmerica	Bahamas	Preacher'sCave_900	NorthAmerica	Mexico	YAQ	PaNASO	Mbuti	0.002176	3.679	63109
	CentralAmerica	Bahamas	Taino_1000	NorthAmerica	Mexico	YAQ	aDNAPanama	Mbuti	0.00331	4.323	71298
	CentralAmerica	Bahamas	Taino_1000	NorthAmerica	Mexico	YAQ	Cabecar	Mbuti	0.002799	4.049	83278
	CentralAmerica	Bahamas	Taino_1000	NorthAmerica	Mexico	YAQ	PaBRIBRI	Mbuti	0.003424	5.188	83278
	CentralAmerica	Bahamas	Taino_1000	NorthAmerica	Mexico	YAQ	PaGUNA	Mbuti	0.003156	5.518	83278
	CentralAmerica	Bahamas	Taino_1000	NorthAmerica	Mexico	YAQ	PaNASO	Mbuti	0.003394	5.444	83278
	CentralAmerica	Bahamas	Taino_1000	NorthAmerica	Mexico	YAQ	PaNGABE	Mbuti	0.00275	4.253	83278
	CentralAmerica	Guadeloupe	AnseàlaGourde_1000	NorthAmerica	Mexico	Zapotec	Cabecar	Mbuti	0.00203	3.407	57353
	CentralAmerica	Bahamas	Taino_1000	NorthAmerica	Mexico	Zapotec	PaBRIBRI	Mbuti	0.002363	3.61	83278
	CentralAmerica	Bahamas	Taino_1000	NorthAmerica	Mexico	Zapotec	PaGUNA	Mbuti	0.002243	3.935	83278
	CentralAmerica	Bahamas	Taino_1000	NorthAmerica	Mexico	Zapotec	PaNASO	Mbuti	0.002269	3.606	83278
	CentralAmerica	Cuba	PlayadelMango_1900	SouthAmerica	Argentina	Guarani	PaGUNA	Mbuti	-0.001801	-3.709	72016
	CentralAmerica	Cuba	PlayadelMango_1900	SouthAmerica	Argentina	Guarani	PaNASO	Mbuti	-0.002225	-4.054	72016
	CentralAmerica	Cuba	PlayadelMango_1900	SouthAmerica	Bolivia	Bolivian	PaNASO	Mbuti	-0.001889	-3.358	72016
	CentralAmerica	Cuba	PlayadelMango_1900	SouthAmerica	Bolivia	Quechua	PaGUNA	Mbuti	-0.001969	-3.851	72016
	CentralAmerica	Cuba	PlayadelMango_1900	SouthAmerica	Bolivia	Quechua	PaNASO	Mbuti	-0.002041	-3.568	72016
	CentralAmerica	Cuba	PlayadelMango_1900	SouthAmerica	Brazil	Apalai	PaBRIBRI	Mbuti	-0.002234	-3.662	72016
	CentralAmerica	Cuba	PlayadelMango_1900	SouthAmerica	Brazil	Apalai	PaGUNA	Mbuti	-0.001947	-3.653	72016
	CentralAmerica	Cuba	PlayadelMango_1900	SouthAmerica	Brazil	Apalai	PaNASO	Mbuti	-0.002341	-3.86	72016
	CentralAmerica	Cuba	CanimarAbajo_1000	SouthAmerica	Brazil	Karitiana	PaNASO	Mbuti	-0.001712	-3.356	81572
	CentralAmerica	Cuba	PlayadelMango_1900	SouthAmerica	Brazil	Karitiana	PaBRIBRI	Mbuti	-0.002161	-3.557	72016
	CentralAmerica	Cuba	PlayadelMango_1900	SouthAmerica	Brazil	Karitiana	PaGUNA	Mbuti	-0.00191	-3.459	72016
	CentralAmerica	Cuba	PlayadelMango_1900	SouthAmerica	Brazil	Karitiana	PaNASO	Mbuti	-0.002538	-4.121	72016
	CentralAmerica	Cuba	CanimarAbajo_1000	SouthAmerica	Brazil	Surui	PaGUNA	Mbuti	-0.001682	-3.678	81572
	CentralAmerica	Cuba	PlayadelMango_1900	SouthAmerica	Brazil	Surui	PaBRIBRI	Mbuti	-0.002132	-3.354	72016
	CentralAmerica	Cuba	PlayadelMango_1900	SouthAmerica	Brazil	Surui	PaGUNA	Mbuti	-0.002343	-4.169	72016
	CentralAmerica	Cuba	PlayadelMango_1900	SouthAmerica	Brazil	Surui	PaNASO	Mbuti	-0.002265	-3.618	72016
	CentralAmerica	Cuba	PlayadelMango_1900	SouthAmerica	Brazil	UKaapor	PaGUNA	Mbuti	-0.002122	-3.332	71893
	CentralAmerica	Cuba	PlayadelMango_1900	SouthAmerica	Brazil	Xavante	PaGUNA	Mbuti	-0.0019	-3.601	72016
	CentralAmerica	Cuba	PlayadelMango_1900	SouthAmerica	Brazil	Xavante	PaNASO	Mbuti	-0.001997	-3.3	72016
	CentralAmerica	Cuba	PlayadelMango_1900	SouthAmerica	Chile	Chilote	PaGUNA	Mbuti	-0.001878	-3.407	71963
	CentralAmerica	Guadeloupe	AnseàlaGourde_1000	SouthAmerica	Colombia	CLM	Cabecar	Mbuti	-0.002518	-4.456	57353
	CentralAmerica	Guadeloupe	AnseàlaGourde_1000	SouthAmerica	Colombia	CLM	PaBRIBRI	Mbuti	-0.003059	-5.576	57353
	CentralAmerica	Guadeloupe	AnseàlaGourde_1000	SouthAmerica	Colombia	CLM	PaGUNA	Mbuti	-0.002336	-4.718	57353
	CentralAmerica	Guadeloupe	AnseàlaGourde_1000	SouthAmerica	Colombia	CLM	PaNASO	Mbuti	-0.003163	-5.797	57353
	CentralAmerica	Guadeloupe	AnseàlaGourde_1000	SouthAmerica	Colombia	CLM	PaNGABE	Mbuti	-0.002699	-5.019	57353
	CentralAmerica	Cuba	CanimarAbajo_1000	SouthAmerica	Colombia	CLM	aDNAPanama	Mbuti	-0.003757	-8.554	69846
	CentralAmerica	Cuba	CanimarAbajo_1000	SouthAmerica	Colombia	CLM	Cabecar	Mbuti	-0.004474	-10.867	81572
	CentralAmerica	Cuba	CanimarAbajo_1000	SouthAmerica	Colombia	CLM	PaBRIBRI	Mbuti	-0.004706	-11.834	81572
	CentralAmerica	Cuba	CanimarAbajo_1000	SouthAmerica	Colombia	CLM	PaGUNA	Mbuti	-0.003917	-11.352	81572
	CentralAmerica	Cuba	CanimarAbajo_1000	SouthAmerica	Colombia	CLM	PaNASO	Mbuti	-0.004869	-12.322	81572
	CentralAmerica	Cuba	CanimarAbajo_1000	SouthAmerica	Colombia	CLM	PaNGABE	Mbuti	-0.004656	-11.851	81572
	CentralAmerica	Cuba	CanimarAbajo_3100	SouthAmerica	Colombia	CLM	aDNAPanama	Mbuti	-0.003352	-5.373	64487
	CentralAmerica	Cuba	CanimarAbajo_3100	SouthAmerica	Colombia	CLM	Cabecar	Mbuti	-0.004342	-7.366	75012
	CentralAmerica	Cuba	CanimarAbajo_3100	SouthAmerica	Colombia	CLM	PaBRIBRI	Mbuti	-0.004408	-7.693	75012
	CentralAmerica	Cuba	CanimarAbajo_3100	SouthAmerica	Colombia	CLM	PaGUNA	Mbuti	-0.003622	-7.417	75012
	CentralAmerica	Cuba	CanimarAbajo_3100	SouthAmerica	Colombia	CLM	PaNASO	Mbuti	-0.004365	-7.758	75012
	CentralAmerica	Cuba	CanimarAbajo_3100	SouthAmerica	Colombia	CLM	PaNGABE	Mbuti	-0.004173	-7.602	75012
	CentralAmerica	Cuba	CuevadelosEsqueletos_500	SouthAmerica	Colombia	CLM	aDNAPanama	Mbuti	-0.003647	-8.11	67954
	CentralAmerica	Cuba	CuevadelosEsqueletos_500	SouthAmerica	Colombia	CLM	Cabecar	Mbuti	-0.004086	-10.292	79253
	CentralAmerica	Cuba	CuevadelosEsqueletos_500	SouthAmerica	Colombia	CLM	PaBRIBRI	Mbuti	-0.004051	-10.574	79253
	CentralAmerica	Cuba	CuevadelosEsqueletos_500	SouthAmerica	Colombia	CLM	PaGUNA	Mbuti	-0.003212	-9.487	79253
	CentralAmerica	Cuba	CuevadelosEsqueletos_500	SouthAmerica	Colombia	CLM	PaNASO	Mbuti	-0.004286	-11.755	79253
	CentralAmerica	Cuba	CuevadelosEsqueletos_500	SouthAmerica	Colombia	CLM	PaNGABE	Mbuti	-0.004285	-11.313	79253
	CentralAmerica	Cuba	CuevadelPerico_1300	SouthAmerica	Colombia	CLM	aDNAPanama	Mbuti	-0.004081	-4.881	44276
	CentralAmerica	Cuba	CuevadelPerico_1300	SouthAmerica	Colombia	CLM	Cabecar	Mbuti	-0.004765	-7.01	51344
	CentralAmerica	Cuba	CuevadelPerico_1300	SouthAmerica	Colombia	CLM	PaBRIBRI	Mbuti	-0.005332	-8.179	51344
	CentralAmerica	Cuba	CuevadelPerico_1300	SouthAmerica	Colombia	CLM	PaGUNA	Mbuti	-0.003858	-6.659	51344
	CentralAmerica	Cuba	CuevadelPerico_1300	SouthAmerica	Colombia	CLM	PaNASO	Mbuti	-0.004885	-7.436	51344
	CentralAmerica	Cuba	CuevadelPerico_1300	SouthAmerica	Colombia	CLM	PaNGABE	Mbuti	-0.004853	-7.567	51344
	CentralAmerica	Cuba	ElMorrillo_500	SouthAmerica	Colombia	CLM	Cabecar	Mbuti	-0.003104	-4.154	52245
	CentralAmerica	Cuba	ElMorrillo_500	SouthAmerica	Colombia	CLM	PaBRIBRI	Mbuti	-0.002511	-3.457	52245
	CentralAmerica	Cuba	ElMorrillo_500	SouthAmerica	Colombia	CLM	PaNASO	Mbuti	-0.002843	-4.093	52245
	CentralAmerica	Cuba	ElMorrillo_500	SouthAmerica	Colombia	CLM	PaNGABE	Mbuti	-0.00252	-3.355	52245
	CentralAmerica	Cuba	GuayaboBlanco_1700	SouthAmerica	Colombia	CLM	aDNAPanama	Mbuti	-0.002954	-3.548	56010
	CentralAmerica	Cuba	GuayaboBlanco_1700	SouthAmerica	Colombia	CLM	Cabecar	Mbuti	-0.003414	-4.543	64925
	CentralAmerica	Cuba	GuayaboBlanco_1700	SouthAmerica	Colombia	CLM	PaBRIBRI	Mbuti	-0.004253	-5.946	64925
	CentralAmerica	Cuba	GuayaboBlanco_1700	SouthAmerica	Colombia	CLM	PaGUNA	Mbuti	-0.003606	-5.454	64925
	CentralAmerica	Cuba	GuayaboBlanco_1700	SouthAmerica	Colombia	CLM	PaNASO	Mbuti	-0.004537	-6.535	64925
	CentralAmerica	Cuba	GuayaboBlanco_1700	SouthAmerica	Colombia	CLM	PaNGABE	Mbuti	-0.004759	-6.581	64925
	CentralAmerica	Cuba	GuayaboBlanco_2500	SouthAmerica	Colombia	CLM	aDNAPanama	Mbuti	-0.00373	-4.289	50712
	CentralAmerica	Cuba	GuayaboBlanco_2500	SouthAmerica	Colombia	CLM	Cabecar	Mbuti	-0.004547	-5.946	58719
	CentralAmerica	Cuba	GuayaboBlanco_2500	SouthAmerica	Colombia	CLM	PaBRIBRI	Mbuti	-0.004278	-5.643	58719
	CentralAmerica	Cuba	GuayaboBlanco_2500	SouthAmerica	Colombia	CLM	PaGUNA	Mbuti	-0.004033	-5.948	58719
	CentralAmerica	Cuba	GuayaboBlanco_2500	SouthAmerica	Colombia	CLM	PaNASO	Mbuti	-0.005125	-6.882	58719
	CentralAmerica	Cuba	GuayaboBlanco_2500	SouthAmerica	Colombia	CLM	PaNGABE	Mbuti	-0.004497	-6.069	58719
	CentralAmerica	Cuba	LasCarolinasII_1600	SouthAmerica	Colombia	CLM	aDNAPanama	Mbuti	-0.003888	-5.306	57440
	CentralAmerica	Cuba	LasCarolinasII_1600	SouthAmerica	Colombia	CLM	Cabecar	Mbuti	-0.005153	-8.311	66618
	CentralAmerica	Cuba	LasCarolinasII_1600	SouthAmerica	Colombia	CLM	PaBRIBRI	Mbuti	-0.004961	-8.049	66618
	CentralAmerica	Cuba	LasCarolinasII_1600	SouthAmerica	Colombia	CLM	PaGUNA	Mbuti	-0.004037	-7.182	66618
	CentralAmerica	Cuba	LasCarolinasII_1600	SouthAmerica	Colombia	CLM	PaNASO	Mbuti	-0.005003	-7.923	66618
	CentralAmerica	Cuba	LasCarolinasII_1600	SouthAmerica	Colombia	CLM	PaNGABE	Mbuti	-0.005109	-8.321	66618
	CentralAmerica	St.Lucia	Lavoutte_700	SouthAmerica	Colombia	CLM	aDNAPanama	Mbuti	-0.002825	-7.435	68800
	CentralAmerica	St.Lucia	Lavoutte_700	SouthAmerica	Colombia	CLM	Cabecar	Mbuti	-0.003453	-10.112	80280
	CentralAmerica	St.Lucia	Lavoutte_700	SouthAmerica	Colombia	CLM	PaBRIBRI	Mbuti	-0.003755	-11.759	80280
	CentralAmerica	St.Lucia	Lavoutte_700	SouthAmerica	Colombia	CLM	PaGUNA	Mbuti	-0.002622	-9.03	80280
	CentralAmerica	St.Lucia	Lavoutte_700	SouthAmerica	Colombia	CLM	PaNASO	Mbuti	-0.003548	-11.535	80280
	CentralAmerica	St.Lucia	Lavoutte_700	SouthAmerica	Colombia	CLM	PaNGABE	Mbuti	-0.003555	-11.28	80280
	CentralAmerica	Cuba	Manuelito_1200	SouthAmerica	Colombia	CLM	aDNAPanama	Mbuti	-0.004339	-4.361	34520
	CentralAmerica	Cuba	Manuelito_1200	SouthAmerica	Colombia	CLM	Cabecar	Mbuti	-0.004941	-5.55	39750
	CentralAmerica	Cuba	Manuelito_1200	SouthAmerica	Colombia	CLM	PaBRIBRI	Mbuti	-0.005369	-6.253	39750
	CentralAmerica	Cuba	Manuelito_1200	SouthAmerica	Colombia	CLM	PaGUNA	Mbuti	-0.003974	-5.219	39750
	CentralAmerica	Cuba	Manuelito_1200	SouthAmerica	Colombia	CLM	PaNASO	Mbuti	-0.005568	-6.691	39750
	CentralAmerica	Cuba	Manuelito_1200	SouthAmerica	Colombia	CLM	PaNGABE	Mbuti	-0.005442	-6.298	39750
	CentralAmerica	Belize	MayahakCaek_9300	SouthAmerica	Colombia	CLM	aDNAPanama	Mbuti	-0.003689	-3.473	30515
	CentralAmerica	Belize	MayahakCaek_9300	SouthAmerica	Colombia	CLM	Cabecar	Mbuti	-0.005365	-5.739	34946
	CentralAmerica	Belize	MayahakCaek_9300	SouthAmerica	Colombia	CLM	PaBRIBRI	Mbuti	-0.005644	-6.059	34946
	CentralAmerica	Belize	MayahakCaek_9300	SouthAmerica	Colombia	CLM	PaGUNA	Mbuti	-0.004202	-5.295	34946
	CentralAmerica	Belize	MayahakCaek_9300	SouthAmerica	Colombia	CLM	PaNASO	Mbuti	-0.005505	-6.334	34946
	CentralAmerica	Belize	MayahakCaek_9300	SouthAmerica	Colombia	CLM	PaNGABE	Mbuti	-0.005115	-5.681	34946
	CentralAmerica	PuertoRico	PasodelIndio_900	SouthAmerica	Colombia	CLM	aDNAPanama	Mbuti	-0.002381	-4.851	65901
	CentralAmerica	PuertoRico	PasodelIndio_900	SouthAmerica	Colombia	CLM	Cabecar	Mbuti	-0.003537	-7.905	76689
	CentralAmerica	PuertoRico	PasodelIndio_900	SouthAmerica	Colombia	CLM	PaBRIBRI	Mbuti	-0.003899	-9.23	76689
	CentralAmerica	PuertoRico	PasodelIndio_900	SouthAmerica	Colombia	CLM	PaGUNA	Mbuti	-0.002924	-7.644	76689
	CentralAmerica	PuertoRico	PasodelIndio_900	SouthAmerica	Colombia	CLM	PaNASO	Mbuti	-0.003796	-9.257	76689
	CentralAmerica	PuertoRico	PasodelIndio_900	SouthAmerica	Colombia	CLM	PaNGABE	Mbuti	-0.003736	-8.833	76689
	CentralAmerica	Cuba	PlayadelMango_1900	SouthAmerica	Colombia	CLM	aDNAPanama	Mbuti	-0.00461	-7.592	62041
	CentralAmerica	Cuba	PlayadelMango_1900	SouthAmerica	Colombia	CLM	Cabecar	Mbuti	-0.0054	-10.135	72016
	CentralAmerica	Cuba	PlayadelMango_1900	SouthAmerica	Colombia	CLM	PaBRIBRI	Mbuti	-0.00567	-10.77	72016
	CentralAmerica	Cuba	PlayadelMango_1900	SouthAmerica	Colombia	CLM	PaGUNA	Mbuti	-0.004718	-10.255	72016
	CentralAmerica	Cuba	PlayadelMango_1900	SouthAmerica	Colombia	CLM	PaNASO	Mbuti	-0.005834	-11.107	72016
	CentralAmerica	Cuba	PlayadelMango_1900	SouthAmerica	Colombia	CLM	PaNGABE	Mbuti	-0.005598	-10.787	72016
	CentralAmerica	Bahamas	Preacher'sCave_900	SouthAmerica	Colombia	CLM	aDNAPanama	Mbuti	-0.002543	-3.736	54321
	CentralAmerica	Bahamas	Preacher'sCave_900	SouthAmerica	Colombia	CLM	Cabecar	Mbuti	-0.004033	-6.884	63109
	CentralAmerica	Bahamas	Preacher'sCave_900	SouthAmerica	Colombia	CLM	PaBRIBRI	Mbuti	-0.003796	-6.728	63109
	CentralAmerica	Bahamas	Preacher'sCave_900	SouthAmerica	Colombia	CLM	PaGUNA	Mbuti	-0.002408	-4.809	63109
	CentralAmerica	Bahamas	Preacher'sCave_900	SouthAmerica	Colombia	CLM	PaNASO	Mbuti	-0.003523	-6.35	63109
	CentralAmerica	Bahamas	Preacher'sCave_900	SouthAmerica	Colombia	CLM	PaNGABE	Mbuti	-0.004037	-7.337	63109
	CentralAmerica	PuertoRico	PuntaCandelero_1200	SouthAmerica	Colombia	CLM	aDNAPanama	Mbuti	-0.003721	-4.25	37537
	CentralAmerica	PuertoRico	PuntaCandelero_1200	SouthAmerica	Colombia	CLM	Cabecar	Mbuti	-0.004746	-6.395	43313
	CentralAmerica	PuertoRico	PuntaCandelero_1200	SouthAmerica	Colombia	CLM	PaBRIBRI	Mbuti	-0.004588	-6.279	43313
	CentralAmerica	PuertoRico	PuntaCandelero_1200	SouthAmerica	Colombia	CLM	PaGUNA	Mbuti	-0.003169	-4.794	43313
	CentralAmerica	PuertoRico	PuntaCandelero_1200	SouthAmerica	Colombia	CLM	PaNASO	Mbuti	-0.004734	-6.688	43313
	CentralAmerica	PuertoRico	PuntaCandelero_1200	SouthAmerica	Colombia	CLM	PaNGABE	Mbuti	-0.004273	-5.827	43313
	CentralAmerica	Belize	SakiTzul_7400	SouthAmerica	Colombia	CLM	aDNAPanama	Mbuti	-0.005418	-6.21	39224
	CentralAmerica	Belize	SakiTzul_7400	SouthAmerica	Colombia	CLM	Cabecar	Mbuti	-0.005294	-7.069	45012
	CentralAmerica	Belize	SakiTzul_7400	SouthAmerica	Colombia	CLM	PaBRIBRI	Mbuti	-0.005409	-7.343	45012
	CentralAmerica	Belize	SakiTzul_7400	SouthAmerica	Colombia	CLM	PaGUNA	Mbuti	-0.00434	-6.82	45012
	CentralAmerica	Belize	SakiTzul_7400	SouthAmerica	Colombia	CLM	PaNASO	Mbuti	-0.005142	-7.198	45012
	CentralAmerica	Belize	SakiTzul_7400	SouthAmerica	Colombia	CLM	PaNGABE	Mbuti	-0.005003	-7.129	45012
	CentralAmerica	Bahamas	Taino_1000	SouthAmerica	Colombia	CLM	Cabecar	Mbuti	-0.002526	-3.841	83278
	CentralAmerica	Bahamas	Taino_1000	SouthAmerica	Colombia	CLM	PaBRIBRI	Mbuti	-0.002145	-3.523	83278
	CentralAmerica	Bahamas	Taino_1000	SouthAmerica	Colombia	CLM	PaNASO	Mbuti	-0.002051	-3.449	83278
	CentralAmerica	Bahamas	Taino_1000	SouthAmerica	Colombia	CLM	PaNGABE	Mbuti	-0.00278	-4.479	83278
	CentralAmerica	Cuba	PlayadelMango_1900	SouthAmerica	Colombia	COC	PaGUNA	Mbuti	-0.001885	-3.702	72016
	CentralAmerica	Cuba	PlayadelMango_1900	SouthAmerica	Colombia	COC	PaNASO	Mbuti	-0.002217	-3.876	72016
	CentralAmerica	Cuba	CanimarAbajo_1000	SouthAmerica	Colombia	ING	PaBRIBRI	Mbuti	-0.001489	-3.544	81572
	CentralAmerica	Cuba	CanimarAbajo_1000	SouthAmerica	Colombia	ING	PaGUNA	Mbuti	-0.001302	-3.493	81572
	CentralAmerica	Cuba	CanimarAbajo_1000	SouthAmerica	Colombia	ING	PaNASO	Mbuti	-0.001415	-3.378	81572
	CentralAmerica	Cuba	PlayadelMango_1900	SouthAmerica	Colombia	ING	aDNAPanama	Mbuti	-0.002091	-3.396	62041
	CentralAmerica	Cuba	PlayadelMango_1900	SouthAmerica	Colombia	ING	PaBRIBRI	Mbuti	-0.002388	-4.334	72016
	CentralAmerica	Cuba	PlayadelMango_1900	SouthAmerica	Colombia	ING	PaGUNA	Mbuti	-0.002053	-4.371	72016
	CentralAmerica	Cuba	PlayadelMango_1900	SouthAmerica	Colombia	ING	PaNASO	Mbuti	-0.002334	-4.26	72016
	CentralAmerica	Cuba	PlayadelMango_1900	SouthAmerica	Colombia	ING	PaNGABE	Mbuti	-0.002109	-3.805	72016
	CentralAmerica	Cuba	PlayadelMango_1900	SouthAmerica	Colombia	Inga	aDNAPanama	Mbuti	-0.002974	-3.512	61019
	CentralAmerica	Cuba	PlayadelMango_1900	SouthAmerica	Colombia	Inga	Cabecar	Mbuti	-0.002632	-3.403	70818
	CentralAmerica	Cuba	PlayadelMango_1900	SouthAmerica	Colombia	Inga	PaBRIBRI	Mbuti	-0.00265	-3.492	70818
	CentralAmerica	Cuba	PlayadelMango_1900	SouthAmerica	Colombia	Inga	PaGUNA	Mbuti	-0.002317	-3.446	70818
	CentralAmerica	Cuba	PlayadelMango_1900	SouthAmerica	Colombia	Inga	PaNASO	Mbuti	-0.002798	-3.77	70818
	CentralAmerica	Belize	SakiTzul_7400	SouthAmerica	Colombia	Inga	aDNAPanama	Mbuti	-0.004041	-3.505	38590
	CentralAmerica	Cuba	PlayadelMango_1900	SouthAmerica	Colombia	KAM	aDNAPanama	Mbuti	-0.002294	-3.353	62041
	CentralAmerica	Cuba	PlayadelMango_1900	SouthAmerica	Colombia	KAM	PaBRIBRI	Mbuti	-0.002309	-3.587	72016
	CentralAmerica	Cuba	PlayadelMango_1900	SouthAmerica	Colombia	KAM	PaGUNA	Mbuti	-0.002291	-4.234	72016
	CentralAmerica	Cuba	PlayadelMango_1900	SouthAmerica	Colombia	KAM	PaNASO	Mbuti	-0.002438	-3.932	72016
	CentralAmerica	Belize	SakiTzul_7400	SouthAmerica	Colombia	KAM	aDNAPanama	Mbuti	-0.003245	-3.303	39224
	CentralAmerica	Bahamas	Taino_1000	SouthAmerica	Colombia	Piapoco	PaGUNA	Mbuti	0.00195	3.383	83278
	CentralAmerica	Guadeloupe	AnseàlaGourde_1000	SouthAmerica	Colombia	Wayuu	PaNGABE	Mbuti	-0.002672	-3.493	57296
	CentralAmerica	Cuba	CanimarAbajo_1000	SouthAmerica	Colombia	Wayuu	aDNAPanama	Mbuti	-0.002596	-3.613	69787
	CentralAmerica	Cuba	CanimarAbajo_1000	SouthAmerica	Colombia	Wayuu	Cabecar	Mbuti	-0.003716	-5.122	81502
	CentralAmerica	Cuba	CanimarAbajo_1000	SouthAmerica	Colombia	Wayuu	PaBRIBRI	Mbuti	-0.003406	-4.968	81502
	CentralAmerica	Cuba	CanimarAbajo_1000	SouthAmerica	Colombia	Wayuu	PaGUNA	Mbuti	-0.002502	-4.102	81502
	CentralAmerica	Cuba	CanimarAbajo_1000	SouthAmerica	Colombia	Wayuu	PaNASO	Mbuti	-0.003451	-5.171	81502
	CentralAmerica	Cuba	CanimarAbajo_1000	SouthAmerica	Colombia	Wayuu	PaNGABE	Mbuti	-0.004247	-6.132	81502
	CentralAmerica	Cuba	CanimarAbajo_3100	SouthAmerica	Colombia	Wayuu	Cabecar	Mbuti	-0.003725	-4.459	74946
	CentralAmerica	Cuba	CanimarAbajo_3100	SouthAmerica	Colombia	Wayuu	PaBRIBRI	Mbuti	-0.003244	-4.027	74946
	CentralAmerica	Cuba	CanimarAbajo_3100	SouthAmerica	Colombia	Wayuu	PaNASO	Mbuti	-0.003073	-3.909	74946
	CentralAmerica	Cuba	CanimarAbajo_3100	SouthAmerica	Colombia	Wayuu	PaNGABE	Mbuti	-0.003901	-5.055	74946
	CentralAmerica	Cuba	CuevadelosEsqueletos_500	SouthAmerica	Colombia	Wayuu	aDNAPanama	Mbuti	-0.002435	-3.318	67896
	CentralAmerica	Cuba	CuevadelosEsqueletos_500	SouthAmerica	Colombia	Wayuu	Cabecar	Mbuti	-0.003271	-4.632	79184
	CentralAmerica	Cuba	CuevadelosEsqueletos_500	SouthAmerica	Colombia	Wayuu	PaBRIBRI	Mbuti	-0.002751	-4.182	79184
	CentralAmerica	Cuba	CuevadelosEsqueletos_500	SouthAmerica	Colombia	Wayuu	PaNASO	Mbuti	-0.002862	-4.582	79184
	CentralAmerica	Cuba	CuevadelosEsqueletos_500	SouthAmerica	Colombia	Wayuu	PaNGABE	Mbuti	-0.003817	-5.804	79184
	CentralAmerica	Cuba	CuevadelPerico_1300	SouthAmerica	Colombia	Wayuu	Cabecar	Mbuti	-0.003677	-3.894	51299
	CentralAmerica	Cuba	CuevadelPerico_1300	SouthAmerica	Colombia	Wayuu	PaBRIBRI	Mbuti	-0.003713	-4.009	51299
	CentralAmerica	Cuba	CuevadelPerico_1300	SouthAmerica	Colombia	Wayuu	PaNGABE	Mbuti	-0.004038	-4.618	51299
	CentralAmerica	Cuba	GuayaboBlanco_1700	SouthAmerica	Colombia	Wayuu	PaNASO	Mbuti	-0.003079	-3.551	64873
	CentralAmerica	Cuba	GuayaboBlanco_1700	SouthAmerica	Colombia	Wayuu	PaNGABE	Mbuti	-0.004248	-4.678	64873
	CentralAmerica	Cuba	GuayaboBlanco_2500	SouthAmerica	Colombia	Wayuu	Cabecar	Mbuti	-0.00379	-3.955	58662
	CentralAmerica	Cuba	GuayaboBlanco_2500	SouthAmerica	Colombia	Wayuu	PaNASO	Mbuti	-0.003549	-3.882	58662
	CentralAmerica	Cuba	GuayaboBlanco_2500	SouthAmerica	Colombia	Wayuu	PaNGABE	Mbuti	-0.004054	-4.346	58662
	CentralAmerica	Cuba	LasCarolinasII_1600	SouthAmerica	Colombia	Wayuu	Cabecar	Mbuti	-0.004492	-5.19	66558
	CentralAmerica	Cuba	LasCarolinasII_1600	SouthAmerica	Colombia	Wayuu	PaBRIBRI	Mbuti	-0.00379	-4.466	66558
	CentralAmerica	Cuba	LasCarolinasII_1600	SouthAmerica	Colombia	Wayuu	PaGUNA	Mbuti	-0.002742	-3.566	66558
	CentralAmerica	Cuba	LasCarolinasII_1600	SouthAmerica	Colombia	Wayuu	PaNASO	Mbuti	-0.003655	-4.347	66558
	CentralAmerica	Cuba	LasCarolinasII_1600	SouthAmerica	Colombia	Wayuu	PaNGABE	Mbuti	-0.00477	-5.585	66558
	CentralAmerica	St.Lucia	Lavoutte_700	SouthAmerica	Colombia	Wayuu	Cabecar	Mbuti	-0.002691	-4.071	80210
	CentralAmerica	St.Lucia	Lavoutte_700	SouthAmerica	Colombia	Wayuu	PaBRIBRI	Mbuti	-0.002511	-4.05	80210
	CentralAmerica	St.Lucia	Lavoutte_700	SouthAmerica	Colombia	Wayuu	PaNASO	Mbuti	-0.002163	-3.567	80210
	CentralAmerica	St.Lucia	Lavoutte_700	SouthAmerica	Colombia	Wayuu	PaNGABE	Mbuti	-0.003152	-5.024	80210
	CentralAmerica	Cuba	Manuelito_1200	SouthAmerica	Colombia	Wayuu	PaBRIBRI	Mbuti	-0.003891	-3.53	39719
	CentralAmerica	Cuba	Manuelito_1200	SouthAmerica	Colombia	Wayuu	PaNASO	Mbuti	-0.003806	-3.596	39719
	CentralAmerica	Cuba	Manuelito_1200	SouthAmerica	Colombia	Wayuu	PaNGABE	Mbuti	-0.004869	-4.411	39719
	CentralAmerica	Belize	MayahakCaek_9300	SouthAmerica	Colombia	Wayuu	Cabecar	Mbuti	-0.004115	-3.57	34913
	CentralAmerica	Belize	MayahakCaek_9300	SouthAmerica	Colombia	Wayuu	PaBRIBRI	Mbuti	-0.004345	-3.865	34913
	CentralAmerica	Belize	MayahakCaek_9300	SouthAmerica	Colombia	Wayuu	PaNASO	Mbuti	-0.003627	-3.347	34913
	CentralAmerica	Belize	MayahakCaek_9300	SouthAmerica	Colombia	Wayuu	PaNGABE	Mbuti	-0.004542	-4.277	34913
	CentralAmerica	PuertoRico	PasodelIndio_900	SouthAmerica	Colombia	Wayuu	Cabecar	Mbuti	-0.002773	-3.879	76623
	CentralAmerica	PuertoRico	PasodelIndio_900	SouthAmerica	Colombia	Wayuu	PaBRIBRI	Mbuti	-0.002533	-3.673	76623
	CentralAmerica	PuertoRico	PasodelIndio_900	SouthAmerica	Colombia	Wayuu	PaNASO	Mbuti	-0.002332	-3.494	76623
	CentralAmerica	PuertoRico	PasodelIndio_900	SouthAmerica	Colombia	Wayuu	PaNGABE	Mbuti	-0.003229	-4.69	76623
	CentralAmerica	Cuba	PlayadelMango_1900	SouthAmerica	Colombia	Wayuu	aDNAPanama	Mbuti	-0.003312	-3.995	61990
	CentralAmerica	Cuba	PlayadelMango_1900	SouthAmerica	Colombia	Wayuu	Cabecar	Mbuti	-0.00424	-5.268	71956
	CentralAmerica	Cuba	PlayadelMango_1900	SouthAmerica	Colombia	Wayuu	PaBRIBRI	Mbuti	-0.004034	-5.253	71956
	CentralAmerica	Cuba	PlayadelMango_1900	SouthAmerica	Colombia	Wayuu	PaGUNA	Mbuti	-0.00305	-4.444	71956
	CentralAmerica	Cuba	PlayadelMango_1900	SouthAmerica	Colombia	Wayuu	PaNASO	Mbuti	-0.004111	-5.498	71956
	CentralAmerica	Cuba	PlayadelMango_1900	SouthAmerica	Colombia	Wayuu	PaNGABE	Mbuti	-0.004929	-6.504	71956
	CentralAmerica	Bahamas	Preacher'sCave_900	SouthAmerica	Colombia	Wayuu	Cabecar	Mbuti	-0.003275	-3.805	63058
	CentralAmerica	Bahamas	Preacher'sCave_900	SouthAmerica	Colombia	Wayuu	PaNGABE	Mbuti	-0.003593	-4.471	63058
	CentralAmerica	PuertoRico	PuntaCandelero_1200	SouthAmerica	Colombia	Wayuu	Cabecar	Mbuti	-0.004482	-4.628	43268
	CentralAmerica	PuertoRico	PuntaCandelero_1200	SouthAmerica	Colombia	Wayuu	PaBRIBRI	Mbuti	-0.003489	-3.855	43268
	CentralAmerica	PuertoRico	PuntaCandelero_1200	SouthAmerica	Colombia	Wayuu	PaNASO	Mbuti	-0.003698	-4.172	43268
	CentralAmerica	PuertoRico	PuntaCandelero_1200	SouthAmerica	Colombia	Wayuu	PaNGABE	Mbuti	-0.004293	-4.647	43268
	CentralAmerica	Belize	SakiTzul_7400	SouthAmerica	Colombia	Wayuu	aDNAPanama	Mbuti	-0.003782	-3.339	39190
	CentralAmerica	Belize	SakiTzul_7400	SouthAmerica	Colombia	Wayuu	Cabecar	Mbuti	-0.004451	-4.591	44973
	CentralAmerica	Belize	SakiTzul_7400	SouthAmerica	Colombia	Wayuu	PaBRIBRI	Mbuti	-0.004152	-4.382	44973
	CentralAmerica	Belize	SakiTzul_7400	SouthAmerica	Colombia	Wayuu	PaGUNA	Mbuti	-0.002894	-3.443	44973
	CentralAmerica	Belize	SakiTzul_7400	SouthAmerica	Colombia	Wayuu	PaNASO	Mbuti	-0.003786	-4.12	44973
	CentralAmerica	Belize	SakiTzul_7400	SouthAmerica	Colombia	Wayuu	PaNGABE	Mbuti	-0.004617	-5.121	44973
	CentralAmerica	Cuba	CanimarAbajo_1000	SouthAmerica	Ecuador	KCH	PaGUNA	Mbuti	-0.001413	-3.63	81572
	CentralAmerica	Cuba	CanimarAbajo_1000	SouthAmerica	Ecuador	KCH	PaNASO	Mbuti	-0.001599	-3.681	81572
	CentralAmerica	Cuba	PlayadelMango_1900	SouthAmerica	Ecuador	KCH	PaBRIBRI	Mbuti	-0.002303	-4.004	72016
	CentralAmerica	Cuba	PlayadelMango_1900	SouthAmerica	Ecuador	KCH	PaGUNA	Mbuti	-0.002202	-4.505	72016
	CentralAmerica	Cuba	PlayadelMango_1900	SouthAmerica	Ecuador	KCH	PaNASO	Mbuti	-0.002504	-4.497	72016
	CentralAmerica	Cuba	PlayadelMango_1900	SouthAmerica	Ecuador	KCH	PaNGABE	Mbuti	-0.002362	-4.218	72016
	CentralAmerica	Cuba	PlayadelMango_1900	SouthAmerica	Peru	CAO	PaGUNA	Mbuti	-0.0017	-3.515	72016
	CentralAmerica	Cuba	PlayadelMango_1900	SouthAmerica	Peru	CHOT	aDNAPanama	Mbuti	-0.002388	-3.319	62041
	CentralAmerica	Cuba	PlayadelMango_1900	SouthAmerica	Peru	CHOT	PaGUNA	Mbuti	-0.002326	-4.162	72016
	CentralAmerica	Cuba	PlayadelMango_1900	SouthAmerica	Peru	CHOT	PaNASO	Mbuti	-0.002424	-3.886	72016
	CentralAmerica	Belize	SakiTzul_7400	SouthAmerica	Peru	CHOT	aDNAPanama	Mbuti	-0.003772	-3.753	39224
	CentralAmerica	Cuba	CanimarAbajo_1000	SouthAmerica	Peru	CHU	PaGUNA	Mbuti	-0.001456	-3.729	81572
	CentralAmerica	Cuba	PlayadelMango_1900	SouthAmerica	Peru	CHU	PaGUNA	Mbuti	-0.002198	-4.485	72016
	CentralAmerica	Cuba	PlayadelMango_1900	SouthAmerica	Peru	CHU	PaNASO	Mbuti	-0.002193	-4.001	72016
	CentralAmerica	Cuba	PlayadelMango_1900	SouthAmerica	Peru	CUS	PaGUNA	Mbuti	-0.002093	-3.975	72016
	CentralAmerica	Cuba	PlayadelMango_1900	SouthAmerica	Peru	CUS	PaNASO	Mbuti	-0.002419	-4.087	72016
	CentralAmerica	Cuba	PlayadelMango_1900	SouthAmerica	Peru	CUS	PaNGABE	Mbuti	-0.002119	-3.473	72016
	CentralAmerica	Cuba	PlayadelMango_1900	SouthAmerica	Peru	CUS2	PaBRIBRI	Mbuti	-0.001903	-3.384	72016
	CentralAmerica	Cuba	PlayadelMango_1900	SouthAmerica	Peru	CUS2	PaGUNA	Mbuti	-0.001889	-3.741	72016
	CentralAmerica	Cuba	PlayadelMango_1900	SouthAmerica	Peru	CUS2	PaNASO	Mbuti	-0.002349	-4.275	72016
	CentralAmerica	Cuba	CanimarAbajo_1000	SouthAmerica	Peru	ETE	PaGUNA	Mbuti	-0.001476	-3.511	81572
	CentralAmerica	Cuba	PlayadelMango_1900	SouthAmerica	Peru	ETE	Cabecar	Mbuti	-0.002049	-3.445	72016
	CentralAmerica	Cuba	PlayadelMango_1900	SouthAmerica	Peru	ETE	PaGUNA	Mbuti	-0.002153	-4.186	72016
	CentralAmerica	Cuba	PlayadelMango_1900	SouthAmerica	Peru	ETE	PaNASO	Mbuti	-0.002263	-3.946	72016
	CentralAmerica	Cuba	PlayadelMango_1900	SouthAmerica	Peru	ETE	PaNGABE	Mbuti	-0.002135	-3.601	72016
	CentralAmerica	Cuba	PlayadelMango_1900	SouthAmerica	Peru	HUA	PaGUNA	Mbuti	-0.001764	-3.353	72016
	CentralAmerica	Cuba	CanimarAbajo_1000	SouthAmerica	Peru	JAL	PaNASO	Mbuti	-0.001459	-3.363	81572
	CentralAmerica	Cuba	PlayadelMango_1900	SouthAmerica	Peru	JAL	PaGUNA	Mbuti	-0.001931	-4.118	72016
	CentralAmerica	Cuba	PlayadelMango_1900	SouthAmerica	Peru	JAL	PaNASO	Mbuti	-0.002281	-4.262	72016
	CentralAmerica	Cuba	PlayadelMango_1900	SouthAmerica	Peru	JAL	PaNGABE	Mbuti	-0.001782	-3.337	72016
	CentralAmerica	Cuba	PlayadelMango_1900	SouthAmerica	Peru	LIM	PaGUNA	Mbuti	-0.002023	-3.601	72016
	CentralAmerica	Cuba	PlayadelMango_1900	SouthAmerica	Peru	LIM	PaNASO	Mbuti	-0.002115	-3.347	72016
	CentralAmerica	Cuba	PlayadelMango_1900	SouthAmerica	Peru	LUY	PaGUNA	Mbuti	-0.001676	-3.529	72016
	CentralAmerica	Cuba	PlayadelMango_1900	SouthAmerica	Peru	LUY	PaNASO	Mbuti	-0.001957	-3.656	72016
	CentralAmerica	Cuba	PlayadelMango_1900	SouthAmerica	Peru	MAR	PaGUNA	Mbuti	-0.001793	-3.565	72016
	CentralAmerica	Guadeloupe	AnseàlaGourde_1000	SouthAmerica	Peru	OLM	Cabecar	Mbuti	0.002612	3.5	57353
	CentralAmerica	Guadeloupe	AnseàlaGourde_1000	SouthAmerica	Peru	OLM	PaNGABE	Mbuti	0.002599	3.629	57353
	CentralAmerica	Cuba	ElMorrillo_500	SouthAmerica	Peru	OLM	PaBRIBRI	Mbuti	0.003147	3.596	52245
	CentralAmerica	Cuba	ElMorrillo_500	SouthAmerica	Peru	OLM	PaGUNA	Mbuti	0.002973	3.772	52245
	CentralAmerica	St.Lucia	Lavoutte_700	SouthAmerica	Peru	OLM	PaGUNA	Mbuti	0.001726	3.589	80280
	CentralAmerica	PuertoRico	PasodelIndio_900	SouthAmerica	Peru	OLM	aDNAPanama	Mbuti	0.002429	3.527	65901
	CentralAmerica	Bahamas	Preacher'sCave_900	SouthAmerica	Peru	OLM	PaGUNA	Mbuti	0.002205	3.478	63109
	CentralAmerica	Bahamas	Taino_1000	SouthAmerica	Peru	OLM	aDNAPanama	Mbuti	0.003117	3.524	71298
	CentralAmerica	Bahamas	Taino_1000	SouthAmerica	Peru	OLM	Cabecar	Mbuti	0.002698	3.532	83278
	CentralAmerica	Bahamas	Taino_1000	SouthAmerica	Peru	OLM	PaBRIBRI	Mbuti	0.003154	4.168	83278
	CentralAmerica	Bahamas	Taino_1000	SouthAmerica	Peru	OLM	PaGUNA	Mbuti	0.003177	4.842	83278
	CentralAmerica	Bahamas	Taino_1000	SouthAmerica	Peru	OLM	PaNASO	Mbuti	0.00306	4.292	83278
	CentralAmerica	Cuba	PlayadelMango_1900	SouthAmerica	Peru	PEL	PaGUNA	Mbuti	-0.001873	-4.087	72016
	CentralAmerica	Cuba	PlayadelMango_1900	SouthAmerica	Peru	PEL	PaNASO	Mbuti	-0.00213	-4.159	72016
	CentralAmerica	Cuba	PlayadelMango_1900	SouthAmerica	Peru	PEL	PaNGABE	Mbuti	-0.001709	-3.317	72016
	CentralAmerica	Bahamas	Taino_1000	SouthAmerica	Peru	PUN	PaBRIBRI	Mbuti	0.002321	3.425	83278
	CentralAmerica	Belize	MayahakCaek_9300	SouthAmerica	Peru	SEC	aDNAPanama	Mbuti	0.000707	0.467	29447
	CentralAmerica	Cuba	CanimarAbajo_1000	SouthAmerica	Peru	TAL	PaGUNA	Mbuti	-0.001564	-3.82	81572
	CentralAmerica	Cuba	CanimarAbajo_1000	SouthAmerica	Peru	TAL	PaNASO	Mbuti	-0.001515	-3.34	81572
	CentralAmerica	Cuba	PlayadelMango_1900	SouthAmerica	Peru	TAL	Cabecar	Mbuti	-0.002241	-3.813	72016
	CentralAmerica	Cuba	PlayadelMango_1900	SouthAmerica	Peru	TAL	PaBRIBRI	Mbuti	-0.002106	-3.683	72016
	CentralAmerica	Cuba	PlayadelMango_1900	SouthAmerica	Peru	TAL	PaGUNA	Mbuti	-0.00238	-4.675	72016
	CentralAmerica	Cuba	PlayadelMango_1900	SouthAmerica	Peru	TAL	PaNASO	Mbuti	-0.002525	-4.476	72016
	CentralAmerica	Cuba	PlayadelMango_1900	SouthAmerica	Peru	TAL	PaNGABE	Mbuti	-0.002338	-4.074	72016
	CentralAmerica	Cuba	PlayadelMango_1900	SouthAmerica	Peru	TUM	PaGUNA	Mbuti	-0.002008	-3.937	72016
	CentralAmerica	Cuba	PlayadelMango_1900	SouthAmerica	Peru	TUM	PaNASO	Mbuti	-0.002	-3.524	72016
	CentralAmerica	Cuba	PlayadelMango_1900	SouthAmerica	Peru	UTC	PaGUNA	Mbuti	-0.001837	-3.485	72016
	CentralAmerica	Cuba	PlayadelMango_1900	SouthAmerica	Peru	WAY	Cabecar	Mbuti	-0.002026	-3.373	72016
	CentralAmerica	Cuba	PlayadelMango_1900	SouthAmerica	Peru	WAY	PaBRIBRI	Mbuti	-0.002094	-3.641	72016
	CentralAmerica	Cuba	PlayadelMango_1900	SouthAmerica	Peru	WAY	PaGUNA	Mbuti	-0.002033	-3.973	72016
	CentralAmerica	Cuba	PlayadelMango_1900	SouthAmerica	Peru	WAY	PaNASO	Mbuti	-0.002043	-3.51	72016
Table S4. f4-statistics (W/AncientCentral&Caribbean IA, X/Modern IA; Y/Isthmus, Mbuti).

## Sheet: W-aDNASouthPacific,X-Modern
	Region W	State W	W	Region X	State X	X	Y/Tested	Outgroup	f4	Z	SNPs
	SouthAmerica	Chile	Ayayema_4500	CentralAmerica	Guatemala	Kaqchikel	aDNAPanama	Mbuti	-0.003278	-3.96	71246
	SouthAmerica	Chile	Ayayema_4500	CentralAmerica	Guatemala	Kaqchikel	Cabecar	Mbuti	-0.003046	-3.972	83202
	SouthAmerica	Chile	Ayayema_4500	CentralAmerica	Guatemala	Kaqchikel	PaBRIBRI	Mbuti	-0.002815	-3.746	83202
	SouthAmerica	Chile	Ayayema_4500	CentralAmerica	Guatemala	Kaqchikel	PaGUNA	Mbuti	-0.002525	-3.86	83202
	SouthAmerica	Chile	Ayayema_4500	CentralAmerica	Guatemala	Kaqchikel	PaNASO	Mbuti	-0.003277	-4.53	83202
	SouthAmerica	Chile	Ayayema_4500	CentralAmerica	Guatemala	Kaqchikel	PaNGABE	Mbuti	-0.002978	-4.003	83202
	SouthAmerica	Chile	Conchali_700	CentralAmerica	Guatemala	Kaqchikel	aDNAPanama	Mbuti	-0.001858	-2.623	60994
	SouthAmerica	Chile	Conchali_700	CentralAmerica	Guatemala	Kaqchikel	Cabecar	Mbuti	-0.001997	-3.253	70650
	SouthAmerica	Chile	Conchali_700	CentralAmerica	Guatemala	Kaqchikel	PaBRIBRI	Mbuti	-0.001831	-3.067	70650
	SouthAmerica	Chile	Conchali_700	CentralAmerica	Guatemala	Kaqchikel	PaGUNA	Mbuti	-0.000912	-1.752	70650
	SouthAmerica	Chile	Conchali_700	CentralAmerica	Guatemala	Kaqchikel	PaNASO	Mbuti	-0.00071	-1.212	70650
	SouthAmerica	Chile	Conchali_700	CentralAmerica	Guatemala	Kaqchikel	PaNGABE	Mbuti	-0.001912	-3.231	70650
	SouthAmerica	Peru	Cuncaicha_3300_LCA	CentralAmerica	Guatemala	Kaqchikel	aDNAPanama	Mbuti	-0.0013	-1.52	54393
	SouthAmerica	Peru	Cuncaicha_3300_LCA	CentralAmerica	Guatemala	Kaqchikel	Cabecar	Mbuti	-0.00204	-2.746	62991
	SouthAmerica	Peru	Cuncaicha_3300_LCA	CentralAmerica	Guatemala	Kaqchikel	PaBRIBRI	Mbuti	-0.002623	-3.519	62991
	SouthAmerica	Peru	Cuncaicha_3300_LCA	CentralAmerica	Guatemala	Kaqchikel	PaGUNA	Mbuti	-0.001904	-2.978	62991
	SouthAmerica	Peru	Cuncaicha_3300_LCA	CentralAmerica	Guatemala	Kaqchikel	PaNASO	Mbuti	-0.002113	-2.908	62991
	SouthAmerica	Peru	Cuncaicha_3300_LCA	CentralAmerica	Guatemala	Kaqchikel	PaNGABE	Mbuti	-0.002126	-2.908	62991
	SouthAmerica	Peru	Cuncaicha_4200_LCA	CentralAmerica	Guatemala	Kaqchikel	aDNAPanama	Mbuti	-0.000458	-0.485	49332
	SouthAmerica	Peru	Cuncaicha_4200_LCA	CentralAmerica	Guatemala	Kaqchikel	Cabecar	Mbuti	-0.001573	-1.942	56950
	SouthAmerica	Peru	Cuncaicha_4200_LCA	CentralAmerica	Guatemala	Kaqchikel	PaBRIBRI	Mbuti	-0.001148	-1.477	56950
	SouthAmerica	Peru	Cuncaicha_4200_LCA	CentralAmerica	Guatemala	Kaqchikel	PaGUNA	Mbuti	-0.000539	-0.765	56950
	SouthAmerica	Peru	Cuncaicha_4200_LCA	CentralAmerica	Guatemala	Kaqchikel	PaNASO	Mbuti	-0.00143	-1.919	56950
	SouthAmerica	Peru	Cuncaicha_4200_LCA	CentralAmerica	Guatemala	Kaqchikel	PaNGABE	Mbuti	-0.001793	-2.355	56950
	SouthAmerica	Peru	Cuncaicha_9000_EA	CentralAmerica	Guatemala	Kaqchikel	aDNAPanama	Mbuti	-0.001667	-1.803	48674
	SouthAmerica	Peru	Cuncaicha_9000_EA	CentralAmerica	Guatemala	Kaqchikel	Cabecar	Mbuti	-0.001969	-2.366	56257
	SouthAmerica	Peru	Cuncaicha_9000_EA	CentralAmerica	Guatemala	Kaqchikel	PaBRIBRI	Mbuti	-0.002426	-3.019	56257
	SouthAmerica	Peru	Cuncaicha_9000_EA	CentralAmerica	Guatemala	Kaqchikel	PaGUNA	Mbuti	-0.001358	-1.895	56257
	SouthAmerica	Peru	Cuncaicha_9000_EA	CentralAmerica	Guatemala	Kaqchikel	PaNASO	Mbuti	-0.001181	-1.586	56257
	SouthAmerica	Peru	Cuncaicha_9000_EA	CentralAmerica	Guatemala	Kaqchikel	PaNGABE	Mbuti	-0.001899	-2.47	56257
	SouthAmerica	Peru	LaGalgada_4100_EA	CentralAmerica	Guatemala	Kaqchikel	aDNAPanama	Mbuti	-0.001258	-1.527	60220
	SouthAmerica	Peru	LaGalgada_4100_EA	CentralAmerica	Guatemala	Kaqchikel	Cabecar	Mbuti	-0.002077	-2.772	69853
	SouthAmerica	Peru	LaGalgada_4100_EA	CentralAmerica	Guatemala	Kaqchikel	PaBRIBRI	Mbuti	-0.002809	-3.964	69853
	SouthAmerica	Peru	LaGalgada_4100_EA	CentralAmerica	Guatemala	Kaqchikel	PaGUNA	Mbuti	-0.00195	-2.956	69853
	SouthAmerica	Peru	LaGalgada_4100_EA	CentralAmerica	Guatemala	Kaqchikel	PaNASO	Mbuti	-0.002161	-3.122	69853
	SouthAmerica	Peru	LaGalgada_4100_EA	CentralAmerica	Guatemala	Kaqchikel	PaNGABE	Mbuti	-0.002439	-3.527	69853
	SouthAmerica	Peru	Laramate_900_LCA	CentralAmerica	Guatemala	Kaqchikel	aDNAPanama	Mbuti	-0.000818	-1.482	65039
	SouthAmerica	Peru	Laramate_900_LCA	CentralAmerica	Guatemala	Kaqchikel	Cabecar	Mbuti	-0.001536	-3.18	75597
	SouthAmerica	Peru	Laramate_900_LCA	CentralAmerica	Guatemala	Kaqchikel	PaBRIBRI	Mbuti	-0.001632	-3.382	75597
	SouthAmerica	Peru	Laramate_900_LCA	CentralAmerica	Guatemala	Kaqchikel	PaGUNA	Mbuti	-0.000696	-1.667	75597
	SouthAmerica	Peru	Laramate_900_LCA	CentralAmerica	Guatemala	Kaqchikel	PaNASO	Mbuti	-0.000985	-2.118	75597
	SouthAmerica	Peru	Laramate_900_LCA	CentralAmerica	Guatemala	Kaqchikel	PaNGABE	Mbuti	-0.001171	-2.449	75597
	SouthAmerica	Peru	Lauricocha_3500_EA	CentralAmerica	Guatemala	Kaqchikel	aDNAPanama	Mbuti	-0.002344	-2.428	45142
	SouthAmerica	Peru	Lauricocha_3500_EA	CentralAmerica	Guatemala	Kaqchikel	Cabecar	Mbuti	-0.00346	-4.075	52227
	SouthAmerica	Peru	Lauricocha_3500_EA	CentralAmerica	Guatemala	Kaqchikel	PaBRIBRI	Mbuti	-0.003224	-4.008	52227
	SouthAmerica	Peru	Lauricocha_3500_EA	CentralAmerica	Guatemala	Kaqchikel	PaGUNA	Mbuti	-0.001887	-2.625	52227
	SouthAmerica	Peru	Lauricocha_3500_EA	CentralAmerica	Guatemala	Kaqchikel	PaNASO	Mbuti	-0.003111	-3.838	52227
	SouthAmerica	Peru	Lauricocha_3500_EA	CentralAmerica	Guatemala	Kaqchikel	PaNGABE	Mbuti	-0.003561	-4.337	52227
	SouthAmerica	Peru	Lauricocha_5800_EA	CentralAmerica	Guatemala	Kaqchikel	aDNAPanama	Mbuti	2.3e-05	0.025	45500
	SouthAmerica	Peru	Lauricocha_5800_EA	CentralAmerica	Guatemala	Kaqchikel	Cabecar	Mbuti	-0.001	-1.195	52680
	SouthAmerica	Peru	Lauricocha_5800_EA	CentralAmerica	Guatemala	Kaqchikel	PaBRIBRI	Mbuti	-0.002348	-2.864	52680
	SouthAmerica	Peru	Lauricocha_5800_EA	CentralAmerica	Guatemala	Kaqchikel	PaGUNA	Mbuti	-0.00138	-1.937	52680
	SouthAmerica	Peru	Lauricocha_5800_EA	CentralAmerica	Guatemala	Kaqchikel	PaNASO	Mbuti	-0.00091	-1.171	52680
	SouthAmerica	Peru	Lauricocha_5800_EA	CentralAmerica	Guatemala	Kaqchikel	PaNGABE	Mbuti	-0.001945	-2.402	52680
	SouthAmerica	Peru	Lauricocha_8600_EA	CentralAmerica	Guatemala	Kaqchikel	aDNAPanama	Mbuti	-0.00196	-2.712	68167
	SouthAmerica	Peru	Lauricocha_8600_EA	CentralAmerica	Guatemala	Kaqchikel	Cabecar	Mbuti	-0.003526	-5.485	79417
	SouthAmerica	Peru	Lauricocha_8600_EA	CentralAmerica	Guatemala	Kaqchikel	PaBRIBRI	Mbuti	-0.003585	-5.6	79417
	SouthAmerica	Peru	Lauricocha_8600_EA	CentralAmerica	Guatemala	Kaqchikel	PaGUNA	Mbuti	-0.002387	-4.382	79417
	SouthAmerica	Peru	Lauricocha_8600_EA	CentralAmerica	Guatemala	Kaqchikel	PaNASO	Mbuti	-0.002863	-4.61	79417
	SouthAmerica	Peru	Lauricocha_8600_EA	CentralAmerica	Guatemala	Kaqchikel	PaNGABE	Mbuti	-0.003058	-4.905	79417
	SouthAmerica	Chile	LosRieles_10900	CentralAmerica	Guatemala	Kaqchikel	aDNAPanama	Mbuti	-0.000916	-1.088	54170
	SouthAmerica	Chile	LosRieles_10900	CentralAmerica	Guatemala	Kaqchikel	Cabecar	Mbuti	-0.00133	-1.673	62667
	SouthAmerica	Chile	LosRieles_10900	CentralAmerica	Guatemala	Kaqchikel	PaBRIBRI	Mbuti	-0.001653	-2.168	62667
	SouthAmerica	Chile	LosRieles_10900	CentralAmerica	Guatemala	Kaqchikel	PaGUNA	Mbuti	-0.00198	-2.905	62667
	SouthAmerica	Chile	LosRieles_10900	CentralAmerica	Guatemala	Kaqchikel	PaNASO	Mbuti	-0.001352	-1.818	62667
	SouthAmerica	Chile	LosRieles_10900	CentralAmerica	Guatemala	Kaqchikel	PaNGABE	Mbuti	-0.001904	-2.508	62667
	SouthAmerica	Chile	LosRieles_5100	CentralAmerica	Guatemala	Kaqchikel	aDNAPanama	Mbuti	-0.002431	-2.775	52552
	SouthAmerica	Chile	LosRieles_5100	CentralAmerica	Guatemala	Kaqchikel	Cabecar	Mbuti	-0.002467	-2.985	60760
	SouthAmerica	Chile	LosRieles_5100	CentralAmerica	Guatemala	Kaqchikel	PaBRIBRI	Mbuti	-0.00178	-2.174	60760
	SouthAmerica	Chile	LosRieles_5100	CentralAmerica	Guatemala	Kaqchikel	PaGUNA	Mbuti	-0.001157	-1.674	60760
	SouthAmerica	Chile	LosRieles_5100	CentralAmerica	Guatemala	Kaqchikel	PaNASO	Mbuti	-0.001338	-1.812	60760
	SouthAmerica	Chile	LosRieles_5100	CentralAmerica	Guatemala	Kaqchikel	PaNGABE	Mbuti	-0.001885	-2.388	60760
	SouthAmerica	Chile	PicaOcho_700_LCA	CentralAmerica	Guatemala	Kaqchikel	aDNAPanama	Mbuti	-8.7e-05	-0.084	34642
	SouthAmerica	Chile	PicaOcho_700_LCA	CentralAmerica	Guatemala	Kaqchikel	Cabecar	Mbuti	-0.001849	-2.092	39818
	SouthAmerica	Chile	PicaOcho_700_LCA	CentralAmerica	Guatemala	Kaqchikel	PaBRIBRI	Mbuti	-0.001373	-1.614	39818
	SouthAmerica	Chile	PicaOcho_700_LCA	CentralAmerica	Guatemala	Kaqchikel	PaGUNA	Mbuti	-0.000982	-1.252	39818
	SouthAmerica	Chile	PicaOcho_700_LCA	CentralAmerica	Guatemala	Kaqchikel	PaNASO	Mbuti	-0.001526	-1.816	39818
	SouthAmerica	Chile	PicaOcho_700_LCA	CentralAmerica	Guatemala	Kaqchikel	PaNGABE	Mbuti	-0.001305	-1.497	39818
	SouthAmerica	Chile	PtaStaAna_7300	CentralAmerica	Guatemala	Kaqchikel	aDNAPanama	Mbuti	-0.002899	-3.591	59101
	SouthAmerica	Chile	PtaStaAna_7300	CentralAmerica	Guatemala	Kaqchikel	Cabecar	Mbuti	-0.003374	-4.384	68773
	SouthAmerica	Chile	PtaStaAna_7300	CentralAmerica	Guatemala	Kaqchikel	PaBRIBRI	Mbuti	-0.002843	-3.704	68773
	SouthAmerica	Chile	PtaStaAna_7300	CentralAmerica	Guatemala	Kaqchikel	PaGUNA	Mbuti	-0.002133	-3.3	68773
	SouthAmerica	Chile	PtaStaAna_7300	CentralAmerica	Guatemala	Kaqchikel	PaNASO	Mbuti	-0.002668	-3.672	68773
	SouthAmerica	Chile	PtaStaAna_7300	CentralAmerica	Guatemala	Kaqchikel	PaNGABE	Mbuti	-0.002798	-3.831	68773
	SouthAmerica	Peru	RioUncallane_1600	CentralAmerica	Guatemala	Kaqchikel	aDNAPanama	Mbuti	-0.001772	-3.507	71587
	SouthAmerica	Peru	RioUncallane_1600	CentralAmerica	Guatemala	Kaqchikel	Cabecar	Mbuti	-0.002271	-5.006	83617
	SouthAmerica	Peru	RioUncallane_1600	CentralAmerica	Guatemala	Kaqchikel	PaBRIBRI	Mbuti	-0.002039	-4.5	83617
	SouthAmerica	Peru	RioUncallane_1600	CentralAmerica	Guatemala	Kaqchikel	PaGUNA	Mbuti	-0.001653	-4.176	83617
	SouthAmerica	Peru	RioUncallane_1600	CentralAmerica	Guatemala	Kaqchikel	PaNASO	Mbuti	-0.001652	-3.781	83617
	SouthAmerica	Peru	RioUncallane_1600	CentralAmerica	Guatemala	Kaqchikel	PaNGABE	Mbuti	-0.002169	-4.927	83617
	SouthAmerica	Chile	Ayayema_4500	NorthAmerica	Canada	Algonquin	aDNAPanama	Mbuti	0.004177	4.729	71246
	SouthAmerica	Chile	Ayayema_4500	NorthAmerica	Canada	Algonquin	Cabecar	Mbuti	0.004291	5.124	83202
	SouthAmerica	Chile	Ayayema_4500	NorthAmerica	Canada	Algonquin	PaBRIBRI	Mbuti	0.004786	6.059	83202
	SouthAmerica	Chile	Ayayema_4500	NorthAmerica	Canada	Algonquin	PaGUNA	Mbuti	0.003973	5.592	83202
	SouthAmerica	Chile	Ayayema_4500	NorthAmerica	Canada	Algonquin	PaNASO	Mbuti	0.00382	4.925	83202
	SouthAmerica	Chile	Ayayema_4500	NorthAmerica	Canada	Algonquin	PaNGABE	Mbuti	0.004253	5.488	83202
	SouthAmerica	Chile	Conchali_700	NorthAmerica	Canada	Algonquin	aDNAPanama	Mbuti	0.005756	7.651	60994
	SouthAmerica	Chile	Conchali_700	NorthAmerica	Canada	Algonquin	Cabecar	Mbuti	0.005486	8.193	70650
	SouthAmerica	Chile	Conchali_700	NorthAmerica	Canada	Algonquin	PaBRIBRI	Mbuti	0.005942	9.189	70650
	SouthAmerica	Chile	Conchali_700	NorthAmerica	Canada	Algonquin	PaGUNA	Mbuti	0.005695	9.882	70650
	SouthAmerica	Chile	Conchali_700	NorthAmerica	Canada	Algonquin	PaNASO	Mbuti	0.006402	9.991	70650
	SouthAmerica	Chile	Conchali_700	NorthAmerica	Canada	Algonquin	PaNGABE	Mbuti	0.005414	8.516	70650
	SouthAmerica	Peru	Cuncaicha_3300_LCA	NorthAmerica	Canada	Algonquin	aDNAPanama	Mbuti	0.006633	7.306	54393
	SouthAmerica	Peru	Cuncaicha_3300_LCA	NorthAmerica	Canada	Algonquin	Cabecar	Mbuti	0.005268	6.428	62991
	SouthAmerica	Peru	Cuncaicha_3300_LCA	NorthAmerica	Canada	Algonquin	PaBRIBRI	Mbuti	0.005129	6.496	62991
	SouthAmerica	Peru	Cuncaicha_3300_LCA	NorthAmerica	Canada	Algonquin	PaGUNA	Mbuti	0.004779	6.841	62991
	SouthAmerica	Peru	Cuncaicha_3300_LCA	NorthAmerica	Canada	Algonquin	PaNASO	Mbuti	0.004925	6.415	62991
	SouthAmerica	Peru	Cuncaicha_3300_LCA	NorthAmerica	Canada	Algonquin	PaNGABE	Mbuti	0.005346	7.022	62991
	SouthAmerica	Peru	Cuncaicha_4200_LCA	NorthAmerica	Canada	Algonquin	aDNAPanama	Mbuti	0.007452	7.914	49332
	SouthAmerica	Peru	Cuncaicha_4200_LCA	NorthAmerica	Canada	Algonquin	Cabecar	Mbuti	0.00609	7.091	56950
	SouthAmerica	Peru	Cuncaicha_4200_LCA	NorthAmerica	Canada	Algonquin	PaBRIBRI	Mbuti	0.006887	8.187	56950
	SouthAmerica	Peru	Cuncaicha_4200_LCA	NorthAmerica	Canada	Algonquin	PaGUNA	Mbuti	0.006222	8.244	56950
	SouthAmerica	Peru	Cuncaicha_4200_LCA	NorthAmerica	Canada	Algonquin	PaNASO	Mbuti	0.005947	7.664	56950
	SouthAmerica	Peru	Cuncaicha_4200_LCA	NorthAmerica	Canada	Algonquin	PaNGABE	Mbuti	0.005816	7.15	56950
	SouthAmerica	Peru	Cuncaicha_9000_EA	NorthAmerica	Canada	Algonquin	aDNAPanama	Mbuti	0.006023	6.367	48674
	SouthAmerica	Peru	Cuncaicha_9000_EA	NorthAmerica	Canada	Algonquin	Cabecar	Mbuti	0.005302	6.49	56257
	SouthAmerica	Peru	Cuncaicha_9000_EA	NorthAmerica	Canada	Algonquin	PaBRIBRI	Mbuti	0.005201	6.502	56257
	SouthAmerica	Peru	Cuncaicha_9000_EA	NorthAmerica	Canada	Algonquin	PaGUNA	Mbuti	0.005197	7.016	56257
	SouthAmerica	Peru	Cuncaicha_9000_EA	NorthAmerica	Canada	Algonquin	PaNASO	Mbuti	0.005873	7.564	56257
	SouthAmerica	Peru	Cuncaicha_9000_EA	NorthAmerica	Canada	Algonquin	PaNGABE	Mbuti	0.005323	6.773	56257
	SouthAmerica	Peru	LaGalgada_4100_EA	NorthAmerica	Canada	Algonquin	aDNAPanama	Mbuti	0.006203	6.943	60220
	SouthAmerica	Peru	LaGalgada_4100_EA	NorthAmerica	Canada	Algonquin	Cabecar	Mbuti	0.005237	6.531	69853
	SouthAmerica	Peru	LaGalgada_4100_EA	NorthAmerica	Canada	Algonquin	PaBRIBRI	Mbuti	0.004798	6.07	69853
	SouthAmerica	Peru	LaGalgada_4100_EA	NorthAmerica	Canada	Algonquin	PaGUNA	Mbuti	0.004483	6.286	69853
	SouthAmerica	Peru	LaGalgada_4100_EA	NorthAmerica	Canada	Algonquin	PaNASO	Mbuti	0.004834	6.318	69853
	SouthAmerica	Peru	LaGalgada_4100_EA	NorthAmerica	Canada	Algonquin	PaNGABE	Mbuti	0.004775	6.323	69853
	SouthAmerica	Peru	Laramate_900_LCA	NorthAmerica	Canada	Algonquin	aDNAPanama	Mbuti	0.006518	10.404	65039
	SouthAmerica	Peru	Laramate_900_LCA	NorthAmerica	Canada	Algonquin	Cabecar	Mbuti	0.005733	10.639	75597
	SouthAmerica	Peru	Laramate_900_LCA	NorthAmerica	Canada	Algonquin	PaBRIBRI	Mbuti	0.005877	10.514	75597
	SouthAmerica	Peru	Laramate_900_LCA	NorthAmerica	Canada	Algonquin	PaGUNA	Mbuti	0.005675	11.393	75597
	SouthAmerica	Peru	Laramate_900_LCA	NorthAmerica	Canada	Algonquin	PaNASO	Mbuti	0.005926	11.455	75597
	SouthAmerica	Peru	Laramate_900_LCA	NorthAmerica	Canada	Algonquin	PaNGABE	Mbuti	0.00588	10.872	75597
	SouthAmerica	Peru	Lauricocha_3500_EA	NorthAmerica	Canada	Algonquin	aDNAPanama	Mbuti	0.005278	5.221	45142
	SouthAmerica	Peru	Lauricocha_3500_EA	NorthAmerica	Canada	Algonquin	Cabecar	Mbuti	0.003863	4.261	52227
	SouthAmerica	Peru	Lauricocha_3500_EA	NorthAmerica	Canada	Algonquin	PaBRIBRI	Mbuti	0.004531	5.407	52227
	SouthAmerica	Peru	Lauricocha_3500_EA	NorthAmerica	Canada	Algonquin	PaGUNA	Mbuti	0.004757	6.154	52227
	SouthAmerica	Peru	Lauricocha_3500_EA	NorthAmerica	Canada	Algonquin	PaNASO	Mbuti	0.004024	4.838	52227
	SouthAmerica	Peru	Lauricocha_3500_EA	NorthAmerica	Canada	Algonquin	PaNGABE	Mbuti	0.00364	4.306	52227
	SouthAmerica	Peru	Lauricocha_5800_EA	NorthAmerica	Canada	Algonquin	aDNAPanama	Mbuti	0.007493	7.656	45500
	SouthAmerica	Peru	Lauricocha_5800_EA	NorthAmerica	Canada	Algonquin	Cabecar	Mbuti	0.005996	6.747	52680
	SouthAmerica	Peru	Lauricocha_5800_EA	NorthAmerica	Canada	Algonquin	PaBRIBRI	Mbuti	0.005226	6.099	52680
	SouthAmerica	Peru	Lauricocha_5800_EA	NorthAmerica	Canada	Algonquin	PaGUNA	Mbuti	0.004937	6.63	52680
	SouthAmerica	Peru	Lauricocha_5800_EA	NorthAmerica	Canada	Algonquin	PaNASO	Mbuti	0.006018	7.409	52680
	SouthAmerica	Peru	Lauricocha_5800_EA	NorthAmerica	Canada	Algonquin	PaNGABE	Mbuti	0.005103	5.96	52680
	SouthAmerica	Peru	Lauricocha_8600_EA	NorthAmerica	Canada	Algonquin	aDNAPanama	Mbuti	0.005497	7.262	68167
	SouthAmerica	Peru	Lauricocha_8600_EA	NorthAmerica	Canada	Algonquin	Cabecar	Mbuti	0.003738	5.695	79417
	SouthAmerica	Peru	Lauricocha_8600_EA	NorthAmerica	Canada	Algonquin	PaBRIBRI	Mbuti	0.004035	6.029	79417
	SouthAmerica	Peru	Lauricocha_8600_EA	NorthAmerica	Canada	Algonquin	PaGUNA	Mbuti	0.004085	6.819	79417
	SouthAmerica	Peru	Lauricocha_8600_EA	NorthAmerica	Canada	Algonquin	PaNASO	Mbuti	0.004174	6.316	79417
	SouthAmerica	Peru	Lauricocha_8600_EA	NorthAmerica	Canada	Algonquin	PaNGABE	Mbuti	0.004107	6.312	79417
	SouthAmerica	Chile	LosRieles_10900	NorthAmerica	Canada	Algonquin	aDNAPanama	Mbuti	0.006599	7.22	54170
	SouthAmerica	Chile	LosRieles_10900	NorthAmerica	Canada	Algonquin	Cabecar	Mbuti	0.005906	6.984	62667
	SouthAmerica	Chile	LosRieles_10900	NorthAmerica	Canada	Algonquin	PaBRIBRI	Mbuti	0.006144	7.767	62667
	SouthAmerica	Chile	LosRieles_10900	NorthAmerica	Canada	Algonquin	PaGUNA	Mbuti	0.004572	6.274	62667
	SouthAmerica	Chile	LosRieles_10900	NorthAmerica	Canada	Algonquin	PaNASO	Mbuti	0.005522	6.967	62667
	SouthAmerica	Chile	LosRieles_10900	NorthAmerica	Canada	Algonquin	PaNGABE	Mbuti	0.005349	6.645	62667
	SouthAmerica	Chile	LosRieles_5100	NorthAmerica	Canada	Algonquin	aDNAPanama	Mbuti	0.005245	5.627	52552
	SouthAmerica	Chile	LosRieles_5100	NorthAmerica	Canada	Algonquin	Cabecar	Mbuti	0.005164	5.941	60760
	SouthAmerica	Chile	LosRieles_5100	NorthAmerica	Canada	Algonquin	PaBRIBRI	Mbuti	0.006252	7.305	60760
	SouthAmerica	Chile	LosRieles_5100	NorthAmerica	Canada	Algonquin	PaGUNA	Mbuti	0.005403	7.281	60760
	SouthAmerica	Chile	LosRieles_5100	NorthAmerica	Canada	Algonquin	PaNASO	Mbuti	0.005916	7.488	60760
	SouthAmerica	Chile	LosRieles_5100	NorthAmerica	Canada	Algonquin	PaNGABE	Mbuti	0.00563	6.862	60760
	SouthAmerica	Chile	PicaOcho_700_LCA	NorthAmerica	Canada	Algonquin	aDNAPanama	Mbuti	0.007306	6.715	34642
	SouthAmerica	Chile	PicaOcho_700_LCA	NorthAmerica	Canada	Algonquin	Cabecar	Mbuti	0.005827	6.467	39818
	SouthAmerica	Chile	PicaOcho_700_LCA	NorthAmerica	Canada	Algonquin	PaBRIBRI	Mbuti	0.006692	7.561	39818
	SouthAmerica	Chile	PicaOcho_700_LCA	NorthAmerica	Canada	Algonquin	PaGUNA	Mbuti	0.005698	7.163	39818
	SouthAmerica	Chile	PicaOcho_700_LCA	NorthAmerica	Canada	Algonquin	PaNASO	Mbuti	0.005651	6.525	39818
	SouthAmerica	Chile	PicaOcho_700_LCA	NorthAmerica	Canada	Algonquin	PaNGABE	Mbuti	0.006186	6.999	39818
	SouthAmerica	Chile	PtaStaAna_7300	NorthAmerica	Canada	Algonquin	aDNAPanama	Mbuti	0.004555	5.018	59101
	SouthAmerica	Chile	PtaStaAna_7300	NorthAmerica	Canada	Algonquin	Cabecar	Mbuti	0.003975	4.8	68773
	SouthAmerica	Chile	PtaStaAna_7300	NorthAmerica	Canada	Algonquin	PaBRIBRI	Mbuti	0.004823	5.881	68773
	SouthAmerica	Chile	PtaStaAna_7300	NorthAmerica	Canada	Algonquin	PaGUNA	Mbuti	0.004371	6.153	68773
	SouthAmerica	Chile	PtaStaAna_7300	NorthAmerica	Canada	Algonquin	PaNASO	Mbuti	0.004367	5.543	68773
	SouthAmerica	Chile	PtaStaAna_7300	NorthAmerica	Canada	Algonquin	PaNGABE	Mbuti	0.004501	5.697	68773
	SouthAmerica	Peru	RioUncallane_1600	NorthAmerica	Canada	Algonquin	aDNAPanama	Mbuti	0.005661	9.832	71587
	SouthAmerica	Peru	RioUncallane_1600	NorthAmerica	Canada	Algonquin	Cabecar	Mbuti	0.005074	9.42	83617
	SouthAmerica	Peru	RioUncallane_1600	NorthAmerica	Canada	Algonquin	PaBRIBRI	Mbuti	0.005551	10.807	83617
	SouthAmerica	Peru	RioUncallane_1600	NorthAmerica	Canada	Algonquin	PaGUNA	Mbuti	0.004825	9.805	83617
	SouthAmerica	Peru	RioUncallane_1600	NorthAmerica	Canada	Algonquin	PaNASO	Mbuti	0.005417	10.608	83617
	SouthAmerica	Peru	RioUncallane_1600	NorthAmerica	Canada	Algonquin	PaNGABE	Mbuti	0.00504	9.787	83617
	SouthAmerica	Chile	Ayayema_4500	NorthAmerica	Canada	Chipewyan	aDNAPanama	Mbuti	0.005494	6.434	71246
	SouthAmerica	Chile	Ayayema_4500	NorthAmerica	Canada	Chipewyan	Cabecar	Mbuti	0.005542	6.939	83202
	SouthAmerica	Chile	Ayayema_4500	NorthAmerica	Canada	Chipewyan	PaBRIBRI	Mbuti	0.00583	7.606	83202
	SouthAmerica	Chile	Ayayema_4500	NorthAmerica	Canada	Chipewyan	PaGUNA	Mbuti	0.005672	8.442	83202
	SouthAmerica	Chile	Ayayema_4500	NorthAmerica	Canada	Chipewyan	PaNASO	Mbuti	0.005069	6.875	83202
	SouthAmerica	Chile	Ayayema_4500	NorthAmerica	Canada	Chipewyan	PaNGABE	Mbuti	0.005585	7.344	83202
	SouthAmerica	Chile	Conchali_700	NorthAmerica	Canada	Chipewyan	aDNAPanama	Mbuti	0.006865	9.569	60994
	SouthAmerica	Chile	Conchali_700	NorthAmerica	Canada	Chipewyan	Cabecar	Mbuti	0.006671	10.381	70650
	SouthAmerica	Chile	Conchali_700	NorthAmerica	Canada	Chipewyan	PaBRIBRI	Mbuti	0.006775	11.035	70650
	SouthAmerica	Chile	Conchali_700	NorthAmerica	Canada	Chipewyan	PaGUNA	Mbuti	0.007313	13.324	70650
	SouthAmerica	Chile	Conchali_700	NorthAmerica	Canada	Chipewyan	PaNASO	Mbuti	0.007658	12.697	70650
	SouthAmerica	Chile	Conchali_700	NorthAmerica	Canada	Chipewyan	PaNGABE	Mbuti	0.00663	10.71	70650
	SouthAmerica	Peru	Cuncaicha_3300_LCA	NorthAmerica	Canada	Chipewyan	aDNAPanama	Mbuti	0.007669	8.656	54393
	SouthAmerica	Peru	Cuncaicha_3300_LCA	NorthAmerica	Canada	Chipewyan	Cabecar	Mbuti	0.006654	8.56	62991
	SouthAmerica	Peru	Cuncaicha_3300_LCA	NorthAmerica	Canada	Chipewyan	PaBRIBRI	Mbuti	0.005965	7.816	62991
	SouthAmerica	Peru	Cuncaicha_3300_LCA	NorthAmerica	Canada	Chipewyan	PaGUNA	Mbuti	0.006498	9.725	62991
	SouthAmerica	Peru	Cuncaicha_3300_LCA	NorthAmerica	Canada	Chipewyan	PaNASO	Mbuti	0.006248	8.505	62991
	SouthAmerica	Peru	Cuncaicha_3300_LCA	NorthAmerica	Canada	Chipewyan	PaNGABE	Mbuti	0.006626	8.992	62991
	SouthAmerica	Peru	Cuncaicha_4200_LCA	NorthAmerica	Canada	Chipewyan	aDNAPanama	Mbuti	0.008633	8.905	49332
	SouthAmerica	Peru	Cuncaicha_4200_LCA	NorthAmerica	Canada	Chipewyan	Cabecar	Mbuti	0.007173	8.7	56950
	SouthAmerica	Peru	Cuncaicha_4200_LCA	NorthAmerica	Canada	Chipewyan	PaBRIBRI	Mbuti	0.007666	9.26	56950
	SouthAmerica	Peru	Cuncaicha_4200_LCA	NorthAmerica	Canada	Chipewyan	PaGUNA	Mbuti	0.007792	10.644	56950
	SouthAmerica	Peru	Cuncaicha_4200_LCA	NorthAmerica	Canada	Chipewyan	PaNASO	Mbuti	0.007097	9.209	56950
	SouthAmerica	Peru	Cuncaicha_4200_LCA	NorthAmerica	Canada	Chipewyan	PaNGABE	Mbuti	0.006949	8.621	56950
	SouthAmerica	Peru	Cuncaicha_9000_EA	NorthAmerica	Canada	Chipewyan	aDNAPanama	Mbuti	0.007182	7.71	48674
	SouthAmerica	Peru	Cuncaicha_9000_EA	NorthAmerica	Canada	Chipewyan	Cabecar	Mbuti	0.006417	7.9	56257
	SouthAmerica	Peru	Cuncaicha_9000_EA	NorthAmerica	Canada	Chipewyan	PaBRIBRI	Mbuti	0.006104	7.53	56257
	SouthAmerica	Peru	Cuncaicha_9000_EA	NorthAmerica	Canada	Chipewyan	PaGUNA	Mbuti	0.006703	9.335	56257
	SouthAmerica	Peru	Cuncaicha_9000_EA	NorthAmerica	Canada	Chipewyan	PaNASO	Mbuti	0.007008	9.399	56257
	SouthAmerica	Peru	Cuncaicha_9000_EA	NorthAmerica	Canada	Chipewyan	PaNGABE	Mbuti	0.006459	8.351	56257
	SouthAmerica	Peru	LaGalgada_4100_EA	NorthAmerica	Canada	Chipewyan	aDNAPanama	Mbuti	0.007464	8.622	60220
	SouthAmerica	Peru	LaGalgada_4100_EA	NorthAmerica	Canada	Chipewyan	Cabecar	Mbuti	0.006572	8.386	69853
	SouthAmerica	Peru	LaGalgada_4100_EA	NorthAmerica	Canada	Chipewyan	PaBRIBRI	Mbuti	0.005696	7.399	69853
	SouthAmerica	Peru	LaGalgada_4100_EA	NorthAmerica	Canada	Chipewyan	PaGUNA	Mbuti	0.006182	8.885	69853
	SouthAmerica	Peru	LaGalgada_4100_EA	NorthAmerica	Canada	Chipewyan	PaNASO	Mbuti	0.006143	8.56	69853
	SouthAmerica	Peru	LaGalgada_4100_EA	NorthAmerica	Canada	Chipewyan	PaNGABE	Mbuti	0.006139	8.174	69853
	SouthAmerica	Peru	Laramate_900_LCA	NorthAmerica	Canada	Chipewyan	aDNAPanama	Mbuti	0.00791	14.382	65039
	SouthAmerica	Peru	Laramate_900_LCA	NorthAmerica	Canada	Chipewyan	Cabecar	Mbuti	0.007017	14.012	75597
	SouthAmerica	Peru	Laramate_900_LCA	NorthAmerica	Canada	Chipewyan	PaBRIBRI	Mbuti	0.006901	13.6	75597
	SouthAmerica	Peru	Laramate_900_LCA	NorthAmerica	Canada	Chipewyan	PaGUNA	Mbuti	0.007434	16.665	75597
	SouthAmerica	Peru	Laramate_900_LCA	NorthAmerica	Canada	Chipewyan	PaNASO	Mbuti	0.007304	15.493	75597
	SouthAmerica	Peru	Laramate_900_LCA	NorthAmerica	Canada	Chipewyan	PaNGABE	Mbuti	0.007277	14.915	75597
	SouthAmerica	Peru	Lauricocha_3500_EA	NorthAmerica	Canada	Chipewyan	aDNAPanama	Mbuti	0.006676	6.739	45142
	SouthAmerica	Peru	Lauricocha_3500_EA	NorthAmerica	Canada	Chipewyan	Cabecar	Mbuti	0.005187	5.988	52227
	SouthAmerica	Peru	Lauricocha_3500_EA	NorthAmerica	Canada	Chipewyan	PaBRIBRI	Mbuti	0.005456	6.687	52227
	SouthAmerica	Peru	Lauricocha_3500_EA	NorthAmerica	Canada	Chipewyan	PaGUNA	Mbuti	0.006344	8.606	52227
	SouthAmerica	Peru	Lauricocha_3500_EA	NorthAmerica	Canada	Chipewyan	PaNASO	Mbuti	0.005259	6.541	52227
	SouthAmerica	Peru	Lauricocha_3500_EA	NorthAmerica	Canada	Chipewyan	PaNGABE	Mbuti	0.005085	6.095	52227
	SouthAmerica	Peru	Lauricocha_5800_EA	NorthAmerica	Canada	Chipewyan	aDNAPanama	Mbuti	0.009035	9.355	45500
	SouthAmerica	Peru	Lauricocha_5800_EA	NorthAmerica	Canada	Chipewyan	Cabecar	Mbuti	0.007565	8.892	52680
	SouthAmerica	Peru	Lauricocha_5800_EA	NorthAmerica	Canada	Chipewyan	PaBRIBRI	Mbuti	0.006442	7.816	52680
	SouthAmerica	Peru	Lauricocha_5800_EA	NorthAmerica	Canada	Chipewyan	PaGUNA	Mbuti	0.00686	9.407	52680
	SouthAmerica	Peru	Lauricocha_5800_EA	NorthAmerica	Canada	Chipewyan	PaNASO	Mbuti	0.007556	9.745	52680
	SouthAmerica	Peru	Lauricocha_5800_EA	NorthAmerica	Canada	Chipewyan	PaNGABE	Mbuti	0.006627	8.073	52680
	SouthAmerica	Peru	Lauricocha_8600_EA	NorthAmerica	Canada	Chipewyan	aDNAPanama	Mbuti	0.006728	9.402	68167
	SouthAmerica	Peru	Lauricocha_8600_EA	NorthAmerica	Canada	Chipewyan	Cabecar	Mbuti	0.004937	7.538	79417
	SouthAmerica	Peru	Lauricocha_8600_EA	NorthAmerica	Canada	Chipewyan	PaBRIBRI	Mbuti	0.005018	7.774	79417
	SouthAmerica	Peru	Lauricocha_8600_EA	NorthAmerica	Canada	Chipewyan	PaGUNA	Mbuti	0.005714	10.097	79417
	SouthAmerica	Peru	Lauricocha_8600_EA	NorthAmerica	Canada	Chipewyan	PaNASO	Mbuti	0.005417	8.692	79417
	SouthAmerica	Peru	Lauricocha_8600_EA	NorthAmerica	Canada	Chipewyan	PaNGABE	Mbuti	0.005408	8.507	79417
	SouthAmerica	Chile	LosRieles_10900	NorthAmerica	Canada	Chipewyan	aDNAPanama	Mbuti	0.008015	9.018	54170
	SouthAmerica	Chile	LosRieles_10900	NorthAmerica	Canada	Chipewyan	Cabecar	Mbuti	0.007292	8.702	62667
	SouthAmerica	Chile	LosRieles_10900	NorthAmerica	Canada	Chipewyan	PaBRIBRI	Mbuti	0.007001	9.032	62667
	SouthAmerica	Chile	LosRieles_10900	NorthAmerica	Canada	Chipewyan	PaGUNA	Mbuti	0.006238	8.804	62667
	SouthAmerica	Chile	LosRieles_10900	NorthAmerica	Canada	Chipewyan	PaNASO	Mbuti	0.006898	8.953	62667
	SouthAmerica	Chile	LosRieles_10900	NorthAmerica	Canada	Chipewyan	PaNGABE	Mbuti	0.006634	8.339	62667
	SouthAmerica	Chile	LosRieles_5100	NorthAmerica	Canada	Chipewyan	aDNAPanama	Mbuti	0.006398	7.164	52552
	SouthAmerica	Chile	LosRieles_5100	NorthAmerica	Canada	Chipewyan	Cabecar	Mbuti	0.006096	7.154	60760
	SouthAmerica	Chile	LosRieles_5100	NorthAmerica	Canada	Chipewyan	PaBRIBRI	Mbuti	0.006816	8.189	60760
	SouthAmerica	Chile	LosRieles_5100	NorthAmerica	Canada	Chipewyan	PaGUNA	Mbuti	0.007062	10.072	60760
	SouthAmerica	Chile	LosRieles_5100	NorthAmerica	Canada	Chipewyan	PaNASO	Mbuti	0.007079	9.289	60760
	SouthAmerica	Chile	LosRieles_5100	NorthAmerica	Canada	Chipewyan	PaNGABE	Mbuti	0.006749	8.392	60760
	SouthAmerica	Chile	PicaOcho_700_LCA	NorthAmerica	Canada	Chipewyan	aDNAPanama	Mbuti	0.008293	8.098	34642
	SouthAmerica	Chile	PicaOcho_700_LCA	NorthAmerica	Canada	Chipewyan	Cabecar	Mbuti	0.006952	7.968	39818
	SouthAmerica	Chile	PicaOcho_700_LCA	NorthAmerica	Canada	Chipewyan	PaBRIBRI	Mbuti	0.00718	8.199	39818
	SouthAmerica	Chile	PicaOcho_700_LCA	NorthAmerica	Canada	Chipewyan	PaGUNA	Mbuti	0.007199	9.111	39818
	SouthAmerica	Chile	PicaOcho_700_LCA	NorthAmerica	Canada	Chipewyan	PaNASO	Mbuti	0.006834	8.058	39818
	SouthAmerica	Chile	PicaOcho_700_LCA	NorthAmerica	Canada	Chipewyan	PaNGABE	Mbuti	0.007322	8.404	39818
	SouthAmerica	Chile	PtaStaAna_7300	NorthAmerica	Canada	Chipewyan	aDNAPanama	Mbuti	0.005913	6.912	59101
	SouthAmerica	Chile	PtaStaAna_7300	NorthAmerica	Canada	Chipewyan	Cabecar	Mbuti	0.005353	6.92	68773
	SouthAmerica	Chile	PtaStaAna_7300	NorthAmerica	Canada	Chipewyan	PaBRIBRI	Mbuti	0.005765	7.304	68773
	SouthAmerica	Chile	PtaStaAna_7300	NorthAmerica	Canada	Chipewyan	PaGUNA	Mbuti	0.006046	8.84	68773
	SouthAmerica	Chile	PtaStaAna_7300	NorthAmerica	Canada	Chipewyan	PaNASO	Mbuti	0.005654	7.661	68773
	SouthAmerica	Chile	PtaStaAna_7300	NorthAmerica	Canada	Chipewyan	PaNGABE	Mbuti	0.005877	7.697	68773
	SouthAmerica	Peru	RioUncallane_1600	NorthAmerica	Canada	Chipewyan	aDNAPanama	Mbuti	0.006968	13.721	71587
	SouthAmerica	Peru	RioUncallane_1600	NorthAmerica	Canada	Chipewyan	Cabecar	Mbuti	0.006319	13.299	83617
	SouthAmerica	Peru	RioUncallane_1600	NorthAmerica	Canada	Chipewyan	PaBRIBRI	Mbuti	0.006598	14.549	83617
	SouthAmerica	Peru	RioUncallane_1600	NorthAmerica	Canada	Chipewyan	PaGUNA	Mbuti	0.006539	15.48	83617
	SouthAmerica	Peru	RioUncallane_1600	NorthAmerica	Canada	Chipewyan	PaNASO	Mbuti	0.006686	15.255	83617
	SouthAmerica	Peru	RioUncallane_1600	NorthAmerica	Canada	Chipewyan	PaNGABE	Mbuti	0.006378	14.041	83617
	SouthAmerica	Chile	Ayayema_4500	NorthAmerica	Canada	Cree	aDNAPanama	Mbuti	0.003152	3.843	71246
	SouthAmerica	Chile	Ayayema_4500	NorthAmerica	Canada	Cree	Cabecar	Mbuti	0.003448	4.386	83202
	SouthAmerica	Chile	Ayayema_4500	NorthAmerica	Canada	Cree	PaBRIBRI	Mbuti	0.003841	5.084	83202
	SouthAmerica	Chile	Ayayema_4500	NorthAmerica	Canada	Cree	PaGUNA	Mbuti	0.003318	5.045	83202
	SouthAmerica	Chile	Ayayema_4500	NorthAmerica	Canada	Cree	PaNASO	Mbuti	0.002853	3.976	83202
	SouthAmerica	Chile	Ayayema_4500	NorthAmerica	Canada	Cree	PaNGABE	Mbuti	0.003463	4.714	83202
	SouthAmerica	Chile	Conchali_700	NorthAmerica	Canada	Cree	aDNAPanama	Mbuti	0.004769	6.876	60994
	SouthAmerica	Chile	Conchali_700	NorthAmerica	Canada	Cree	Cabecar	Mbuti	0.00462	7.72	70650
	SouthAmerica	Chile	Conchali_700	NorthAmerica	Canada	Cree	PaBRIBRI	Mbuti	0.004977	8.511	70650
	SouthAmerica	Chile	Conchali_700	NorthAmerica	Canada	Cree	PaGUNA	Mbuti	0.005051	9.533	70650
	SouthAmerica	Chile	Conchali_700	NorthAmerica	Canada	Cree	PaNASO	Mbuti	0.005516	9.533	70650
	SouthAmerica	Chile	Conchali_700	NorthAmerica	Canada	Cree	PaNGABE	Mbuti	0.004664	7.935	70650
	SouthAmerica	Peru	Cuncaicha_3300_LCA	NorthAmerica	Canada	Cree	aDNAPanama	Mbuti	0.00554	6.547	54393
	SouthAmerica	Peru	Cuncaicha_3300_LCA	NorthAmerica	Canada	Cree	Cabecar	Mbuti	0.004508	6.222	62991
	SouthAmerica	Peru	Cuncaicha_3300_LCA	NorthAmerica	Canada	Cree	PaBRIBRI	Mbuti	0.004081	5.701	62991
	SouthAmerica	Peru	Cuncaicha_3300_LCA	NorthAmerica	Canada	Cree	PaGUNA	Mbuti	0.004085	6.494	62991
	SouthAmerica	Peru	Cuncaicha_3300_LCA	NorthAmerica	Canada	Cree	PaNASO	Mbuti	0.004005	5.696	62991
	SouthAmerica	Peru	Cuncaicha_3300_LCA	NorthAmerica	Canada	Cree	PaNGABE	Mbuti	0.004542	6.409	62991
	SouthAmerica	Peru	Cuncaicha_4200_LCA	NorthAmerica	Canada	Cree	aDNAPanama	Mbuti	0.006312	7.001	49332
	SouthAmerica	Peru	Cuncaicha_4200_LCA	NorthAmerica	Canada	Cree	Cabecar	Mbuti	0.005147	6.619	56950
	SouthAmerica	Peru	Cuncaicha_4200_LCA	NorthAmerica	Canada	Cree	PaBRIBRI	Mbuti	0.005827	7.56	56950
	SouthAmerica	Peru	Cuncaicha_4200_LCA	NorthAmerica	Canada	Cree	PaGUNA	Mbuti	0.005402	7.716	56950
	SouthAmerica	Peru	Cuncaicha_4200_LCA	NorthAmerica	Canada	Cree	PaNASO	Mbuti	0.004922	6.94	56950
	SouthAmerica	Peru	Cuncaicha_4200_LCA	NorthAmerica	Canada	Cree	PaNGABE	Mbuti	0.004976	6.482	56950
	SouthAmerica	Peru	Cuncaicha_9000_EA	NorthAmerica	Canada	Cree	aDNAPanama	Mbuti	0.004959	5.491	48674
	SouthAmerica	Peru	Cuncaicha_9000_EA	NorthAmerica	Canada	Cree	Cabecar	Mbuti	0.004449	5.646	56257
	SouthAmerica	Peru	Cuncaicha_9000_EA	NorthAmerica	Canada	Cree	PaBRIBRI	Mbuti	0.004235	5.523	56257
	SouthAmerica	Peru	Cuncaicha_9000_EA	NorthAmerica	Canada	Cree	PaGUNA	Mbuti	0.004499	6.462	56257
	SouthAmerica	Peru	Cuncaicha_9000_EA	NorthAmerica	Canada	Cree	PaNASO	Mbuti	0.004934	6.818	56257
	SouthAmerica	Peru	Cuncaicha_9000_EA	NorthAmerica	Canada	Cree	PaNGABE	Mbuti	0.0045	6.033	56257
	SouthAmerica	Peru	LaGalgada_4100_EA	NorthAmerica	Canada	Cree	aDNAPanama	Mbuti	0.005359	6.454	60220
	SouthAmerica	Peru	LaGalgada_4100_EA	NorthAmerica	Canada	Cree	Cabecar	Mbuti	0.004671	6.179	69853
	SouthAmerica	Peru	LaGalgada_4100_EA	NorthAmerica	Canada	Cree	PaBRIBRI	Mbuti	0.004073	5.457	69853
	SouthAmerica	Peru	LaGalgada_4100_EA	NorthAmerica	Canada	Cree	PaGUNA	Mbuti	0.00399	6.001	69853
	SouthAmerica	Peru	LaGalgada_4100_EA	NorthAmerica	Canada	Cree	PaNASO	Mbuti	0.004081	5.853	69853
	SouthAmerica	Peru	LaGalgada_4100_EA	NorthAmerica	Canada	Cree	PaNGABE	Mbuti	0.004214	5.907	69853
	SouthAmerica	Peru	Laramate_900_LCA	NorthAmerica	Canada	Cree	aDNAPanama	Mbuti	0.005584	10.382	65039
	SouthAmerica	Peru	Laramate_900_LCA	NorthAmerica	Canada	Cree	Cabecar	Mbuti	0.004959	10.636	75597
	SouthAmerica	Peru	Laramate_900_LCA	NorthAmerica	Canada	Cree	PaBRIBRI	Mbuti	0.005049	10.552	75597
	SouthAmerica	Peru	Laramate_900_LCA	NorthAmerica	Canada	Cree	PaGUNA	Mbuti	0.00513	12.008	75597
	SouthAmerica	Peru	Laramate_900_LCA	NorthAmerica	Canada	Cree	PaNASO	Mbuti	0.005135	11.389	75597
	SouthAmerica	Peru	Laramate_900_LCA	NorthAmerica	Canada	Cree	PaNGABE	Mbuti	0.005246	11.101	75597
	SouthAmerica	Peru	Lauricocha_3500_EA	NorthAmerica	Canada	Cree	aDNAPanama	Mbuti	0.004201	4.351	45142
	SouthAmerica	Peru	Lauricocha_3500_EA	NorthAmerica	Canada	Cree	Cabecar	Mbuti	0.00331	3.854	52227
	SouthAmerica	Peru	Lauricocha_3500_EA	NorthAmerica	Canada	Cree	PaBRIBRI	Mbuti	0.003791	4.949	52227
	SouthAmerica	Peru	Lauricocha_3500_EA	NorthAmerica	Canada	Cree	PaGUNA	Mbuti	0.004085	5.731	52227
	SouthAmerica	Peru	Lauricocha_3500_EA	NorthAmerica	Canada	Cree	PaNASO	Mbuti	0.00311	3.979	52227
	SouthAmerica	Peru	Lauricocha_3500_EA	NorthAmerica	Canada	Cree	PaNGABE	Mbuti	0.003127	3.898	52227
	SouthAmerica	Peru	Lauricocha_5800_EA	NorthAmerica	Canada	Cree	aDNAPanama	Mbuti	0.006799	7.417	45500
	SouthAmerica	Peru	Lauricocha_5800_EA	NorthAmerica	Canada	Cree	Cabecar	Mbuti	0.005302	6.447	52680
	SouthAmerica	Peru	Lauricocha_5800_EA	NorthAmerica	Canada	Cree	PaBRIBRI	Mbuti	0.004487	5.553	52680
	SouthAmerica	Peru	Lauricocha_5800_EA	NorthAmerica	Canada	Cree	PaGUNA	Mbuti	0.00451	6.626	52680
	SouthAmerica	Peru	Lauricocha_5800_EA	NorthAmerica	Canada	Cree	PaNASO	Mbuti	0.005127	6.863	52680
	SouthAmerica	Peru	Lauricocha_5800_EA	NorthAmerica	Canada	Cree	PaNGABE	Mbuti	0.004515	5.763	52680
	SouthAmerica	Peru	Lauricocha_8600_EA	NorthAmerica	Canada	Cree	aDNAPanama	Mbuti	0.004392	6.242	68167
	SouthAmerica	Peru	Lauricocha_8600_EA	NorthAmerica	Canada	Cree	Cabecar	Mbuti	0.002913	4.721	79417
	SouthAmerica	Peru	Lauricocha_8600_EA	NorthAmerica	Canada	Cree	PaBRIBRI	Mbuti	0.003085	4.984	79417
	SouthAmerica	Peru	Lauricocha_8600_EA	NorthAmerica	Canada	Cree	PaGUNA	Mbuti	0.003393	6.292	79417
	SouthAmerica	Peru	Lauricocha_8600_EA	NorthAmerica	Canada	Cree	PaNASO	Mbuti	0.003206	5.345	79417
	SouthAmerica	Peru	Lauricocha_8600_EA	NorthAmerica	Canada	Cree	PaNGABE	Mbuti	0.003362	5.437	79417
	SouthAmerica	Chile	LosRieles_10900	NorthAmerica	Canada	Cree	aDNAPanama	Mbuti	0.005641	6.697	54170
	SouthAmerica	Chile	LosRieles_10900	NorthAmerica	Canada	Cree	Cabecar	Mbuti	0.005121	6.446	62667
	SouthAmerica	Chile	LosRieles_10900	NorthAmerica	Canada	Cree	PaBRIBRI	Mbuti	0.005094	6.65	62667
	SouthAmerica	Chile	LosRieles_10900	NorthAmerica	Canada	Cree	PaGUNA	Mbuti	0.003805	5.53	62667
	SouthAmerica	Chile	LosRieles_10900	NorthAmerica	Canada	Cree	PaNASO	Mbuti	0.004619	6.1	62667
	SouthAmerica	Chile	LosRieles_10900	NorthAmerica	Canada	Cree	PaNGABE	Mbuti	0.004527	5.932	62667
	SouthAmerica	Chile	LosRieles_5100	NorthAmerica	Canada	Cree	aDNAPanama	Mbuti	0.004276	4.942	52552
	SouthAmerica	Chile	LosRieles_5100	NorthAmerica	Canada	Cree	Cabecar	Mbuti	0.004192	5.304	60760
	SouthAmerica	Chile	LosRieles_5100	NorthAmerica	Canada	Cree	PaBRIBRI	Mbuti	0.005153	6.42	60760
	SouthAmerica	Chile	LosRieles_5100	NorthAmerica	Canada	Cree	PaGUNA	Mbuti	0.004734	7.082	60760
	SouthAmerica	Chile	LosRieles_5100	NorthAmerica	Canada	Cree	PaNASO	Mbuti	0.00501	6.905	60760
	SouthAmerica	Chile	LosRieles_5100	NorthAmerica	Canada	Cree	PaNGABE	Mbuti	0.004789	6.158	60760
	SouthAmerica	Chile	PicaOcho_700_LCA	NorthAmerica	Canada	Cree	aDNAPanama	Mbuti	0.005935	5.998	34642
	SouthAmerica	Chile	PicaOcho_700_LCA	NorthAmerica	Canada	Cree	Cabecar	Mbuti	0.004711	5.653	39818
	SouthAmerica	Chile	PicaOcho_700_LCA	NorthAmerica	Canada	Cree	PaBRIBRI	Mbuti	0.005312	6.542	39818
	SouthAmerica	Chile	PicaOcho_700_LCA	NorthAmerica	Canada	Cree	PaGUNA	Mbuti	0.00469	6.235	39818
	SouthAmerica	Chile	PicaOcho_700_LCA	NorthAmerica	Canada	Cree	PaNASO	Mbuti	0.00437	5.41	39818
	SouthAmerica	Chile	PicaOcho_700_LCA	NorthAmerica	Canada	Cree	PaNGABE	Mbuti	0.005168	6.027	39818
	SouthAmerica	Chile	PtaStaAna_7300	NorthAmerica	Canada	Cree	aDNAPanama	Mbuti	0.003519	4.351	59101
	SouthAmerica	Chile	PtaStaAna_7300	NorthAmerica	Canada	Cree	Cabecar	Mbuti	0.003295	4.337	68773
	SouthAmerica	Chile	PtaStaAna_7300	NorthAmerica	Canada	Cree	PaBRIBRI	Mbuti	0.003993	5.281	68773
	SouthAmerica	Chile	PtaStaAna_7300	NorthAmerica	Canada	Cree	PaGUNA	Mbuti	0.003727	5.662	68773
	SouthAmerica	Chile	PtaStaAna_7300	NorthAmerica	Canada	Cree	PaNASO	Mbuti	0.003499	4.816	68773
	SouthAmerica	Chile	PtaStaAna_7300	NorthAmerica	Canada	Cree	PaNGABE	Mbuti	0.003818	5.152	68773
	SouthAmerica	Peru	RioUncallane_1600	NorthAmerica	Canada	Cree	aDNAPanama	Mbuti	0.004656	9.73	71587
	SouthAmerica	Peru	RioUncallane_1600	NorthAmerica	Canada	Cree	Cabecar	Mbuti	0.004261	9.686	83617
	SouthAmerica	Peru	RioUncallane_1600	NorthAmerica	Canada	Cree	PaBRIBRI	Mbuti	0.004658	11.063	83617
	SouthAmerica	Peru	RioUncallane_1600	NorthAmerica	Canada	Cree	PaGUNA	Mbuti	0.0042	10.471	83617
	SouthAmerica	Peru	RioUncallane_1600	NorthAmerica	Canada	Cree	PaNASO	Mbuti	0.00449	10.741	83617
	SouthAmerica	Peru	RioUncallane_1600	NorthAmerica	Canada	Cree	PaNGABE	Mbuti	0.004286	9.937	83617
	SouthAmerica	Chile	Ayayema_4500	NorthAmerica	Canada	Ojibwa	aDNAPanama	Mbuti	0.002398	2.908	71246
	SouthAmerica	Chile	Ayayema_4500	NorthAmerica	Canada	Ojibwa	Cabecar	Mbuti	0.002586	3.278	83202
	SouthAmerica	Chile	Ayayema_4500	NorthAmerica	Canada	Ojibwa	PaBRIBRI	Mbuti	0.002939	3.797	83202
	SouthAmerica	Chile	Ayayema_4500	NorthAmerica	Canada	Ojibwa	PaGUNA	Mbuti	0.002611	3.986	83202
	SouthAmerica	Chile	Ayayema_4500	NorthAmerica	Canada	Ojibwa	PaNASO	Mbuti	0.00216	3.003	83202
	SouthAmerica	Chile	Ayayema_4500	NorthAmerica	Canada	Ojibwa	PaNGABE	Mbuti	0.002736	3.699	83202
	SouthAmerica	Chile	Conchali_700	NorthAmerica	Canada	Ojibwa	aDNAPanama	Mbuti	0.003813	5.631	60994
	SouthAmerica	Chile	Conchali_700	NorthAmerica	Canada	Ojibwa	Cabecar	Mbuti	0.003771	6.276	70650
	SouthAmerica	Chile	Conchali_700	NorthAmerica	Canada	Ojibwa	PaBRIBRI	Mbuti	0.004071	7.13	70650
	SouthAmerica	Chile	Conchali_700	NorthAmerica	Canada	Ojibwa	PaGUNA	Mbuti	0.004386	8.56	70650
	SouthAmerica	Chile	Conchali_700	NorthAmerica	Canada	Ojibwa	PaNASO	Mbuti	0.004834	8.654	70650
	SouthAmerica	Chile	Conchali_700	NorthAmerica	Canada	Ojibwa	PaNGABE	Mbuti	0.003952	6.871	70650
	SouthAmerica	Peru	Cuncaicha_3300_LCA	NorthAmerica	Canada	Ojibwa	aDNAPanama	Mbuti	0.004537	5.428	54393
	SouthAmerica	Peru	Cuncaicha_3300_LCA	NorthAmerica	Canada	Ojibwa	Cabecar	Mbuti	0.003533	4.808	62991
	SouthAmerica	Peru	Cuncaicha_3300_LCA	NorthAmerica	Canada	Ojibwa	PaBRIBRI	Mbuti	0.003188	4.341	62991
	SouthAmerica	Peru	Cuncaicha_3300_LCA	NorthAmerica	Canada	Ojibwa	PaGUNA	Mbuti	0.003348	5.332	62991
	SouthAmerica	Peru	Cuncaicha_3300_LCA	NorthAmerica	Canada	Ojibwa	PaNASO	Mbuti	0.003239	4.557	62991
	SouthAmerica	Peru	Cuncaicha_3300_LCA	NorthAmerica	Canada	Ojibwa	PaNGABE	Mbuti	0.003703	5.226	62991
	SouthAmerica	Peru	Cuncaicha_4200_LCA	NorthAmerica	Canada	Ojibwa	aDNAPanama	Mbuti	0.005413	5.984	49332
	SouthAmerica	Peru	Cuncaicha_4200_LCA	NorthAmerica	Canada	Ojibwa	Cabecar	Mbuti	0.004211	5.351	56950
	SouthAmerica	Peru	Cuncaicha_4200_LCA	NorthAmerica	Canada	Ojibwa	PaBRIBRI	Mbuti	0.004806	6.103	56950
	SouthAmerica	Peru	Cuncaicha_4200_LCA	NorthAmerica	Canada	Ojibwa	PaGUNA	Mbuti	0.004687	6.835	56950
	SouthAmerica	Peru	Cuncaicha_4200_LCA	NorthAmerica	Canada	Ojibwa	PaNASO	Mbuti	0.00415	5.781	56950
	SouthAmerica	Peru	Cuncaicha_4200_LCA	NorthAmerica	Canada	Ojibwa	PaNGABE	Mbuti	0.00411	5.365	56950
	SouthAmerica	Peru	Cuncaicha_9000_EA	NorthAmerica	Canada	Ojibwa	aDNAPanama	Mbuti	0.004231	4.688	48674
	SouthAmerica	Peru	Cuncaicha_9000_EA	NorthAmerica	Canada	Ojibwa	Cabecar	Mbuti	0.00365	4.577	56257
	SouthAmerica	Peru	Cuncaicha_9000_EA	NorthAmerica	Canada	Ojibwa	PaBRIBRI	Mbuti	0.0034	4.333	56257
	SouthAmerica	Peru	Cuncaicha_9000_EA	NorthAmerica	Canada	Ojibwa	PaGUNA	Mbuti	0.003829	5.473	56257
	SouthAmerica	Peru	Cuncaicha_9000_EA	NorthAmerica	Canada	Ojibwa	PaNASO	Mbuti	0.004284	5.829	56257
	SouthAmerica	Peru	Cuncaicha_9000_EA	NorthAmerica	Canada	Ojibwa	PaNGABE	Mbuti	0.003852	5.22	56257
	SouthAmerica	Peru	LaGalgada_4100_EA	NorthAmerica	Canada	Ojibwa	aDNAPanama	Mbuti	0.004437	5.356	60220
	SouthAmerica	Peru	LaGalgada_4100_EA	NorthAmerica	Canada	Ojibwa	Cabecar	Mbuti	0.003715	5.041	69853
	SouthAmerica	Peru	LaGalgada_4100_EA	NorthAmerica	Canada	Ojibwa	PaBRIBRI	Mbuti	0.003089	4.137	69853
	SouthAmerica	Peru	LaGalgada_4100_EA	NorthAmerica	Canada	Ojibwa	PaGUNA	Mbuti	0.003245	4.953	69853
	SouthAmerica	Peru	LaGalgada_4100_EA	NorthAmerica	Canada	Ojibwa	PaNASO	Mbuti	0.003342	4.828	69853
	SouthAmerica	Peru	LaGalgada_4100_EA	NorthAmerica	Canada	Ojibwa	PaNGABE	Mbuti	0.00343	4.858	69853
	SouthAmerica	Peru	Laramate_900_LCA	NorthAmerica	Canada	Ojibwa	aDNAPanama	Mbuti	0.004774	8.987	65039
	SouthAmerica	Peru	Laramate_900_LCA	NorthAmerica	Canada	Ojibwa	Cabecar	Mbuti	0.004055	8.867	75597
	SouthAmerica	Peru	Laramate_900_LCA	NorthAmerica	Canada	Ojibwa	PaBRIBRI	Mbuti	0.004106	8.707	75597
	SouthAmerica	Peru	Laramate_900_LCA	NorthAmerica	Canada	Ojibwa	PaGUNA	Mbuti	0.004393	10.7	75597
	SouthAmerica	Peru	Laramate_900_LCA	NorthAmerica	Canada	Ojibwa	PaNASO	Mbuti	0.004374	9.827	75597
	SouthAmerica	Peru	Laramate_900_LCA	NorthAmerica	Canada	Ojibwa	PaNGABE	Mbuti	0.004453	9.5	75597
	SouthAmerica	Peru	Lauricocha_3500_EA	NorthAmerica	Canada	Ojibwa	aDNAPanama	Mbuti	0.003479	3.596	45142
	SouthAmerica	Peru	Lauricocha_3500_EA	NorthAmerica	Canada	Ojibwa	Cabecar	Mbuti	0.002365	2.765	52227
	SouthAmerica	Peru	Lauricocha_3500_EA	NorthAmerica	Canada	Ojibwa	PaBRIBRI	Mbuti	0.002795	3.554	52227
	SouthAmerica	Peru	Lauricocha_3500_EA	NorthAmerica	Canada	Ojibwa	PaGUNA	Mbuti	0.003443	4.872	52227
	SouthAmerica	Peru	Lauricocha_3500_EA	NorthAmerica	Canada	Ojibwa	PaNASO	Mbuti	0.002461	3.141	52227
	SouthAmerica	Peru	Lauricocha_3500_EA	NorthAmerica	Canada	Ojibwa	PaNGABE	Mbuti	0.002234	2.818	52227
	SouthAmerica	Peru	Lauricocha_5800_EA	NorthAmerica	Canada	Ojibwa	aDNAPanama	Mbuti	0.005715	6.162	45500
	SouthAmerica	Peru	Lauricocha_5800_EA	NorthAmerica	Canada	Ojibwa	Cabecar	Mbuti	0.004477	5.471	52680
	SouthAmerica	Peru	Lauricocha_5800_EA	NorthAmerica	Canada	Ojibwa	PaBRIBRI	Mbuti	0.003581	4.481	52680
	SouthAmerica	Peru	Lauricocha_5800_EA	NorthAmerica	Canada	Ojibwa	PaGUNA	Mbuti	0.003865	5.586	52680
	SouthAmerica	Peru	Lauricocha_5800_EA	NorthAmerica	Canada	Ojibwa	PaNASO	Mbuti	0.004582	6.045	52680
	SouthAmerica	Peru	Lauricocha_5800_EA	NorthAmerica	Canada	Ojibwa	PaNGABE	Mbuti	0.003758	4.791	52680
	SouthAmerica	Peru	Lauricocha_8600_EA	NorthAmerica	Canada	Ojibwa	aDNAPanama	Mbuti	0.003635	5.314	68167
	SouthAmerica	Peru	Lauricocha_8600_EA	NorthAmerica	Canada	Ojibwa	Cabecar	Mbuti	0.002048	3.397	79417
	SouthAmerica	Peru	Lauricocha_8600_EA	NorthAmerica	Canada	Ojibwa	PaBRIBRI	Mbuti	0.002196	3.526	79417
	SouthAmerica	Peru	Lauricocha_8600_EA	NorthAmerica	Canada	Ojibwa	PaGUNA	Mbuti	0.002684	5.166	79417
	SouthAmerica	Peru	Lauricocha_8600_EA	NorthAmerica	Canada	Ojibwa	PaNASO	Mbuti	0.002532	4.308	79417
	SouthAmerica	Peru	Lauricocha_8600_EA	NorthAmerica	Canada	Ojibwa	PaNGABE	Mbuti	0.002594	4.345	79417
	SouthAmerica	Chile	LosRieles_10900	NorthAmerica	Canada	Ojibwa	aDNAPanama	Mbuti	0.00493	5.854	54170
	SouthAmerica	Chile	LosRieles_10900	NorthAmerica	Canada	Ojibwa	Cabecar	Mbuti	0.004319	5.405	62667
	SouthAmerica	Chile	LosRieles_10900	NorthAmerica	Canada	Ojibwa	PaBRIBRI	Mbuti	0.004293	5.825	62667
	SouthAmerica	Chile	LosRieles_10900	NorthAmerica	Canada	Ojibwa	PaGUNA	Mbuti	0.003214	4.808	62667
	SouthAmerica	Chile	LosRieles_10900	NorthAmerica	Canada	Ojibwa	PaNASO	Mbuti	0.004081	5.595	62667
	SouthAmerica	Chile	LosRieles_10900	NorthAmerica	Canada	Ojibwa	PaNGABE	Mbuti	0.003881	5.201	62667
	SouthAmerica	Chile	LosRieles_5100	NorthAmerica	Canada	Ojibwa	aDNAPanama	Mbuti	0.003365	3.864	52552
	SouthAmerica	Chile	LosRieles_5100	NorthAmerica	Canada	Ojibwa	Cabecar	Mbuti	0.003211	4.026	60760
	SouthAmerica	Chile	LosRieles_5100	NorthAmerica	Canada	Ojibwa	PaBRIBRI	Mbuti	0.004107	5.157	60760
	SouthAmerica	Chile	LosRieles_5100	NorthAmerica	Canada	Ojibwa	PaGUNA	Mbuti	0.003979	5.996	60760
	SouthAmerica	Chile	LosRieles_5100	NorthAmerica	Canada	Ojibwa	PaNASO	Mbuti	0.004226	5.851	60760
	SouthAmerica	Chile	LosRieles_5100	NorthAmerica	Canada	Ojibwa	PaNGABE	Mbuti	0.003888	5.135	60760
	SouthAmerica	Chile	PicaOcho_700_LCA	NorthAmerica	Canada	Ojibwa	aDNAPanama	Mbuti	0.005443	5.513	34642
	SouthAmerica	Chile	PicaOcho_700_LCA	NorthAmerica	Canada	Ojibwa	Cabecar	Mbuti	0.004095	4.993	39818
	SouthAmerica	Chile	PicaOcho_700_LCA	NorthAmerica	Canada	Ojibwa	PaBRIBRI	Mbuti	0.004509	5.503	39818
	SouthAmerica	Chile	PicaOcho_700_LCA	NorthAmerica	Canada	Ojibwa	PaGUNA	Mbuti	0.004229	5.787	39818
	SouthAmerica	Chile	PicaOcho_700_LCA	NorthAmerica	Canada	Ojibwa	PaNASO	Mbuti	0.003973	5.024	39818
	SouthAmerica	Chile	PicaOcho_700_LCA	NorthAmerica	Canada	Ojibwa	PaNGABE	Mbuti	0.004617	5.574	39818
	SouthAmerica	Chile	PtaStaAna_7300	NorthAmerica	Canada	Ojibwa	aDNAPanama	Mbuti	0.002756	3.425	59101
	SouthAmerica	Chile	PtaStaAna_7300	NorthAmerica	Canada	Ojibwa	Cabecar	Mbuti	0.00234	3.136	68773
	SouthAmerica	Chile	PtaStaAna_7300	NorthAmerica	Canada	Ojibwa	PaBRIBRI	Mbuti	0.003019	4.04	68773
	SouthAmerica	Chile	PtaStaAna_7300	NorthAmerica	Canada	Ojibwa	PaGUNA	Mbuti	0.00297	4.691	68773
	SouthAmerica	Chile	PtaStaAna_7300	NorthAmerica	Canada	Ojibwa	PaNASO	Mbuti	0.002735	3.863	68773
	SouthAmerica	Chile	PtaStaAna_7300	NorthAmerica	Canada	Ojibwa	PaNGABE	Mbuti	0.003042	4.219	68773
	SouthAmerica	Peru	RioUncallane_1600	NorthAmerica	Canada	Ojibwa	aDNAPanama	Mbuti	0.003881	8.335	71587
	SouthAmerica	Peru	RioUncallane_1600	NorthAmerica	Canada	Ojibwa	Cabecar	Mbuti	0.003388	7.831	83617
	SouthAmerica	Peru	RioUncallane_1600	NorthAmerica	Canada	Ojibwa	PaBRIBRI	Mbuti	0.003733	8.825	83617
	SouthAmerica	Peru	RioUncallane_1600	NorthAmerica	Canada	Ojibwa	PaGUNA	Mbuti	0.003485	9.236	83617
	SouthAmerica	Peru	RioUncallane_1600	NorthAmerica	Canada	Ojibwa	PaNASO	Mbuti	0.003784	9.35	83617
	SouthAmerica	Peru	RioUncallane_1600	NorthAmerica	Canada	Ojibwa	PaNGABE	Mbuti	0.003549	8.326	83617
	SouthAmerica	Chile	Ayayema_4500	NorthAmerica	Mexico	Mayan	aDNAPanama	Mbuti	-0.002797	-3.485	71246
	SouthAmerica	Chile	Ayayema_4500	NorthAmerica	Mexico	Mayan	Cabecar	Mbuti	-0.002193	-3.009	83202
	SouthAmerica	Chile	Ayayema_4500	NorthAmerica	Mexico	Mayan	PaBRIBRI	Mbuti	-0.001822	-2.535	83202
	SouthAmerica	Chile	Ayayema_4500	NorthAmerica	Mexico	Mayan	PaGUNA	Mbuti	-0.002269	-3.703	83202
	SouthAmerica	Chile	Ayayema_4500	NorthAmerica	Mexico	Mayan	PaNASO	Mbuti	-0.002786	-4.083	83202
	SouthAmerica	Chile	Ayayema_4500	NorthAmerica	Mexico	Mayan	PaNGABE	Mbuti	-0.002083	-2.956	83202
	SouthAmerica	Chile	Conchali_700	NorthAmerica	Mexico	Mayan	aDNAPanama	Mbuti	-0.001207	-1.908	60994
	SouthAmerica	Chile	Conchali_700	NorthAmerica	Mexico	Mayan	Cabecar	Mbuti	-0.00091	-1.676	70650
	SouthAmerica	Chile	Conchali_700	NorthAmerica	Mexico	Mayan	PaBRIBRI	Mbuti	-0.000718	-1.357	70650
	SouthAmerica	Chile	Conchali_700	NorthAmerica	Mexico	Mayan	PaGUNA	Mbuti	-0.00054	-1.156	70650
	SouthAmerica	Chile	Conchali_700	NorthAmerica	Mexico	Mayan	PaNASO	Mbuti	-0.000132	-0.255	70650
	SouthAmerica	Chile	Conchali_700	NorthAmerica	Mexico	Mayan	PaNGABE	Mbuti	-0.000895	-1.693	70650
	SouthAmerica	Peru	Cuncaicha_3300_LCA	NorthAmerica	Mexico	Mayan	aDNAPanama	Mbuti	-0.000349	-0.428	54393
	SouthAmerica	Peru	Cuncaicha_3300_LCA	NorthAmerica	Mexico	Mayan	Cabecar	Mbuti	-0.000959	-1.394	62991
	SouthAmerica	Peru	Cuncaicha_3300_LCA	NorthAmerica	Mexico	Mayan	PaBRIBRI	Mbuti	-0.001351	-1.95	62991
	SouthAmerica	Peru	Cuncaicha_3300_LCA	NorthAmerica	Mexico	Mayan	PaGUNA	Mbuti	-0.001368	-2.306	62991
	SouthAmerica	Peru	Cuncaicha_3300_LCA	NorthAmerica	Mexico	Mayan	PaNASO	Mbuti	-0.001488	-2.212	62991
	SouthAmerica	Peru	Cuncaicha_3300_LCA	NorthAmerica	Mexico	Mayan	PaNGABE	Mbuti	-0.000957	-1.418	62991
	SouthAmerica	Peru	Cuncaicha_4200_LCA	NorthAmerica	Mexico	Mayan	aDNAPanama	Mbuti	0.000549	0.619	49332
	SouthAmerica	Peru	Cuncaicha_4200_LCA	NorthAmerica	Mexico	Mayan	Cabecar	Mbuti	-0.000293	-0.39	56950
	SouthAmerica	Peru	Cuncaicha_4200_LCA	NorthAmerica	Mexico	Mayan	PaBRIBRI	Mbuti	0.000231	0.306	56950
	SouthAmerica	Peru	Cuncaicha_4200_LCA	NorthAmerica	Mexico	Mayan	PaGUNA	Mbuti	2.5e-05	0.038	56950
	SouthAmerica	Peru	Cuncaicha_4200_LCA	NorthAmerica	Mexico	Mayan	PaNASO	Mbuti	-0.000598	-0.869	56950
	SouthAmerica	Peru	Cuncaicha_4200_LCA	NorthAmerica	Mexico	Mayan	PaNGABE	Mbuti	-0.00044	-0.613	56950
	SouthAmerica	Peru	Cuncaicha_9000_EA	NorthAmerica	Mexico	Mayan	aDNAPanama	Mbuti	-0.001104	-1.285	48674
	SouthAmerica	Peru	Cuncaicha_9000_EA	NorthAmerica	Mexico	Mayan	Cabecar	Mbuti	-0.001026	-1.346	56257
	SouthAmerica	Peru	Cuncaicha_9000_EA	NorthAmerica	Mexico	Mayan	PaBRIBRI	Mbuti	-0.001297	-1.772	56257
	SouthAmerica	Peru	Cuncaicha_9000_EA	NorthAmerica	Mexico	Mayan	PaGUNA	Mbuti	-0.001	-1.518	56257
	SouthAmerica	Peru	Cuncaicha_9000_EA	NorthAmerica	Mexico	Mayan	PaNASO	Mbuti	-0.000664	-0.975	56257
	SouthAmerica	Peru	Cuncaicha_9000_EA	NorthAmerica	Mexico	Mayan	PaNGABE	Mbuti	-0.000897	-1.299	56257
	SouthAmerica	Peru	LaGalgada_4100_EA	NorthAmerica	Mexico	Mayan	aDNAPanama	Mbuti	-0.000647	-0.838	60220
	SouthAmerica	Peru	LaGalgada_4100_EA	NorthAmerica	Mexico	Mayan	Cabecar	Mbuti	-0.001046	-1.476	69853
	SouthAmerica	Peru	LaGalgada_4100_EA	NorthAmerica	Mexico	Mayan	PaBRIBRI	Mbuti	-0.001747	-2.544	69853
	SouthAmerica	Peru	LaGalgada_4100_EA	NorthAmerica	Mexico	Mayan	PaGUNA	Mbuti	-0.00161	-2.568	69853
	SouthAmerica	Peru	LaGalgada_4100_EA	NorthAmerica	Mexico	Mayan	PaNASO	Mbuti	-0.001613	-2.485	69853
	SouthAmerica	Peru	LaGalgada_4100_EA	NorthAmerica	Mexico	Mayan	PaNGABE	Mbuti	-0.001423	-2.14	69853
	SouthAmerica	Peru	Laramate_900_LCA	NorthAmerica	Mexico	Mayan	aDNAPanama	Mbuti	-0.000402	-0.843	65039
	SouthAmerica	Peru	Laramate_900_LCA	NorthAmerica	Mexico	Mayan	Cabecar	Mbuti	-0.000644	-1.609	75597
	SouthAmerica	Peru	Laramate_900_LCA	NorthAmerica	Mexico	Mayan	PaBRIBRI	Mbuti	-0.000626	-1.552	75597
	SouthAmerica	Peru	Laramate_900_LCA	NorthAmerica	Mexico	Mayan	PaGUNA	Mbuti	-0.000448	-1.284	75597
	SouthAmerica	Peru	Laramate_900_LCA	NorthAmerica	Mexico	Mayan	PaNASO	Mbuti	-0.000508	-1.333	75597
	SouthAmerica	Peru	Laramate_900_LCA	NorthAmerica	Mexico	Mayan	PaNGABE	Mbuti	-0.000302	-0.759	75597
	SouthAmerica	Peru	Lauricocha_3500_EA	NorthAmerica	Mexico	Mayan	aDNAPanama	Mbuti	-0.001647	-1.757	45142
	SouthAmerica	Peru	Lauricocha_3500_EA	NorthAmerica	Mexico	Mayan	Cabecar	Mbuti	-0.002478	-3.059	52227
	SouthAmerica	Peru	Lauricocha_3500_EA	NorthAmerica	Mexico	Mayan	PaBRIBRI	Mbuti	-0.001988	-2.715	52227
	SouthAmerica	Peru	Lauricocha_3500_EA	NorthAmerica	Mexico	Mayan	PaGUNA	Mbuti	-0.001663	-2.453	52227
	SouthAmerica	Peru	Lauricocha_3500_EA	NorthAmerica	Mexico	Mayan	PaNASO	Mbuti	-0.00262	-3.507	52227
	SouthAmerica	Peru	Lauricocha_3500_EA	NorthAmerica	Mexico	Mayan	PaNGABE	Mbuti	-0.002506	-3.289	52227
	SouthAmerica	Peru	Lauricocha_5800_EA	NorthAmerica	Mexico	Mayan	aDNAPanama	Mbuti	0.000628	0.705	45500
	SouthAmerica	Peru	Lauricocha_5800_EA	NorthAmerica	Mexico	Mayan	Cabecar	Mbuti	-0.000223	-0.284	52680
	SouthAmerica	Peru	Lauricocha_5800_EA	NorthAmerica	Mexico	Mayan	PaBRIBRI	Mbuti	-0.00114	-1.484	52680
	SouthAmerica	Peru	Lauricocha_5800_EA	NorthAmerica	Mexico	Mayan	PaGUNA	Mbuti	-0.001007	-1.508	52680
	SouthAmerica	Peru	Lauricocha_5800_EA	NorthAmerica	Mexico	Mayan	PaNASO	Mbuti	-0.000391	-0.544	52680
	SouthAmerica	Peru	Lauricocha_5800_EA	NorthAmerica	Mexico	Mayan	PaNGABE	Mbuti	-0.000994	-1.31	52680
	SouthAmerica	Peru	Lauricocha_8600_EA	NorthAmerica	Mexico	Mayan	aDNAPanama	Mbuti	-0.001577	-2.387	68167
	SouthAmerica	Peru	Lauricocha_8600_EA	NorthAmerica	Mexico	Mayan	Cabecar	Mbuti	-0.002744	-4.801	79417
	SouthAmerica	Peru	Lauricocha_8600_EA	NorthAmerica	Mexico	Mayan	PaBRIBRI	Mbuti	-0.002598	-4.526	79417
	SouthAmerica	Peru	Lauricocha_8600_EA	NorthAmerica	Mexico	Mayan	PaGUNA	Mbuti	-0.002211	-4.362	79417
	SouthAmerica	Peru	Lauricocha_8600_EA	NorthAmerica	Mexico	Mayan	PaNASO	Mbuti	-0.00246	-4.435	79417
	SouthAmerica	Peru	Lauricocha_8600_EA	NorthAmerica	Mexico	Mayan	PaNGABE	Mbuti	-0.002254	-3.974	79417
	SouthAmerica	Chile	LosRieles_10900	NorthAmerica	Mexico	Mayan	aDNAPanama	Mbuti	-0.000153	-0.189	54170
	SouthAmerica	Chile	LosRieles_10900	NorthAmerica	Mexico	Mayan	Cabecar	Mbuti	-0.000289	-0.375	62667
	SouthAmerica	Chile	LosRieles_10900	NorthAmerica	Mexico	Mayan	PaBRIBRI	Mbuti	-0.000365	-0.51	62667
	SouthAmerica	Chile	LosRieles_10900	NorthAmerica	Mexico	Mayan	PaGUNA	Mbuti	-0.001457	-2.239	62667
	SouthAmerica	Chile	LosRieles_10900	NorthAmerica	Mexico	Mayan	PaNASO	Mbuti	-0.000729	-1.019	62667
	SouthAmerica	Chile	LosRieles_10900	NorthAmerica	Mexico	Mayan	PaNGABE	Mbuti	-0.00078	-1.065	62667
	SouthAmerica	Chile	LosRieles_5100	NorthAmerica	Mexico	Mayan	aDNAPanama	Mbuti	-0.001601	-1.908	52552
	SouthAmerica	Chile	LosRieles_5100	NorthAmerica	Mexico	Mayan	Cabecar	Mbuti	-0.001384	-1.844	60760
	SouthAmerica	Chile	LosRieles_5100	NorthAmerica	Mexico	Mayan	PaBRIBRI	Mbuti	-0.000485	-0.639	60760
	SouthAmerica	Chile	LosRieles_5100	NorthAmerica	Mexico	Mayan	PaGUNA	Mbuti	-0.000782	-1.231	60760
	SouthAmerica	Chile	LosRieles_5100	NorthAmerica	Mexico	Mayan	PaNASO	Mbuti	-0.00063	-0.921	60760
	SouthAmerica	Chile	LosRieles_5100	NorthAmerica	Mexico	Mayan	PaNGABE	Mbuti	-0.000645	-0.879	60760
	SouthAmerica	Chile	PicaOcho_700_LCA	NorthAmerica	Mexico	Mayan	aDNAPanama	Mbuti	0.000181	0.191	34642
	SouthAmerica	Chile	PicaOcho_700_LCA	NorthAmerica	Mexico	Mayan	Cabecar	Mbuti	-0.000834	-1.028	39818
	SouthAmerica	Chile	PicaOcho_700_LCA	NorthAmerica	Mexico	Mayan	PaBRIBRI	Mbuti	-0.000363	-0.462	39818
	SouthAmerica	Chile	PicaOcho_700_LCA	NorthAmerica	Mexico	Mayan	PaGUNA	Mbuti	-0.000711	-1.009	39818
	SouthAmerica	Chile	PicaOcho_700_LCA	NorthAmerica	Mexico	Mayan	PaNASO	Mbuti	-0.001094	-1.408	39818
	SouthAmerica	Chile	PicaOcho_700_LCA	NorthAmerica	Mexico	Mayan	PaNGABE	Mbuti	-0.000251	-0.31	39818
	SouthAmerica	Chile	PtaStaAna_7300	NorthAmerica	Mexico	Mayan	aDNAPanama	Mbuti	-0.002174	-2.772	59101
	SouthAmerica	Chile	PtaStaAna_7300	NorthAmerica	Mexico	Mayan	Cabecar	Mbuti	-0.002326	-3.267	68773
	SouthAmerica	Chile	PtaStaAna_7300	NorthAmerica	Mexico	Mayan	PaBRIBRI	Mbuti	-0.001665	-2.338	68773
	SouthAmerica	Chile	PtaStaAna_7300	NorthAmerica	Mexico	Mayan	PaGUNA	Mbuti	-0.001799	-2.966	68773
	SouthAmerica	Chile	PtaStaAna_7300	NorthAmerica	Mexico	Mayan	PaNASO	Mbuti	-0.002105	-3.065	68773
	SouthAmerica	Chile	PtaStaAna_7300	NorthAmerica	Mexico	Mayan	PaNGABE	Mbuti	-0.001727	-2.512	68773
	SouthAmerica	Peru	RioUncallane_1600	NorthAmerica	Mexico	Mayan	aDNAPanama	Mbuti	-0.001338	-3.161	71587
	SouthAmerica	Peru	RioUncallane_1600	NorthAmerica	Mexico	Mayan	Cabecar	Mbuti	-0.001419	-3.791	83617
	SouthAmerica	Peru	RioUncallane_1600	NorthAmerica	Mexico	Mayan	PaBRIBRI	Mbuti	-0.001053	-2.894	83617
	SouthAmerica	Peru	RioUncallane_1600	NorthAmerica	Mexico	Mayan	PaGUNA	Mbuti	-0.001406	-4.289	83617
	SouthAmerica	Peru	RioUncallane_1600	NorthAmerica	Mexico	Mayan	PaNASO	Mbuti	-0.001185	-3.357	83617
	SouthAmerica	Peru	RioUncallane_1600	NorthAmerica	Mexico	Mayan	PaNGABE	Mbuti	-0.001295	-3.634	83617
	SouthAmerica	Chile	Ayayema_4500	NorthAmerica	Mexico	Mixe	aDNAPanama	Mbuti	-0.0018	-2.176	71246
	SouthAmerica	Chile	Ayayema_4500	NorthAmerica	Mexico	Mixe	Cabecar	Mbuti	-0.001522	-1.971	83202
	SouthAmerica	Chile	Ayayema_4500	NorthAmerica	Mexico	Mixe	PaBRIBRI	Mbuti	-0.001131	-1.496	83202
	SouthAmerica	Chile	Ayayema_4500	NorthAmerica	Mexico	Mixe	PaGUNA	Mbuti	-0.00152	-2.332	83202
	SouthAmerica	Chile	Ayayema_4500	NorthAmerica	Mexico	Mixe	PaNASO	Mbuti	-0.002018	-2.805	83202
	SouthAmerica	Chile	Ayayema_4500	NorthAmerica	Mexico	Mixe	PaNGABE	Mbuti	-0.00132	-1.784	83202
	SouthAmerica	Chile	Conchali_700	NorthAmerica	Mexico	Mixe	aDNAPanama	Mbuti	-6.7e-05	-0.093	60994
	SouthAmerica	Chile	Conchali_700	NorthAmerica	Mexico	Mixe	Cabecar	Mbuti	-0.000108	-0.17	70650
	SouthAmerica	Chile	Conchali_700	NorthAmerica	Mexico	Mixe	PaBRIBRI	Mbuti	2.8e-05	0.046	70650
	SouthAmerica	Chile	Conchali_700	NorthAmerica	Mexico	Mixe	PaGUNA	Mbuti	0.000288	0.54	70650
	SouthAmerica	Chile	Conchali_700	NorthAmerica	Mexico	Mixe	PaNASO	Mbuti	0.000749	1.24	70650
	SouthAmerica	Chile	Conchali_700	NorthAmerica	Mexico	Mixe	PaNGABE	Mbuti	-2.9e-05	-0.049	70650
	SouthAmerica	Peru	Cuncaicha_3300_LCA	NorthAmerica	Mexico	Mixe	aDNAPanama	Mbuti	0.00087	0.983	54393
	SouthAmerica	Peru	Cuncaicha_3300_LCA	NorthAmerica	Mexico	Mixe	Cabecar	Mbuti	-0.000275	-0.37	62991
	SouthAmerica	Peru	Cuncaicha_3300_LCA	NorthAmerica	Mexico	Mixe	PaBRIBRI	Mbuti	-0.000669	-0.892	62991
	SouthAmerica	Peru	Cuncaicha_3300_LCA	NorthAmerica	Mexico	Mixe	PaGUNA	Mbuti	-0.000544	-0.838	62991
	SouthAmerica	Peru	Cuncaicha_3300_LCA	NorthAmerica	Mexico	Mixe	PaNASO	Mbuti	-0.000674	-0.914	62991
	SouthAmerica	Peru	Cuncaicha_3300_LCA	NorthAmerica	Mexico	Mixe	PaNGABE	Mbuti	-1.4e-05	-0.018	62991
	SouthAmerica	Peru	Cuncaicha_4200_LCA	NorthAmerica	Mexico	Mixe	aDNAPanama	Mbuti	0.001582	1.693	49332
	SouthAmerica	Peru	Cuncaicha_4200_LCA	NorthAmerica	Mexico	Mixe	Cabecar	Mbuti	0.00048	0.618	56950
	SouthAmerica	Peru	Cuncaicha_4200_LCA	NorthAmerica	Mexico	Mixe	PaBRIBRI	Mbuti	0.001074	1.348	56950
	SouthAmerica	Peru	Cuncaicha_4200_LCA	NorthAmerica	Mexico	Mixe	PaGUNA	Mbuti	0.000907	1.316	56950
	SouthAmerica	Peru	Cuncaicha_4200_LCA	NorthAmerica	Mexico	Mixe	PaNASO	Mbuti	0.00031	0.421	56950
	SouthAmerica	Peru	Cuncaicha_4200_LCA	NorthAmerica	Mexico	Mixe	PaNGABE	Mbuti	0.000516	0.674	56950
	SouthAmerica	Peru	Cuncaicha_9000_EA	NorthAmerica	Mexico	Mixe	aDNAPanama	Mbuti	-1.1e-05	-0.012	48674
	SouthAmerica	Peru	Cuncaicha_9000_EA	NorthAmerica	Mexico	Mixe	Cabecar	Mbuti	-0.000443	-0.533	56257
	SouthAmerica	Peru	Cuncaicha_9000_EA	NorthAmerica	Mexico	Mixe	PaBRIBRI	Mbuti	-0.000777	-0.994	56257
	SouthAmerica	Peru	Cuncaicha_9000_EA	NorthAmerica	Mexico	Mixe	PaGUNA	Mbuti	-0.00044	-0.627	56257
	SouthAmerica	Peru	Cuncaicha_9000_EA	NorthAmerica	Mexico	Mixe	PaNASO	Mbuti	6.5e-05	0.086	56257
	SouthAmerica	Peru	Cuncaicha_9000_EA	NorthAmerica	Mexico	Mixe	PaNGABE	Mbuti	-7.8e-05	-0.105	56257
	SouthAmerica	Peru	LaGalgada_4100_EA	NorthAmerica	Mexico	Mixe	aDNAPanama	Mbuti	0.000241	0.282	60220
	SouthAmerica	Peru	LaGalgada_4100_EA	NorthAmerica	Mexico	Mixe	Cabecar	Mbuti	-0.000533	-0.696	69853
	SouthAmerica	Peru	LaGalgada_4100_EA	NorthAmerica	Mexico	Mixe	PaBRIBRI	Mbuti	-0.001074	-1.449	69853
	SouthAmerica	Peru	LaGalgada_4100_EA	NorthAmerica	Mexico	Mixe	PaGUNA	Mbuti	-0.000935	-1.388	69853
	SouthAmerica	Peru	LaGalgada_4100_EA	NorthAmerica	Mexico	Mixe	PaNASO	Mbuti	-0.000933	-1.318	69853
	SouthAmerica	Peru	LaGalgada_4100_EA	NorthAmerica	Mexico	Mixe	PaNGABE	Mbuti	-0.000674	-0.922	69853
	SouthAmerica	Peru	Laramate_900_LCA	NorthAmerica	Mexico	Mixe	aDNAPanama	Mbuti	0.000627	1.098	65039
	SouthAmerica	Peru	Laramate_900_LCA	NorthAmerica	Mexico	Mixe	Cabecar	Mbuti	9.9e-05	0.203	75597
	SouthAmerica	Peru	Laramate_900_LCA	NorthAmerica	Mexico	Mixe	PaBRIBRI	Mbuti	0.00013	0.261	75597
	SouthAmerica	Peru	Laramate_900_LCA	NorthAmerica	Mexico	Mixe	PaGUNA	Mbuti	0.000342	0.793	75597
	SouthAmerica	Peru	Laramate_900_LCA	NorthAmerica	Mexico	Mixe	PaNASO	Mbuti	0.000331	0.677	75597
	SouthAmerica	Peru	Laramate_900_LCA	NorthAmerica	Mexico	Mixe	PaNGABE	Mbuti	0.000608	1.239	75597
	SouthAmerica	Peru	Lauricocha_3500_EA	NorthAmerica	Mexico	Mixe	aDNAPanama	Mbuti	-0.000647	-0.67	45142
	SouthAmerica	Peru	Lauricocha_3500_EA	NorthAmerica	Mexico	Mixe	Cabecar	Mbuti	-0.0019	-2.225	52227
	SouthAmerica	Peru	Lauricocha_3500_EA	NorthAmerica	Mexico	Mixe	PaBRIBRI	Mbuti	-0.001541	-1.949	52227
	SouthAmerica	Peru	Lauricocha_3500_EA	NorthAmerica	Mexico	Mixe	PaGUNA	Mbuti	-0.000954	-1.352	52227
	SouthAmerica	Peru	Lauricocha_3500_EA	NorthAmerica	Mexico	Mixe	PaNASO	Mbuti	-0.001985	-2.502	52227
	SouthAmerica	Peru	Lauricocha_3500_EA	NorthAmerica	Mexico	Mixe	PaNGABE	Mbuti	-0.001913	-2.351	52227
	SouthAmerica	Peru	Lauricocha_5800_EA	NorthAmerica	Mexico	Mixe	aDNAPanama	Mbuti	0.001485	1.524	45500
	SouthAmerica	Peru	Lauricocha_5800_EA	NorthAmerica	Mexico	Mixe	Cabecar	Mbuti	0.000511	0.597	52680
	SouthAmerica	Peru	Lauricocha_5800_EA	NorthAmerica	Mexico	Mixe	PaBRIBRI	Mbuti	-0.000282	-0.349	52680
	SouthAmerica	Peru	Lauricocha_5800_EA	NorthAmerica	Mexico	Mixe	PaGUNA	Mbuti	-0.000321	-0.443	52680
	SouthAmerica	Peru	Lauricocha_5800_EA	NorthAmerica	Mexico	Mixe	PaNASO	Mbuti	0.000533	0.662	52680
	SouthAmerica	Peru	Lauricocha_5800_EA	NorthAmerica	Mexico	Mixe	PaNGABE	Mbuti	-0.000135	-0.164	52680
	SouthAmerica	Peru	Lauricocha_8600_EA	NorthAmerica	Mexico	Mixe	aDNAPanama	Mbuti	-0.000599	-0.84	68167
	SouthAmerica	Peru	Lauricocha_8600_EA	NorthAmerica	Mexico	Mixe	Cabecar	Mbuti	-0.002042	-3.194	79417
	SouthAmerica	Peru	Lauricocha_8600_EA	NorthAmerica	Mexico	Mixe	PaBRIBRI	Mbuti	-0.00192	-3.096	79417
	SouthAmerica	Peru	Lauricocha_8600_EA	NorthAmerica	Mexico	Mixe	PaGUNA	Mbuti	-0.00147	-2.666	79417
	SouthAmerica	Peru	Lauricocha_8600_EA	NorthAmerica	Mexico	Mixe	PaNASO	Mbuti	-0.001692	-2.745	79417
	SouthAmerica	Peru	Lauricocha_8600_EA	NorthAmerica	Mexico	Mixe	PaNGABE	Mbuti	-0.001521	-2.416	79417
	SouthAmerica	Chile	LosRieles_10900	NorthAmerica	Mexico	Mixe	aDNAPanama	Mbuti	0.000925	1.021	54170
	SouthAmerica	Chile	LosRieles_10900	NorthAmerica	Mexico	Mixe	Cabecar	Mbuti	0.000249	0.299	62667
	SouthAmerica	Chile	LosRieles_10900	NorthAmerica	Mexico	Mixe	PaBRIBRI	Mbuti	0.000116	0.147	62667
	SouthAmerica	Chile	LosRieles_10900	NorthAmerica	Mexico	Mixe	PaGUNA	Mbuti	-0.000794	-1.119	62667
	SouthAmerica	Chile	LosRieles_10900	NorthAmerica	Mexico	Mixe	PaNASO	Mbuti	3e-05	0.038	62667
	SouthAmerica	Chile	LosRieles_10900	NorthAmerica	Mexico	Mixe	PaNGABE	Mbuti	-1.7e-05	-0.021	62667
	SouthAmerica	Chile	LosRieles_5100	NorthAmerica	Mexico	Mixe	aDNAPanama	Mbuti	-0.000695	-0.762	52552
	SouthAmerica	Chile	LosRieles_5100	NorthAmerica	Mexico	Mixe	Cabecar	Mbuti	-0.000841	-1.024	60760
	SouthAmerica	Chile	LosRieles_5100	NorthAmerica	Mexico	Mixe	PaBRIBRI	Mbuti	0.000152	0.184	60760
	SouthAmerica	Chile	LosRieles_5100	NorthAmerica	Mexico	Mixe	PaGUNA	Mbuti	-6.3e-05	-0.092	60760
	SouthAmerica	Chile	LosRieles_5100	NorthAmerica	Mexico	Mixe	PaNASO	Mbuti	0.000184	0.249	60760
	SouthAmerica	Chile	LosRieles_5100	NorthAmerica	Mexico	Mixe	PaNGABE	Mbuti	0.000136	0.172	60760
	SouthAmerica	Chile	PicaOcho_700_LCA	NorthAmerica	Mexico	Mixe	aDNAPanama	Mbuti	0.001539	1.464	34642
	SouthAmerica	Chile	PicaOcho_700_LCA	NorthAmerica	Mexico	Mixe	Cabecar	Mbuti	0.000101	0.114	39818
	SouthAmerica	Chile	PicaOcho_700_LCA	NorthAmerica	Mexico	Mixe	PaBRIBRI	Mbuti	0.000641	0.759	39818
	SouthAmerica	Chile	PicaOcho_700_LCA	NorthAmerica	Mexico	Mixe	PaGUNA	Mbuti	0.000166	0.215	39818
	SouthAmerica	Chile	PicaOcho_700_LCA	NorthAmerica	Mexico	Mixe	PaNASO	Mbuti	-0.000171	-0.2	39818
	SouthAmerica	Chile	PicaOcho_700_LCA	NorthAmerica	Mexico	Mixe	PaNGABE	Mbuti	0.000814	0.897	39818
	SouthAmerica	Chile	PtaStaAna_7300	NorthAmerica	Mexico	Mixe	aDNAPanama	Mbuti	-0.001093	-1.289	59101
	SouthAmerica	Chile	PtaStaAna_7300	NorthAmerica	Mexico	Mixe	Cabecar	Mbuti	-0.001505	-1.952	68773
	SouthAmerica	Chile	PtaStaAna_7300	NorthAmerica	Mexico	Mixe	PaBRIBRI	Mbuti	-0.00084	-1.101	68773
	SouthAmerica	Chile	PtaStaAna_7300	NorthAmerica	Mexico	Mixe	PaGUNA	Mbuti	-0.000996	-1.538	68773
	SouthAmerica	Chile	PtaStaAna_7300	NorthAmerica	Mexico	Mixe	PaNASO	Mbuti	-0.001298	-1.751	68773
	SouthAmerica	Chile	PtaStaAna_7300	NorthAmerica	Mexico	Mixe	PaNGABE	Mbuti	-0.000908	-1.222	68773
	SouthAmerica	Peru	RioUncallane_1600	NorthAmerica	Mexico	Mixe	aDNAPanama	Mbuti	-0.000346	-0.651	71587
	SouthAmerica	Peru	RioUncallane_1600	NorthAmerica	Mexico	Mixe	Cabecar	Mbuti	-0.000735	-1.557	83617
	SouthAmerica	Peru	RioUncallane_1600	NorthAmerica	Mexico	Mixe	PaBRIBRI	Mbuti	-0.00036	-0.805	83617
	SouthAmerica	Peru	RioUncallane_1600	NorthAmerica	Mexico	Mixe	PaGUNA	Mbuti	-0.000661	-1.655	83617
	SouthAmerica	Peru	RioUncallane_1600	NorthAmerica	Mexico	Mixe	PaNASO	Mbuti	-0.000411	-0.921	83617
	SouthAmerica	Peru	RioUncallane_1600	NorthAmerica	Mexico	Mixe	PaNGABE	Mbuti	-0.000536	-1.172	83617
	SouthAmerica	Chile	Ayayema_4500	NorthAmerica	Mexico	Mixtec	aDNAPanama	Mbuti	-0.001001	-1.171	71246
	SouthAmerica	Chile	Ayayema_4500	NorthAmerica	Mexico	Mixtec	Cabecar	Mbuti	-0.000767	-0.975	83202
	SouthAmerica	Chile	Ayayema_4500	NorthAmerica	Mexico	Mixtec	PaBRIBRI	Mbuti	-0.000336	-0.43	83202
	SouthAmerica	Chile	Ayayema_4500	NorthAmerica	Mexico	Mixtec	PaGUNA	Mbuti	-0.000987	-1.475	83202
	SouthAmerica	Chile	Ayayema_4500	NorthAmerica	Mexico	Mixtec	PaNASO	Mbuti	-0.001173	-1.588	83202
	SouthAmerica	Chile	Ayayema_4500	NorthAmerica	Mexico	Mixtec	PaNGABE	Mbuti	-0.000456	-0.598	83202
	SouthAmerica	Chile	Conchali_700	NorthAmerica	Mexico	Mixtec	aDNAPanama	Mbuti	0.000381	0.513	60994
	SouthAmerica	Chile	Conchali_700	NorthAmerica	Mexico	Mixtec	Cabecar	Mbuti	0.000437	0.683	70650
	SouthAmerica	Chile	Conchali_700	NorthAmerica	Mexico	Mixtec	PaBRIBRI	Mbuti	0.000698	1.154	70650
	SouthAmerica	Chile	Conchali_700	NorthAmerica	Mexico	Mixtec	PaGUNA	Mbuti	0.000677	1.256	70650
	SouthAmerica	Chile	Conchali_700	NorthAmerica	Mexico	Mixtec	PaNASO	Mbuti	0.00151	2.505	70650
	SouthAmerica	Chile	Conchali_700	NorthAmerica	Mexico	Mixtec	PaNGABE	Mbuti	0.000643	1.067	70650
	SouthAmerica	Peru	Cuncaicha_3300_LCA	NorthAmerica	Mexico	Mixtec	aDNAPanama	Mbuti	0.001283	1.422	54393
	SouthAmerica	Peru	Cuncaicha_3300_LCA	NorthAmerica	Mexico	Mixtec	Cabecar	Mbuti	0.000489	0.634	62991
	SouthAmerica	Peru	Cuncaicha_3300_LCA	NorthAmerica	Mexico	Mixtec	PaBRIBRI	Mbuti	4.5e-05	0.058	62991
	SouthAmerica	Peru	Cuncaicha_3300_LCA	NorthAmerica	Mexico	Mixtec	PaGUNA	Mbuti	-3.5e-05	-0.053	62991
	SouthAmerica	Peru	Cuncaicha_3300_LCA	NorthAmerica	Mexico	Mixtec	PaNASO	Mbuti	0.000229	0.312	62991
	SouthAmerica	Peru	Cuncaicha_3300_LCA	NorthAmerica	Mexico	Mixtec	PaNGABE	Mbuti	0.000631	0.839	62991
	SouthAmerica	Peru	Cuncaicha_4200_LCA	NorthAmerica	Mexico	Mixtec	aDNAPanama	Mbuti	0.001899	1.994	49332
	SouthAmerica	Peru	Cuncaicha_4200_LCA	NorthAmerica	Mexico	Mixtec	Cabecar	Mbuti	0.000873	1.086	56950
	SouthAmerica	Peru	Cuncaicha_4200_LCA	NorthAmerica	Mexico	Mixtec	PaBRIBRI	Mbuti	0.001516	1.877	56950
	SouthAmerica	Peru	Cuncaicha_4200_LCA	NorthAmerica	Mexico	Mixtec	PaGUNA	Mbuti	0.001147	1.638	56950
	SouthAmerica	Peru	Cuncaicha_4200_LCA	NorthAmerica	Mexico	Mixtec	PaNASO	Mbuti	0.000905	1.217	56950
	SouthAmerica	Peru	Cuncaicha_4200_LCA	NorthAmerica	Mexico	Mixtec	PaNGABE	Mbuti	0.000919	1.195	56950
	SouthAmerica	Peru	Cuncaicha_9000_EA	NorthAmerica	Mexico	Mixtec	aDNAPanama	Mbuti	0.000873	0.923	48674
	SouthAmerica	Peru	Cuncaicha_9000_EA	NorthAmerica	Mexico	Mixtec	Cabecar	Mbuti	0.000348	0.416	56257
	SouthAmerica	Peru	Cuncaicha_9000_EA	NorthAmerica	Mexico	Mixtec	PaBRIBRI	Mbuti	0.000148	0.188	56257
	SouthAmerica	Peru	Cuncaicha_9000_EA	NorthAmerica	Mexico	Mixtec	PaGUNA	Mbuti	0.000227	0.316	56257
	SouthAmerica	Peru	Cuncaicha_9000_EA	NorthAmerica	Mexico	Mixtec	PaNASO	Mbuti	0.001013	1.368	56257
	SouthAmerica	Peru	Cuncaicha_9000_EA	NorthAmerica	Mexico	Mixtec	PaNGABE	Mbuti	0.000632	0.821	56257
	SouthAmerica	Peru	LaGalgada_4100_EA	NorthAmerica	Mexico	Mixtec	aDNAPanama	Mbuti	0.001082	1.254	60220
	SouthAmerica	Peru	LaGalgada_4100_EA	NorthAmerica	Mexico	Mixtec	Cabecar	Mbuti	0.000473	0.619	69853
	SouthAmerica	Peru	LaGalgada_4100_EA	NorthAmerica	Mexico	Mixtec	PaBRIBRI	Mbuti	-0.00022	-0.302	69853
	SouthAmerica	Peru	LaGalgada_4100_EA	NorthAmerica	Mexico	Mixtec	PaGUNA	Mbuti	-0.000274	-0.401	69853
	SouthAmerica	Peru	LaGalgada_4100_EA	NorthAmerica	Mexico	Mixtec	PaNASO	Mbuti	0.000138	0.201	69853
	SouthAmerica	Peru	LaGalgada_4100_EA	NorthAmerica	Mexico	Mixtec	PaNGABE	Mbuti	0.000291	0.409	69853
	SouthAmerica	Peru	Laramate_900_LCA	NorthAmerica	Mexico	Mixtec	aDNAPanama	Mbuti	0.001305	2.182	65039
	SouthAmerica	Peru	Laramate_900_LCA	NorthAmerica	Mexico	Mixtec	Cabecar	Mbuti	0.000699	1.408	75597
	SouthAmerica	Peru	Laramate_900_LCA	NorthAmerica	Mexico	Mixtec	PaBRIBRI	Mbuti	0.000825	1.64	75597
	SouthAmerica	Peru	Laramate_900_LCA	NorthAmerica	Mexico	Mixtec	PaGUNA	Mbuti	0.000783	1.733	75597
	SouthAmerica	Peru	Laramate_900_LCA	NorthAmerica	Mexico	Mixtec	PaNASO	Mbuti	0.00106	2.202	75597
	SouthAmerica	Peru	Laramate_900_LCA	NorthAmerica	Mexico	Mixtec	PaNGABE	Mbuti	0.001227	2.456	75597
	SouthAmerica	Peru	Lauricocha_3500_EA	NorthAmerica	Mexico	Mixtec	aDNAPanama	Mbuti	9.8e-05	0.098	45142
	SouthAmerica	Peru	Lauricocha_3500_EA	NorthAmerica	Mexico	Mixtec	Cabecar	Mbuti	-0.001055	-1.247	52227
	SouthAmerica	Peru	Lauricocha_3500_EA	NorthAmerica	Mexico	Mixtec	PaBRIBRI	Mbuti	-0.000615	-0.777	52227
	SouthAmerica	Peru	Lauricocha_3500_EA	NorthAmerica	Mexico	Mixtec	PaGUNA	Mbuti	-0.000302	-0.422	52227
	SouthAmerica	Peru	Lauricocha_3500_EA	NorthAmerica	Mexico	Mixtec	PaNASO	Mbuti	-0.00074	-0.948	52227
	SouthAmerica	Peru	Lauricocha_3500_EA	NorthAmerica	Mexico	Mixtec	PaNGABE	Mbuti	-0.000884	-1.085	52227
	SouthAmerica	Peru	Lauricocha_5800_EA	NorthAmerica	Mexico	Mixtec	aDNAPanama	Mbuti	0.002039	2.117	45500
	SouthAmerica	Peru	Lauricocha_5800_EA	NorthAmerica	Mexico	Mixtec	Cabecar	Mbuti	0.001195	1.407	52680
	SouthAmerica	Peru	Lauricocha_5800_EA	NorthAmerica	Mexico	Mixtec	PaBRIBRI	Mbuti	0.000381	0.47	52680
	SouthAmerica	Peru	Lauricocha_5800_EA	NorthAmerica	Mexico	Mixtec	PaGUNA	Mbuti	0.000304	0.42	52680
	SouthAmerica	Peru	Lauricocha_5800_EA	NorthAmerica	Mexico	Mixtec	PaNASO	Mbuti	0.001202	1.581	52680
	SouthAmerica	Peru	Lauricocha_5800_EA	NorthAmerica	Mexico	Mixtec	PaNGABE	Mbuti	0.000591	0.729	52680
	SouthAmerica	Peru	Lauricocha_8600_EA	NorthAmerica	Mexico	Mixtec	aDNAPanama	Mbuti	0.000297	0.414	68167
	SouthAmerica	Peru	Lauricocha_8600_EA	NorthAmerica	Mexico	Mixtec	Cabecar	Mbuti	-0.001222	-1.913	79417
	SouthAmerica	Peru	Lauricocha_8600_EA	NorthAmerica	Mexico	Mixtec	PaBRIBRI	Mbuti	-0.001028	-1.597	79417
	SouthAmerica	Peru	Lauricocha_8600_EA	NorthAmerica	Mexico	Mixtec	PaGUNA	Mbuti	-0.000835	-1.518	79417
	SouthAmerica	Peru	Lauricocha_8600_EA	NorthAmerica	Mexico	Mixtec	PaNASO	Mbuti	-0.000766	-1.292	79417
	SouthAmerica	Peru	Lauricocha_8600_EA	NorthAmerica	Mexico	Mixtec	PaNGABE	Mbuti	-0.000553	-0.904	79417
	SouthAmerica	Chile	LosRieles_10900	NorthAmerica	Mexico	Mixtec	aDNAPanama	Mbuti	0.001434	1.624	54170
	SouthAmerica	Chile	LosRieles_10900	NorthAmerica	Mexico	Mixtec	Cabecar	Mbuti	0.001097	1.336	62667
	SouthAmerica	Chile	LosRieles_10900	NorthAmerica	Mexico	Mixtec	PaBRIBRI	Mbuti	0.000985	1.265	62667
	SouthAmerica	Chile	LosRieles_10900	NorthAmerica	Mexico	Mixtec	PaGUNA	Mbuti	-0.000261	-0.365	62667
	SouthAmerica	Chile	LosRieles_10900	NorthAmerica	Mexico	Mixtec	PaNASO	Mbuti	0.000747	0.961	62667
	SouthAmerica	Chile	LosRieles_10900	NorthAmerica	Mexico	Mixtec	PaNGABE	Mbuti	0.000789	0.983	62667
	SouthAmerica	Chile	LosRieles_5100	NorthAmerica	Mexico	Mixtec	aDNAPanama	Mbuti	-4.4e-05	-0.048	52552
	SouthAmerica	Chile	LosRieles_5100	NorthAmerica	Mexico	Mixtec	Cabecar	Mbuti	6.6e-05	0.078	60760
	SouthAmerica	Chile	LosRieles_5100	NorthAmerica	Mexico	Mixtec	PaBRIBRI	Mbuti	0.001112	1.344	60760
	SouthAmerica	Chile	LosRieles_5100	NorthAmerica	Mexico	Mixtec	PaGUNA	Mbuti	0.000702	1	60760
	SouthAmerica	Chile	LosRieles_5100	NorthAmerica	Mexico	Mixtec	PaNASO	Mbuti	0.001215	1.585	60760
	SouthAmerica	Chile	LosRieles_5100	NorthAmerica	Mexico	Mixtec	PaNGABE	Mbuti	0.001067	1.337	60760
	SouthAmerica	Chile	PicaOcho_700_LCA	NorthAmerica	Mexico	Mixtec	aDNAPanama	Mbuti	0.002053	1.975	34642
	SouthAmerica	Chile	PicaOcho_700_LCA	NorthAmerica	Mexico	Mixtec	Cabecar	Mbuti	0.000832	0.95	39818
	SouthAmerica	Chile	PicaOcho_700_LCA	NorthAmerica	Mexico	Mixtec	PaBRIBRI	Mbuti	0.001419	1.683	39818
	SouthAmerica	Chile	PicaOcho_700_LCA	NorthAmerica	Mexico	Mixtec	PaGUNA	Mbuti	0.000858	1.142	39818
	SouthAmerica	Chile	PicaOcho_700_LCA	NorthAmerica	Mexico	Mixtec	PaNASO	Mbuti	0.000825	0.989	39818
	SouthAmerica	Chile	PicaOcho_700_LCA	NorthAmerica	Mexico	Mixtec	PaNGABE	Mbuti	0.001661	1.951	39818
	SouthAmerica	Chile	PtaStaAna_7300	NorthAmerica	Mexico	Mixtec	aDNAPanama	Mbuti	-0.00049	-0.578	59101
	SouthAmerica	Chile	PtaStaAna_7300	NorthAmerica	Mexico	Mixtec	Cabecar	Mbuti	-0.000916	-1.207	68773
	SouthAmerica	Chile	PtaStaAna_7300	NorthAmerica	Mexico	Mixtec	PaBRIBRI	Mbuti	-0.000239	-0.308	68773
	SouthAmerica	Chile	PtaStaAna_7300	NorthAmerica	Mexico	Mixtec	PaGUNA	Mbuti	-0.000588	-0.883	68773
	SouthAmerica	Chile	PtaStaAna_7300	NorthAmerica	Mexico	Mixtec	PaNASO	Mbuti	-0.000587	-0.796	68773
	SouthAmerica	Chile	PtaStaAna_7300	NorthAmerica	Mexico	Mixtec	PaNGABE	Mbuti	-0.000203	-0.273	68773
	SouthAmerica	Peru	RioUncallane_1600	NorthAmerica	Mexico	Mixtec	aDNAPanama	Mbuti	0.000478	0.866	71587
	SouthAmerica	Peru	RioUncallane_1600	NorthAmerica	Mexico	Mixtec	Cabecar	Mbuti	3e-05	0.062	83617
	SouthAmerica	Peru	RioUncallane_1600	NorthAmerica	Mexico	Mixtec	PaBRIBRI	Mbuti	0.000449	0.928	83617
	SouthAmerica	Peru	RioUncallane_1600	NorthAmerica	Mexico	Mixtec	PaGUNA	Mbuti	-0.000122	-0.281	83617
	SouthAmerica	Peru	RioUncallane_1600	NorthAmerica	Mexico	Mixtec	PaNASO	Mbuti	0.000426	0.951	83617
	SouthAmerica	Peru	RioUncallane_1600	NorthAmerica	Mexico	Mixtec	PaNGABE	Mbuti	0.000325	0.691	83617
	SouthAmerica	Chile	Ayayema_4500	NorthAmerica	Mexico	Pima	aDNAPanama	Mbuti	-0.000248	-0.304	71246
	SouthAmerica	Chile	Ayayema_4500	NorthAmerica	Mexico	Pima	Cabecar	Mbuti	-4.6e-05	-0.059	83202
	SouthAmerica	Chile	Ayayema_4500	NorthAmerica	Mexico	Pima	PaBRIBRI	Mbuti	0.000373	0.492	83202
	SouthAmerica	Chile	Ayayema_4500	NorthAmerica	Mexico	Pima	PaGUNA	Mbuti	0.000106	0.16	83202
	SouthAmerica	Chile	Ayayema_4500	NorthAmerica	Mexico	Pima	PaNASO	Mbuti	-0.000533	-0.749	83202
	SouthAmerica	Chile	Ayayema_4500	NorthAmerica	Mexico	Pima	PaNGABE	Mbuti	0.000405	0.542	83202
	SouthAmerica	Chile	Conchali_700	NorthAmerica	Mexico	Pima	aDNAPanama	Mbuti	0.001416	1.997	60994
	SouthAmerica	Chile	Conchali_700	NorthAmerica	Mexico	Pima	Cabecar	Mbuti	0.001259	2.116	70650
	SouthAmerica	Chile	Conchali_700	NorthAmerica	Mexico	Pima	PaBRIBRI	Mbuti	0.001518	2.605	70650
	SouthAmerica	Chile	Conchali_700	NorthAmerica	Mexico	Pima	PaGUNA	Mbuti	0.001901	3.688	70650
	SouthAmerica	Chile	Conchali_700	NorthAmerica	Mexico	Pima	PaNASO	Mbuti	0.002173	3.746	70650
	SouthAmerica	Chile	Conchali_700	NorthAmerica	Mexico	Pima	PaNGABE	Mbuti	0.001634	2.784	70650
	SouthAmerica	Peru	Cuncaicha_3300_LCA	NorthAmerica	Mexico	Pima	aDNAPanama	Mbuti	0.002218	2.551	54393
	SouthAmerica	Peru	Cuncaicha_3300_LCA	NorthAmerica	Mexico	Pima	Cabecar	Mbuti	0.001267	1.685	62991
	SouthAmerica	Peru	Cuncaicha_3300_LCA	NorthAmerica	Mexico	Pima	PaBRIBRI	Mbuti	0.000879	1.202	62991
	SouthAmerica	Peru	Cuncaicha_3300_LCA	NorthAmerica	Mexico	Pima	PaGUNA	Mbuti	0.001065	1.659	62991
	SouthAmerica	Peru	Cuncaicha_3300_LCA	NorthAmerica	Mexico	Pima	PaNASO	Mbuti	0.000883	1.237	62991
	SouthAmerica	Peru	Cuncaicha_3300_LCA	NorthAmerica	Mexico	Pima	PaNGABE	Mbuti	0.001656	2.269	62991
	SouthAmerica	Peru	Cuncaicha_4200_LCA	NorthAmerica	Mexico	Pima	aDNAPanama	Mbuti	0.003254	3.449	49332
	SouthAmerica	Peru	Cuncaicha_4200_LCA	NorthAmerica	Mexico	Pima	Cabecar	Mbuti	0.002007	2.518	56950
	SouthAmerica	Peru	Cuncaicha_4200_LCA	NorthAmerica	Mexico	Pima	PaBRIBRI	Mbuti	0.002461	3.155	56950
	SouthAmerica	Peru	Cuncaicha_4200_LCA	NorthAmerica	Mexico	Pima	PaGUNA	Mbuti	0.002493	3.586	56950
	SouthAmerica	Peru	Cuncaicha_4200_LCA	NorthAmerica	Mexico	Pima	PaNASO	Mbuti	0.00178	2.458	56950
	SouthAmerica	Peru	Cuncaicha_4200_LCA	NorthAmerica	Mexico	Pima	PaNGABE	Mbuti	0.002107	2.731	56950
	SouthAmerica	Peru	Cuncaicha_9000_EA	NorthAmerica	Mexico	Pima	aDNAPanama	Mbuti	0.001851	1.986	48674
	SouthAmerica	Peru	Cuncaicha_9000_EA	NorthAmerica	Mexico	Pima	Cabecar	Mbuti	0.001301	1.639	56257
	SouthAmerica	Peru	Cuncaicha_9000_EA	NorthAmerica	Mexico	Pima	PaBRIBRI	Mbuti	0.000972	1.276	56257
	SouthAmerica	Peru	Cuncaicha_9000_EA	NorthAmerica	Mexico	Pima	PaGUNA	Mbuti	0.001595	2.284	56257
	SouthAmerica	Peru	Cuncaicha_9000_EA	NorthAmerica	Mexico	Pima	PaNASO	Mbuti	0.001771	2.493	56257
	SouthAmerica	Peru	Cuncaicha_9000_EA	NorthAmerica	Mexico	Pima	PaNGABE	Mbuti	0.0018	2.448	56257
	SouthAmerica	Peru	LaGalgada_4100_EA	NorthAmerica	Mexico	Pima	aDNAPanama	Mbuti	0.002141	2.542	60220
	SouthAmerica	Peru	LaGalgada_4100_EA	NorthAmerica	Mexico	Pima	Cabecar	Mbuti	0.001325	1.781	69853
	SouthAmerica	Peru	LaGalgada_4100_EA	NorthAmerica	Mexico	Pima	PaBRIBRI	Mbuti	0.000675	0.918	69853
	SouthAmerica	Peru	LaGalgada_4100_EA	NorthAmerica	Mexico	Pima	PaGUNA	Mbuti	0.000956	1.421	69853
	SouthAmerica	Peru	LaGalgada_4100_EA	NorthAmerica	Mexico	Pima	PaNASO	Mbuti	0.000801	1.182	69853
	SouthAmerica	Peru	LaGalgada_4100_EA	NorthAmerica	Mexico	Pima	PaNGABE	Mbuti	0.001278	1.788	69853
	SouthAmerica	Peru	Laramate_900_LCA	NorthAmerica	Mexico	Pima	aDNAPanama	Mbuti	0.002297	4.235	65039
	SouthAmerica	Peru	Laramate_900_LCA	NorthAmerica	Mexico	Pima	Cabecar	Mbuti	0.001564	3.383	75597
	SouthAmerica	Peru	Laramate_900_LCA	NorthAmerica	Mexico	Pima	PaBRIBRI	Mbuti	0.001621	3.415	75597
	SouthAmerica	Peru	Laramate_900_LCA	NorthAmerica	Mexico	Pima	PaGUNA	Mbuti	0.001989	4.698	75597
	SouthAmerica	Peru	Laramate_900_LCA	NorthAmerica	Mexico	Pima	PaNASO	Mbuti	0.00182	4.034	75597
	SouthAmerica	Peru	Laramate_900_LCA	NorthAmerica	Mexico	Pima	PaNGABE	Mbuti	0.002219	4.63	75597
	SouthAmerica	Peru	Lauricocha_3500_EA	NorthAmerica	Mexico	Pima	aDNAPanama	Mbuti	0.000809	0.802	45142
	SouthAmerica	Peru	Lauricocha_3500_EA	NorthAmerica	Mexico	Pima	Cabecar	Mbuti	-0.000209	-0.242	52227
	SouthAmerica	Peru	Lauricocha_3500_EA	NorthAmerica	Mexico	Pima	PaBRIBRI	Mbuti	0.00032	0.404	52227
	SouthAmerica	Peru	Lauricocha_3500_EA	NorthAmerica	Mexico	Pima	PaGUNA	Mbuti	0.000991	1.372	52227
	SouthAmerica	Peru	Lauricocha_3500_EA	NorthAmerica	Mexico	Pima	PaNASO	Mbuti	-0.000186	-0.235	52227
	SouthAmerica	Peru	Lauricocha_3500_EA	NorthAmerica	Mexico	Pima	PaNGABE	Mbuti	5.1e-05	0.062	52227
	SouthAmerica	Peru	Lauricocha_5800_EA	NorthAmerica	Mexico	Pima	aDNAPanama	Mbuti	0.00343	3.646	45500
	SouthAmerica	Peru	Lauricocha_5800_EA	NorthAmerica	Mexico	Pima	Cabecar	Mbuti	0.002079	2.487	52680
	SouthAmerica	Peru	Lauricocha_5800_EA	NorthAmerica	Mexico	Pima	PaBRIBRI	Mbuti	0.001292	1.572	52680
	SouthAmerica	Peru	Lauricocha_5800_EA	NorthAmerica	Mexico	Pima	PaGUNA	Mbuti	0.001568	2.248	52680
	SouthAmerica	Peru	Lauricocha_5800_EA	NorthAmerica	Mexico	Pima	PaNASO	Mbuti	0.001958	2.583	52680
	SouthAmerica	Peru	Lauricocha_5800_EA	NorthAmerica	Mexico	Pima	PaNGABE	Mbuti	0.001652	2.025	52680
	SouthAmerica	Peru	Lauricocha_8600_EA	NorthAmerica	Mexico	Pima	aDNAPanama	Mbuti	0.001029	1.44	68167
	SouthAmerica	Peru	Lauricocha_8600_EA	NorthAmerica	Mexico	Pima	Cabecar	Mbuti	-0.000554	-0.884	79417
	SouthAmerica	Peru	Lauricocha_8600_EA	NorthAmerica	Mexico	Pima	PaBRIBRI	Mbuti	-0.000417	-0.666	79417
	SouthAmerica	Peru	Lauricocha_8600_EA	NorthAmerica	Mexico	Pima	PaGUNA	Mbuti	0.000204	0.362	79417
	SouthAmerica	Peru	Lauricocha_8600_EA	NorthAmerica	Mexico	Pima	PaNASO	Mbuti	-0.000151	-0.248	79417
	SouthAmerica	Peru	Lauricocha_8600_EA	NorthAmerica	Mexico	Pima	PaNGABE	Mbuti	0.000301	0.485	79417
	SouthAmerica	Chile	LosRieles_10900	NorthAmerica	Mexico	Pima	aDNAPanama	Mbuti	0.002443	2.824	54170
	SouthAmerica	Chile	LosRieles_10900	NorthAmerica	Mexico	Pima	Cabecar	Mbuti	0.001944	2.385	62667
	SouthAmerica	Chile	LosRieles_10900	NorthAmerica	Mexico	Pima	PaBRIBRI	Mbuti	0.001822	2.378	62667
	SouthAmerica	Chile	LosRieles_10900	NorthAmerica	Mexico	Pima	PaGUNA	Mbuti	0.000984	1.396	62667
	SouthAmerica	Chile	LosRieles_10900	NorthAmerica	Mexico	Pima	PaNASO	Mbuti	0.001677	2.226	62667
	SouthAmerica	Chile	LosRieles_10900	NorthAmerica	Mexico	Pima	PaNGABE	Mbuti	0.001748	2.266	62667
	SouthAmerica	Chile	LosRieles_5100	NorthAmerica	Mexico	Pima	aDNAPanama	Mbuti	0.000935	1.055	52552
	SouthAmerica	Chile	LosRieles_5100	NorthAmerica	Mexico	Pima	Cabecar	Mbuti	0.000931	1.149	60760
	SouthAmerica	Chile	LosRieles_5100	NorthAmerica	Mexico	Pima	PaBRIBRI	Mbuti	0.001771	2.158	60760
	SouthAmerica	Chile	LosRieles_5100	NorthAmerica	Mexico	Pima	PaGUNA	Mbuti	0.001725	2.581	60760
	SouthAmerica	Chile	LosRieles_5100	NorthAmerica	Mexico	Pima	PaNASO	Mbuti	0.001774	2.383	60760
	SouthAmerica	Chile	LosRieles_5100	NorthAmerica	Mexico	Pima	PaNGABE	Mbuti	0.001929	2.47	60760
	SouthAmerica	Chile	PicaOcho_700_LCA	NorthAmerica	Mexico	Pima	aDNAPanama	Mbuti	0.002808	2.8	34642
	SouthAmerica	Chile	PicaOcho_700_LCA	NorthAmerica	Mexico	Pima	Cabecar	Mbuti	0.001666	2.021	39818
	SouthAmerica	Chile	PicaOcho_700_LCA	NorthAmerica	Mexico	Pima	PaBRIBRI	Mbuti	0.001992	2.467	39818
	SouthAmerica	Chile	PicaOcho_700_LCA	NorthAmerica	Mexico	Pima	PaGUNA	Mbuti	0.001911	2.58	39818
	SouthAmerica	Chile	PicaOcho_700_LCA	NorthAmerica	Mexico	Pima	PaNASO	Mbuti	0.001301	1.647	39818
	SouthAmerica	Chile	PicaOcho_700_LCA	NorthAmerica	Mexico	Pima	PaNGABE	Mbuti	0.002377	2.841	39818
	SouthAmerica	Chile	PtaStaAna_7300	NorthAmerica	Mexico	Pima	aDNAPanama	Mbuti	0.000141	0.172	59101
	SouthAmerica	Chile	PtaStaAna_7300	NorthAmerica	Mexico	Pima	Cabecar	Mbuti	-0.000148	-0.197	68773
	SouthAmerica	Chile	PtaStaAna_7300	NorthAmerica	Mexico	Pima	PaBRIBRI	Mbuti	0.000514	0.662	68773
	SouthAmerica	Chile	PtaStaAna_7300	NorthAmerica	Mexico	Pima	PaGUNA	Mbuti	0.000504	0.766	68773
	SouthAmerica	Chile	PtaStaAna_7300	NorthAmerica	Mexico	Pima	PaNASO	Mbuti	8.7e-05	0.121	68773
	SouthAmerica	Chile	PtaStaAna_7300	NorthAmerica	Mexico	Pima	PaNGABE	Mbuti	0.000669	0.9	68773
	SouthAmerica	Peru	RioUncallane_1600	NorthAmerica	Mexico	Pima	aDNAPanama	Mbuti	0.001247	2.418	71587
	SouthAmerica	Peru	RioUncallane_1600	NorthAmerica	Mexico	Pima	Cabecar	Mbuti	0.000738	1.663	83617
	SouthAmerica	Peru	RioUncallane_1600	NorthAmerica	Mexico	Pima	PaBRIBRI	Mbuti	0.001151	2.535	83617
	SouthAmerica	Peru	RioUncallane_1600	NorthAmerica	Mexico	Pima	PaGUNA	Mbuti	0.000975	2.358	83617
	SouthAmerica	Peru	RioUncallane_1600	NorthAmerica	Mexico	Pima	PaNASO	Mbuti	0.001076	2.538	83617
	SouthAmerica	Peru	RioUncallane_1600	NorthAmerica	Mexico	Pima	PaNGABE	Mbuti	0.0012	2.74	83617
	SouthAmerica	Chile	Ayayema_4500	NorthAmerica	Mexico	YAQ	aDNAPanama	Mbuti	-0.000501	-0.621	71246
	SouthAmerica	Chile	Ayayema_4500	NorthAmerica	Mexico	YAQ	Cabecar	Mbuti	-0.000174	-0.229	83202
	SouthAmerica	Chile	Ayayema_4500	NorthAmerica	Mexico	YAQ	PaBRIBRI	Mbuti	0.000293	0.395	83202
	SouthAmerica	Chile	Ayayema_4500	NorthAmerica	Mexico	YAQ	PaGUNA	Mbuti	-0.000338	-0.533	83202
	SouthAmerica	Chile	Ayayema_4500	NorthAmerica	Mexico	YAQ	PaNASO	Mbuti	-0.00051	-0.722	83202
	SouthAmerica	Chile	Ayayema_4500	NorthAmerica	Mexico	YAQ	PaNGABE	Mbuti	0.000105	0.145	83202
	SouthAmerica	Chile	Conchali_700	NorthAmerica	Mexico	YAQ	aDNAPanama	Mbuti	0.001051	1.526	60994
	SouthAmerica	Chile	Conchali_700	NorthAmerica	Mexico	YAQ	Cabecar	Mbuti	0.000914	1.577	70650
	SouthAmerica	Chile	Conchali_700	NorthAmerica	Mexico	YAQ	PaBRIBRI	Mbuti	0.00132	2.265	70650
	SouthAmerica	Chile	Conchali_700	NorthAmerica	Mexico	YAQ	PaGUNA	Mbuti	0.001282	2.55	70650
	SouthAmerica	Chile	Conchali_700	NorthAmerica	Mexico	YAQ	PaNASO	Mbuti	0.002047	3.67	70650
	SouthAmerica	Chile	Conchali_700	NorthAmerica	Mexico	YAQ	PaNGABE	Mbuti	0.001166	2.068	70650
	SouthAmerica	Peru	Cuncaicha_3300_LCA	NorthAmerica	Mexico	YAQ	aDNAPanama	Mbuti	0.002074	2.464	54393
	SouthAmerica	Peru	Cuncaicha_3300_LCA	NorthAmerica	Mexico	YAQ	Cabecar	Mbuti	0.000946	1.262	62991
	SouthAmerica	Peru	Cuncaicha_3300_LCA	NorthAmerica	Mexico	YAQ	PaBRIBRI	Mbuti	0.000634	0.85	62991
	SouthAmerica	Peru	Cuncaicha_3300_LCA	NorthAmerica	Mexico	YAQ	PaGUNA	Mbuti	0.000541	0.848	62991
	SouthAmerica	Peru	Cuncaicha_3300_LCA	NorthAmerica	Mexico	YAQ	PaNASO	Mbuti	0.000761	1.082	62991
	SouthAmerica	Peru	Cuncaicha_3300_LCA	NorthAmerica	Mexico	YAQ	PaNGABE	Mbuti	0.001146	1.613	62991
	SouthAmerica	Peru	Cuncaicha_4200_LCA	NorthAmerica	Mexico	YAQ	aDNAPanama	Mbuti	0.002829	3.148	49332
	SouthAmerica	Peru	Cuncaicha_4200_LCA	NorthAmerica	Mexico	YAQ	Cabecar	Mbuti	0.00163	2.088	56950
	SouthAmerica	Peru	Cuncaicha_4200_LCA	NorthAmerica	Mexico	YAQ	PaBRIBRI	Mbuti	0.002191	2.837	56950
	SouthAmerica	Peru	Cuncaicha_4200_LCA	NorthAmerica	Mexico	YAQ	PaGUNA	Mbuti	0.001917	2.793	56950
	SouthAmerica	Peru	Cuncaicha_4200_LCA	NorthAmerica	Mexico	YAQ	PaNASO	Mbuti	0.001619	2.284	56950
	SouthAmerica	Peru	Cuncaicha_4200_LCA	NorthAmerica	Mexico	YAQ	PaNGABE	Mbuti	0.001619	2.181	56950
	SouthAmerica	Peru	Cuncaicha_9000_EA	NorthAmerica	Mexico	YAQ	aDNAPanama	Mbuti	0.00118	1.331	48674
	SouthAmerica	Peru	Cuncaicha_9000_EA	NorthAmerica	Mexico	YAQ	Cabecar	Mbuti	0.000765	0.96	56257
	SouthAmerica	Peru	Cuncaicha_9000_EA	NorthAmerica	Mexico	YAQ	PaBRIBRI	Mbuti	0.000632	0.833	56257
	SouthAmerica	Peru	Cuncaicha_9000_EA	NorthAmerica	Mexico	YAQ	PaGUNA	Mbuti	0.000855	1.242	56257
	SouthAmerica	Peru	Cuncaicha_9000_EA	NorthAmerica	Mexico	YAQ	PaNASO	Mbuti	0.001509	2.106	56257
	SouthAmerica	Peru	Cuncaicha_9000_EA	NorthAmerica	Mexico	YAQ	PaNGABE	Mbuti	0.001238	1.731	56257
	SouthAmerica	Peru	LaGalgada_4100_EA	NorthAmerica	Mexico	YAQ	aDNAPanama	Mbuti	0.001756	2.132	60220
	SouthAmerica	Peru	LaGalgada_4100_EA	NorthAmerica	Mexico	YAQ	Cabecar	Mbuti	0.000969	1.309	69853
	SouthAmerica	Peru	LaGalgada_4100_EA	NorthAmerica	Mexico	YAQ	PaBRIBRI	Mbuti	0.000505	0.691	69853
	SouthAmerica	Peru	LaGalgada_4100_EA	NorthAmerica	Mexico	YAQ	PaGUNA	Mbuti	0.000381	0.571	69853
	SouthAmerica	Peru	LaGalgada_4100_EA	NorthAmerica	Mexico	YAQ	PaNASO	Mbuti	0.000704	1.038	69853
	SouthAmerica	Peru	LaGalgada_4100_EA	NorthAmerica	Mexico	YAQ	PaNGABE	Mbuti	0.000806	1.165	69853
	SouthAmerica	Peru	Laramate_900_LCA	NorthAmerica	Mexico	YAQ	aDNAPanama	Mbuti	0.001913	3.656	65039
	SouthAmerica	Peru	Laramate_900_LCA	NorthAmerica	Mexico	YAQ	Cabecar	Mbuti	0.001287	2.905	75597
	SouthAmerica	Peru	Laramate_900_LCA	NorthAmerica	Mexico	YAQ	PaBRIBRI	Mbuti	0.001458	3.123	75597
	SouthAmerica	Peru	Laramate_900_LCA	NorthAmerica	Mexico	YAQ	PaGUNA	Mbuti	0.001397	3.41	75597
	SouthAmerica	Peru	Laramate_900_LCA	NorthAmerica	Mexico	YAQ	PaNASO	Mbuti	0.001689	3.86	75597
	SouthAmerica	Peru	Laramate_900_LCA	NorthAmerica	Mexico	YAQ	PaNGABE	Mbuti	0.001752	3.867	75597
	SouthAmerica	Peru	Lauricocha_3500_EA	NorthAmerica	Mexico	YAQ	aDNAPanama	Mbuti	0.000496	0.504	45142
	SouthAmerica	Peru	Lauricocha_3500_EA	NorthAmerica	Mexico	YAQ	Cabecar	Mbuti	-0.000448	-0.53	52227
	SouthAmerica	Peru	Lauricocha_3500_EA	NorthAmerica	Mexico	YAQ	PaBRIBRI	Mbuti	6.2e-05	0.081	52227
	SouthAmerica	Peru	Lauricocha_3500_EA	NorthAmerica	Mexico	YAQ	PaGUNA	Mbuti	0.000437	0.619	52227
	SouthAmerica	Peru	Lauricocha_3500_EA	NorthAmerica	Mexico	YAQ	PaNASO	Mbuti	-0.000302	-0.393	52227
	SouthAmerica	Peru	Lauricocha_3500_EA	NorthAmerica	Mexico	YAQ	PaNGABE	Mbuti	-0.000333	-0.422	52227
	SouthAmerica	Peru	Lauricocha_5800_EA	NorthAmerica	Mexico	YAQ	aDNAPanama	Mbuti	0.003194	3.408	45500
	SouthAmerica	Peru	Lauricocha_5800_EA	NorthAmerica	Mexico	YAQ	Cabecar	Mbuti	0.001908	2.307	52680
	SouthAmerica	Peru	Lauricocha_5800_EA	NorthAmerica	Mexico	YAQ	PaBRIBRI	Mbuti	0.001077	1.34	52680
	SouthAmerica	Peru	Lauricocha_5800_EA	NorthAmerica	Mexico	YAQ	PaGUNA	Mbuti	0.001076	1.547	52680
	SouthAmerica	Peru	Lauricocha_5800_EA	NorthAmerica	Mexico	YAQ	PaNASO	Mbuti	0.002065	2.782	52680
	SouthAmerica	Peru	Lauricocha_5800_EA	NorthAmerica	Mexico	YAQ	PaNGABE	Mbuti	0.001352	1.73	52680
	SouthAmerica	Peru	Lauricocha_8600_EA	NorthAmerica	Mexico	YAQ	aDNAPanama	Mbuti	0.000711	1.042	68167
	SouthAmerica	Peru	Lauricocha_8600_EA	NorthAmerica	Mexico	YAQ	Cabecar	Mbuti	-0.000733	-1.231	79417
	SouthAmerica	Peru	Lauricocha_8600_EA	NorthAmerica	Mexico	YAQ	PaBRIBRI	Mbuti	-0.000462	-0.749	79417
	SouthAmerica	Peru	Lauricocha_8600_EA	NorthAmerica	Mexico	YAQ	PaGUNA	Mbuti	-0.000286	-0.543	79417
	SouthAmerica	Peru	Lauricocha_8600_EA	NorthAmerica	Mexico	YAQ	PaNASO	Mbuti	-0.000163	-0.281	79417
	SouthAmerica	Peru	Lauricocha_8600_EA	NorthAmerica	Mexico	YAQ	PaNGABE	Mbuti	-5.3e-05	-0.09	79417
	SouthAmerica	Chile	LosRieles_10900	NorthAmerica	Mexico	YAQ	aDNAPanama	Mbuti	0.002067	2.415	54170
	SouthAmerica	Chile	LosRieles_10900	NorthAmerica	Mexico	YAQ	Cabecar	Mbuti	0.001679	2.088	62667
	SouthAmerica	Chile	LosRieles_10900	NorthAmerica	Mexico	YAQ	PaBRIBRI	Mbuti	0.001676	2.24	62667
	SouthAmerica	Chile	LosRieles_10900	NorthAmerica	Mexico	YAQ	PaGUNA	Mbuti	0.000404	0.596	62667
	SouthAmerica	Chile	LosRieles_10900	NorthAmerica	Mexico	YAQ	PaNASO	Mbuti	0.001571	2.136	62667
	SouthAmerica	Chile	LosRieles_10900	NorthAmerica	Mexico	YAQ	PaNGABE	Mbuti	0.001323	1.764	62667
	SouthAmerica	Chile	LosRieles_5100	NorthAmerica	Mexico	YAQ	aDNAPanama	Mbuti	0.000607	0.689	52552
	SouthAmerica	Chile	LosRieles_5100	NorthAmerica	Mexico	YAQ	Cabecar	Mbuti	0.000429	0.538	60760
	SouthAmerica	Chile	LosRieles_5100	NorthAmerica	Mexico	YAQ	PaBRIBRI	Mbuti	0.001538	1.873	60760
	SouthAmerica	Chile	LosRieles_5100	NorthAmerica	Mexico	YAQ	PaGUNA	Mbuti	0.00105	1.587	60760
	SouthAmerica	Chile	LosRieles_5100	NorthAmerica	Mexico	YAQ	PaNASO	Mbuti	0.001527	2.063	60760
	SouthAmerica	Chile	LosRieles_5100	NorthAmerica	Mexico	YAQ	PaNGABE	Mbuti	0.001365	1.764	60760
	SouthAmerica	Chile	PicaOcho_700_LCA	NorthAmerica	Mexico	YAQ	aDNAPanama	Mbuti	0.002639	2.671	34642
	SouthAmerica	Chile	PicaOcho_700_LCA	NorthAmerica	Mexico	YAQ	Cabecar	Mbuti	0.001293	1.539	39818
	SouthAmerica	Chile	PicaOcho_700_LCA	NorthAmerica	Mexico	YAQ	PaBRIBRI	Mbuti	0.00171	2.075	39818
	SouthAmerica	Chile	PicaOcho_700_LCA	NorthAmerica	Mexico	YAQ	PaGUNA	Mbuti	0.001245	1.669	39818
	SouthAmerica	Chile	PicaOcho_700_LCA	NorthAmerica	Mexico	YAQ	PaNASO	Mbuti	0.001219	1.5	39818
	SouthAmerica	Chile	PicaOcho_700_LCA	NorthAmerica	Mexico	YAQ	PaNGABE	Mbuti	0.001989	2.355	39818
	SouthAmerica	Chile	PtaStaAna_7300	NorthAmerica	Mexico	YAQ	aDNAPanama	Mbuti	4.5e-05	0.056	59101
	SouthAmerica	Chile	PtaStaAna_7300	NorthAmerica	Mexico	YAQ	Cabecar	Mbuti	-0.000284	-0.385	68773
	SouthAmerica	Chile	PtaStaAna_7300	NorthAmerica	Mexico	YAQ	PaBRIBRI	Mbuti	0.000455	0.609	68773
	SouthAmerica	Chile	PtaStaAna_7300	NorthAmerica	Mexico	YAQ	PaGUNA	Mbuti	7.3e-05	0.114	68773
	SouthAmerica	Chile	PtaStaAna_7300	NorthAmerica	Mexico	YAQ	PaNASO	Mbuti	0.000144	0.202	68773
	SouthAmerica	Chile	PtaStaAna_7300	NorthAmerica	Mexico	YAQ	PaNGABE	Mbuti	0.000346	0.483	68773
	SouthAmerica	Peru	RioUncallane_1600	NorthAmerica	Mexico	YAQ	aDNAPanama	Mbuti	0.000972	2.031	71587
	SouthAmerica	Peru	RioUncallane_1600	NorthAmerica	Mexico	YAQ	Cabecar	Mbuti	0.000625	1.45	83617
	SouthAmerica	Peru	RioUncallane_1600	NorthAmerica	Mexico	YAQ	PaBRIBRI	Mbuti	0.001089	2.493	83617
	SouthAmerica	Peru	RioUncallane_1600	NorthAmerica	Mexico	YAQ	PaGUNA	Mbuti	0.000531	1.377	83617
	SouthAmerica	Peru	RioUncallane_1600	NorthAmerica	Mexico	YAQ	PaNASO	Mbuti	0.001105	2.761	83617
	SouthAmerica	Peru	RioUncallane_1600	NorthAmerica	Mexico	YAQ	PaNGABE	Mbuti	0.000907	2.2	83617
	SouthAmerica	Chile	Ayayema_4500	NorthAmerica	Mexico	Zapotec	aDNAPanama	Mbuti	-0.001535	-1.888	71246
	SouthAmerica	Chile	Ayayema_4500	NorthAmerica	Mexico	Zapotec	Cabecar	Mbuti	-0.00097	-1.285	83202
	SouthAmerica	Chile	Ayayema_4500	NorthAmerica	Mexico	Zapotec	PaBRIBRI	Mbuti	-0.000758	-1.021	83202
	SouthAmerica	Chile	Ayayema_4500	NorthAmerica	Mexico	Zapotec	PaGUNA	Mbuti	-0.001259	-1.965	83202
	SouthAmerica	Chile	Ayayema_4500	NorthAmerica	Mexico	Zapotec	PaNASO	Mbuti	-0.001624	-2.33	83202
	SouthAmerica	Chile	Ayayema_4500	NorthAmerica	Mexico	Zapotec	PaNGABE	Mbuti	-0.000849	-1.17	83202
	SouthAmerica	Chile	Conchali_700	NorthAmerica	Mexico	Zapotec	aDNAPanama	Mbuti	-0.000171	-0.258	60994
	SouthAmerica	Chile	Conchali_700	NorthAmerica	Mexico	Zapotec	Cabecar	Mbuti	0.000195	0.336	70650
	SouthAmerica	Chile	Conchali_700	NorthAmerica	Mexico	Zapotec	PaBRIBRI	Mbuti	0.000307	0.548	70650
	SouthAmerica	Chile	Conchali_700	NorthAmerica	Mexico	Zapotec	PaGUNA	Mbuti	0.000443	0.89	70650
	SouthAmerica	Chile	Conchali_700	NorthAmerica	Mexico	Zapotec	PaNASO	Mbuti	0.000991	1.796	70650
	SouthAmerica	Chile	Conchali_700	NorthAmerica	Mexico	Zapotec	PaNGABE	Mbuti	0.000315	0.561	70650
	SouthAmerica	Peru	Cuncaicha_3300_LCA	NorthAmerica	Mexico	Zapotec	aDNAPanama	Mbuti	0.000554	0.656	54393
	SouthAmerica	Peru	Cuncaicha_3300_LCA	NorthAmerica	Mexico	Zapotec	Cabecar	Mbuti	1.4e-05	0.019	62991
	SouthAmerica	Peru	Cuncaicha_3300_LCA	NorthAmerica	Mexico	Zapotec	PaBRIBRI	Mbuti	-0.000534	-0.749	62991
	SouthAmerica	Peru	Cuncaicha_3300_LCA	NorthAmerica	Mexico	Zapotec	PaGUNA	Mbuti	-0.000484	-0.789	62991
	SouthAmerica	Peru	Cuncaicha_3300_LCA	NorthAmerica	Mexico	Zapotec	PaNASO	Mbuti	-0.000499	-0.726	62991
	SouthAmerica	Peru	Cuncaicha_3300_LCA	NorthAmerica	Mexico	Zapotec	PaNGABE	Mbuti	0.000105	0.15	62991
	SouthAmerica	Peru	Cuncaicha_4200_LCA	NorthAmerica	Mexico	Zapotec	aDNAPanama	Mbuti	0.001419	1.568	49332
	SouthAmerica	Peru	Cuncaicha_4200_LCA	NorthAmerica	Mexico	Zapotec	Cabecar	Mbuti	0.000594	0.785	56950
	SouthAmerica	Peru	Cuncaicha_4200_LCA	NorthAmerica	Mexico	Zapotec	PaBRIBRI	Mbuti	0.00114	1.492	56950
	SouthAmerica	Peru	Cuncaicha_4200_LCA	NorthAmerica	Mexico	Zapotec	PaGUNA	Mbuti	0.000868	1.308	56950
	SouthAmerica	Peru	Cuncaicha_4200_LCA	NorthAmerica	Mexico	Zapotec	PaNASO	Mbuti	0.000383	0.554	56950
	SouthAmerica	Peru	Cuncaicha_4200_LCA	NorthAmerica	Mexico	Zapotec	PaNGABE	Mbuti	0.000535	0.728	56950
	SouthAmerica	Peru	Cuncaicha_9000_EA	NorthAmerica	Mexico	Zapotec	aDNAPanama	Mbuti	-8.6e-05	-0.095	48674
	SouthAmerica	Peru	Cuncaicha_9000_EA	NorthAmerica	Mexico	Zapotec	Cabecar	Mbuti	-4.1e-05	-0.052	56257
	SouthAmerica	Peru	Cuncaicha_9000_EA	NorthAmerica	Mexico	Zapotec	PaBRIBRI	Mbuti	-0.000424	-0.558	56257
	SouthAmerica	Peru	Cuncaicha_9000_EA	NorthAmerica	Mexico	Zapotec	PaGUNA	Mbuti	-0.00019	-0.28	56257
	SouthAmerica	Peru	Cuncaicha_9000_EA	NorthAmerica	Mexico	Zapotec	PaNASO	Mbuti	0.000359	0.505	56257
	SouthAmerica	Peru	Cuncaicha_9000_EA	NorthAmerica	Mexico	Zapotec	PaNGABE	Mbuti	0.000129	0.179	56257
	SouthAmerica	Peru	LaGalgada_4100_EA	NorthAmerica	Mexico	Zapotec	aDNAPanama	Mbuti	0.000448	0.541	60220
	SouthAmerica	Peru	LaGalgada_4100_EA	NorthAmerica	Mexico	Zapotec	Cabecar	Mbuti	0.000138	0.189	69853
	SouthAmerica	Peru	LaGalgada_4100_EA	NorthAmerica	Mexico	Zapotec	PaBRIBRI	Mbuti	-0.000775	-1.088	69853
	SouthAmerica	Peru	LaGalgada_4100_EA	NorthAmerica	Mexico	Zapotec	PaGUNA	Mbuti	-0.000643	-0.997	69853
	SouthAmerica	Peru	LaGalgada_4100_EA	NorthAmerica	Mexico	Zapotec	PaNASO	Mbuti	-0.000457	-0.678	69853
	SouthAmerica	Peru	LaGalgada_4100_EA	NorthAmerica	Mexico	Zapotec	PaNGABE	Mbuti	-0.000207	-0.3	69853
	SouthAmerica	Peru	Laramate_900_LCA	NorthAmerica	Mexico	Zapotec	aDNAPanama	Mbuti	0.000838	1.626	65039
	SouthAmerica	Peru	Laramate_900_LCA	NorthAmerica	Mexico	Zapotec	Cabecar	Mbuti	0.000621	1.47	75597
	SouthAmerica	Peru	Laramate_900_LCA	NorthAmerica	Mexico	Zapotec	PaBRIBRI	Mbuti	0.000421	0.963	75597
	SouthAmerica	Peru	Laramate_900_LCA	NorthAmerica	Mexico	Zapotec	PaGUNA	Mbuti	0.00057	1.456	75597
	SouthAmerica	Peru	Laramate_900_LCA	NorthAmerica	Mexico	Zapotec	PaNASO	Mbuti	0.000689	1.659	75597
	SouthAmerica	Peru	Laramate_900_LCA	NorthAmerica	Mexico	Zapotec	PaNGABE	Mbuti	0.000938	2.173	75597
	SouthAmerica	Peru	Lauricocha_3500_EA	NorthAmerica	Mexico	Zapotec	aDNAPanama	Mbuti	-0.000334	-0.355	45142
	SouthAmerica	Peru	Lauricocha_3500_EA	NorthAmerica	Mexico	Zapotec	Cabecar	Mbuti	-0.001236	-1.506	52227
	SouthAmerica	Peru	Lauricocha_3500_EA	NorthAmerica	Mexico	Zapotec	PaBRIBRI	Mbuti	-0.000883	-1.16	52227
	SouthAmerica	Peru	Lauricocha_3500_EA	NorthAmerica	Mexico	Zapotec	PaGUNA	Mbuti	-0.000384	-0.558	52227
	SouthAmerica	Peru	Lauricocha_3500_EA	NorthAmerica	Mexico	Zapotec	PaNASO	Mbuti	-0.001258	-1.673	52227
	SouthAmerica	Peru	Lauricocha_3500_EA	NorthAmerica	Mexico	Zapotec	PaNGABE	Mbuti	-0.001154	-1.51	52227
	SouthAmerica	Peru	Lauricocha_5800_EA	NorthAmerica	Mexico	Zapotec	aDNAPanama	Mbuti	0.001984	2.165	45500
	SouthAmerica	Peru	Lauricocha_5800_EA	NorthAmerica	Mexico	Zapotec	Cabecar	Mbuti	0.001012	1.279	52680
	SouthAmerica	Peru	Lauricocha_5800_EA	NorthAmerica	Mexico	Zapotec	PaBRIBRI	Mbuti	-3.5e-05	-0.044	52680
	SouthAmerica	Peru	Lauricocha_5800_EA	NorthAmerica	Mexico	Zapotec	PaGUNA	Mbuti	6e-05	0.088	52680
	SouthAmerica	Peru	Lauricocha_5800_EA	NorthAmerica	Mexico	Zapotec	PaNASO	Mbuti	0.000919	1.262	52680
	SouthAmerica	Peru	Lauricocha_5800_EA	NorthAmerica	Mexico	Zapotec	PaNGABE	Mbuti	0.000297	0.385	52680
	SouthAmerica	Peru	Lauricocha_8600_EA	NorthAmerica	Mexico	Zapotec	aDNAPanama	Mbuti	-0.000323	-0.476	68167
	SouthAmerica	Peru	Lauricocha_8600_EA	NorthAmerica	Mexico	Zapotec	Cabecar	Mbuti	-0.001456	-2.458	79417
	SouthAmerica	Peru	Lauricocha_8600_EA	NorthAmerica	Mexico	Zapotec	PaBRIBRI	Mbuti	-0.001477	-2.463	79417
	SouthAmerica	Peru	Lauricocha_8600_EA	NorthAmerica	Mexico	Zapotec	PaGUNA	Mbuti	-0.001112	-2.094	79417
	SouthAmerica	Peru	Lauricocha_8600_EA	NorthAmerica	Mexico	Zapotec	PaNASO	Mbuti	-0.001192	-2.08	79417
	SouthAmerica	Peru	Lauricocha_8600_EA	NorthAmerica	Mexico	Zapotec	PaNGABE	Mbuti	-0.00092	-1.573	79417
	SouthAmerica	Chile	LosRieles_10900	NorthAmerica	Mexico	Zapotec	aDNAPanama	Mbuti	0.000869	1.054	54170
	SouthAmerica	Chile	LosRieles_10900	NorthAmerica	Mexico	Zapotec	Cabecar	Mbuti	0.00076	0.97	62667
	SouthAmerica	Chile	LosRieles_10900	NorthAmerica	Mexico	Zapotec	PaBRIBRI	Mbuti	0.00047	0.644	62667
	SouthAmerica	Chile	LosRieles_10900	NorthAmerica	Mexico	Zapotec	PaGUNA	Mbuti	-0.0006	-0.912	62667
	SouthAmerica	Chile	LosRieles_10900	NorthAmerica	Mexico	Zapotec	PaNASO	Mbuti	0.00038	0.53	62667
	SouthAmerica	Chile	LosRieles_10900	NorthAmerica	Mexico	Zapotec	PaNGABE	Mbuti	0.00036	0.485	62667
	SouthAmerica	Chile	LosRieles_5100	NorthAmerica	Mexico	Zapotec	aDNAPanama	Mbuti	-0.000545	-0.64	52552
	SouthAmerica	Chile	LosRieles_5100	NorthAmerica	Mexico	Zapotec	Cabecar	Mbuti	-0.000208	-0.268	60760
	SouthAmerica	Chile	LosRieles_5100	NorthAmerica	Mexico	Zapotec	PaBRIBRI	Mbuti	0.000512	0.649	60760
	SouthAmerica	Chile	LosRieles_5100	NorthAmerica	Mexico	Zapotec	PaGUNA	Mbuti	0.00022	0.339	60760
	SouthAmerica	Chile	LosRieles_5100	NorthAmerica	Mexico	Zapotec	PaNASO	Mbuti	0.000495	0.697	60760
	SouthAmerica	Chile	LosRieles_5100	NorthAmerica	Mexico	Zapotec	PaNGABE	Mbuti	0.000488	0.656	60760
	SouthAmerica	Chile	PicaOcho_700_LCA	NorthAmerica	Mexico	Zapotec	aDNAPanama	Mbuti	0.001001	1.038	34642
	SouthAmerica	Chile	PicaOcho_700_LCA	NorthAmerica	Mexico	Zapotec	Cabecar	Mbuti	0.000295	0.357	39818
	SouthAmerica	Chile	PicaOcho_700_LCA	NorthAmerica	Mexico	Zapotec	PaBRIBRI	Mbuti	0.000492	0.611	39818
	SouthAmerica	Chile	PicaOcho_700_LCA	NorthAmerica	Mexico	Zapotec	PaGUNA	Mbuti	0.000174	0.242	39818
	SouthAmerica	Chile	PicaOcho_700_LCA	NorthAmerica	Mexico	Zapotec	PaNASO	Mbuti	1e-05	0.013	39818
	SouthAmerica	Chile	PicaOcho_700_LCA	NorthAmerica	Mexico	Zapotec	PaNGABE	Mbuti	0.000859	1.058	39818
	SouthAmerica	Chile	PtaStaAna_7300	NorthAmerica	Mexico	Zapotec	aDNAPanama	Mbuti	-0.000983	-1.231	59101
	SouthAmerica	Chile	PtaStaAna_7300	NorthAmerica	Mexico	Zapotec	Cabecar	Mbuti	-0.001074	-1.46	68773
	SouthAmerica	Chile	PtaStaAna_7300	NorthAmerica	Mexico	Zapotec	PaBRIBRI	Mbuti	-0.000519	-0.708	68773
	SouthAmerica	Chile	PtaStaAna_7300	NorthAmerica	Mexico	Zapotec	PaGUNA	Mbuti	-0.000825	-1.312	68773
	SouthAmerica	Chile	PtaStaAna_7300	NorthAmerica	Mexico	Zapotec	PaNASO	Mbuti	-0.000904	-1.285	68773
	SouthAmerica	Chile	PtaStaAna_7300	NorthAmerica	Mexico	Zapotec	PaNGABE	Mbuti	-0.000476	-0.679	68773
	SouthAmerica	Peru	RioUncallane_1600	NorthAmerica	Mexico	Zapotec	aDNAPanama	Mbuti	-4.4e-05	-0.1	71587
	SouthAmerica	Peru	RioUncallane_1600	NorthAmerica	Mexico	Zapotec	Cabecar	Mbuti	-0.000172	-0.44	83617
	SouthAmerica	Peru	RioUncallane_1600	NorthAmerica	Mexico	Zapotec	PaBRIBRI	Mbuti	3.3e-05	0.082	83617
	SouthAmerica	Peru	RioUncallane_1600	NorthAmerica	Mexico	Zapotec	PaGUNA	Mbuti	-0.000386	-1.076	83617
	SouthAmerica	Peru	RioUncallane_1600	NorthAmerica	Mexico	Zapotec	PaNASO	Mbuti	-1.1e-05	-0.029	83617
	SouthAmerica	Peru	RioUncallane_1600	NorthAmerica	Mexico	Zapotec	PaNGABE	Mbuti	-3.8e-05	-0.097	83617
	SouthAmerica	Chile	Ayayema_4500	SouthAmerica	Argentina	Guarani	aDNAPanama	Mbuti	-0.002434	-3.046	71246
	SouthAmerica	Chile	Ayayema_4500	SouthAmerica	Argentina	Guarani	Cabecar	Mbuti	-0.001731	-2.284	83202
	SouthAmerica	Chile	Ayayema_4500	SouthAmerica	Argentina	Guarani	PaBRIBRI	Mbuti	-0.001439	-1.911	83202
	SouthAmerica	Chile	Ayayema_4500	SouthAmerica	Argentina	Guarani	PaGUNA	Mbuti	-0.001876	-2.943	83202
	SouthAmerica	Chile	Ayayema_4500	SouthAmerica	Argentina	Guarani	PaNASO	Mbuti	-0.002467	-3.605	83202
	SouthAmerica	Chile	Ayayema_4500	SouthAmerica	Argentina	Guarani	PaNGABE	Mbuti	-0.00163	-2.258	83202
	SouthAmerica	Chile	Conchali_700	SouthAmerica	Argentina	Guarani	aDNAPanama	Mbuti	-0.000975	-1.5	60994
	SouthAmerica	Chile	Conchali_700	SouthAmerica	Argentina	Guarani	Cabecar	Mbuti	-0.000532	-0.93	70650
	SouthAmerica	Chile	Conchali_700	SouthAmerica	Argentina	Guarani	PaBRIBRI	Mbuti	-0.000373	-0.673	70650
	SouthAmerica	Chile	Conchali_700	SouthAmerica	Argentina	Guarani	PaGUNA	Mbuti	-0.000143	-0.302	70650
	SouthAmerica	Chile	Conchali_700	SouthAmerica	Argentina	Guarani	PaNASO	Mbuti	0.000132	0.244	70650
	SouthAmerica	Chile	Conchali_700	SouthAmerica	Argentina	Guarani	PaNGABE	Mbuti	-0.000484	-0.888	70650
	SouthAmerica	Peru	Cuncaicha_3300_LCA	SouthAmerica	Argentina	Guarani	aDNAPanama	Mbuti	-3.8e-05	-0.045	54393
	SouthAmerica	Peru	Cuncaicha_3300_LCA	SouthAmerica	Argentina	Guarani	Cabecar	Mbuti	-0.000544	-0.762	62991
	SouthAmerica	Peru	Cuncaicha_3300_LCA	SouthAmerica	Argentina	Guarani	PaBRIBRI	Mbuti	-0.001073	-1.51	62991
	SouthAmerica	Peru	Cuncaicha_3300_LCA	SouthAmerica	Argentina	Guarani	PaGUNA	Mbuti	-0.001068	-1.736	62991
	SouthAmerica	Peru	Cuncaicha_3300_LCA	SouthAmerica	Argentina	Guarani	PaNASO	Mbuti	-0.001263	-1.782	62991
	SouthAmerica	Peru	Cuncaicha_3300_LCA	SouthAmerica	Argentina	Guarani	PaNGABE	Mbuti	-0.000603	-0.868	62991
	SouthAmerica	Peru	Cuncaicha_4200_LCA	SouthAmerica	Argentina	Guarani	aDNAPanama	Mbuti	0.000845	0.941	49332
	SouthAmerica	Peru	Cuncaicha_4200_LCA	SouthAmerica	Argentina	Guarani	Cabecar	Mbuti	8e-05	0.103	56950
	SouthAmerica	Peru	Cuncaicha_4200_LCA	SouthAmerica	Argentina	Guarani	PaBRIBRI	Mbuti	0.000586	0.765	56950
	SouthAmerica	Peru	Cuncaicha_4200_LCA	SouthAmerica	Argentina	Guarani	PaGUNA	Mbuti	0.000406	0.606	56950
	SouthAmerica	Peru	Cuncaicha_4200_LCA	SouthAmerica	Argentina	Guarani	PaNASO	Mbuti	-0.000365	-0.513	56950
	SouthAmerica	Peru	Cuncaicha_4200_LCA	SouthAmerica	Argentina	Guarani	PaNGABE	Mbuti	-4.2e-05	-0.057	56950
	SouthAmerica	Peru	Cuncaicha_9000_EA	SouthAmerica	Argentina	Guarani	aDNAPanama	Mbuti	-0.000786	-0.908	48674
	SouthAmerica	Peru	Cuncaicha_9000_EA	SouthAmerica	Argentina	Guarani	Cabecar	Mbuti	-0.000607	-0.787	56257
	SouthAmerica	Peru	Cuncaicha_9000_EA	SouthAmerica	Argentina	Guarani	PaBRIBRI	Mbuti	-0.000901	-1.198	56257
	SouthAmerica	Peru	Cuncaicha_9000_EA	SouthAmerica	Argentina	Guarani	PaGUNA	Mbuti	-0.000579	-0.859	56257
	SouthAmerica	Peru	Cuncaicha_9000_EA	SouthAmerica	Argentina	Guarani	PaNASO	Mbuti	-0.000369	-0.521	56257
	SouthAmerica	Peru	Cuncaicha_9000_EA	SouthAmerica	Argentina	Guarani	PaNGABE	Mbuti	-0.00051	-0.71	56257
	SouthAmerica	Peru	LaGalgada_4100_EA	SouthAmerica	Argentina	Guarani	aDNAPanama	Mbuti	-0.00027	-0.341	60220
	SouthAmerica	Peru	LaGalgada_4100_EA	SouthAmerica	Argentina	Guarani	Cabecar	Mbuti	-0.000545	-0.766	69853
	SouthAmerica	Peru	LaGalgada_4100_EA	SouthAmerica	Argentina	Guarani	PaBRIBRI	Mbuti	-0.00138	-1.942	69853
	SouthAmerica	Peru	LaGalgada_4100_EA	SouthAmerica	Argentina	Guarani	PaGUNA	Mbuti	-0.001198	-1.88	69853
	SouthAmerica	Peru	LaGalgada_4100_EA	SouthAmerica	Argentina	Guarani	PaNASO	Mbuti	-0.001291	-1.943	69853
	SouthAmerica	Peru	LaGalgada_4100_EA	SouthAmerica	Argentina	Guarani	PaNGABE	Mbuti	-0.000983	-1.451	69853
	SouthAmerica	Peru	Laramate_900_LCA	SouthAmerica	Argentina	Guarani	aDNAPanama	Mbuti	5e-06	0.009	65039
	SouthAmerica	Peru	Laramate_900_LCA	SouthAmerica	Argentina	Guarani	Cabecar	Mbuti	-0.000202	-0.469	75597
	SouthAmerica	Peru	Laramate_900_LCA	SouthAmerica	Argentina	Guarani	PaBRIBRI	Mbuti	-0.00028	-0.661	75597
	SouthAmerica	Peru	Laramate_900_LCA	SouthAmerica	Argentina	Guarani	PaGUNA	Mbuti	-6.7e-05	-0.175	75597
	SouthAmerica	Peru	Laramate_900_LCA	SouthAmerica	Argentina	Guarani	PaNASO	Mbuti	-0.000186	-0.439	75597
	SouthAmerica	Peru	Laramate_900_LCA	SouthAmerica	Argentina	Guarani	PaNGABE	Mbuti	0.000117	0.275	75597
	SouthAmerica	Peru	Lauricocha_3500_EA	SouthAmerica	Argentina	Guarani	aDNAPanama	Mbuti	-0.001486	-1.59	45142
	SouthAmerica	Peru	Lauricocha_3500_EA	SouthAmerica	Argentina	Guarani	Cabecar	Mbuti	-0.002012	-2.447	52227
	SouthAmerica	Peru	Lauricocha_3500_EA	SouthAmerica	Argentina	Guarani	PaBRIBRI	Mbuti	-0.001766	-2.313	52227
	SouthAmerica	Peru	Lauricocha_3500_EA	SouthAmerica	Argentina	Guarani	PaGUNA	Mbuti	-0.001228	-1.792	52227
	SouthAmerica	Peru	Lauricocha_3500_EA	SouthAmerica	Argentina	Guarani	PaNASO	Mbuti	-0.002223	-2.936	52227
	SouthAmerica	Peru	Lauricocha_3500_EA	SouthAmerica	Argentina	Guarani	PaNGABE	Mbuti	-0.002077	-2.708	52227
	SouthAmerica	Peru	Lauricocha_5800_EA	SouthAmerica	Argentina	Guarani	aDNAPanama	Mbuti	0.000933	1.023	45500
	SouthAmerica	Peru	Lauricocha_5800_EA	SouthAmerica	Argentina	Guarani	Cabecar	Mbuti	5.3e-05	0.065	52680
	SouthAmerica	Peru	Lauricocha_5800_EA	SouthAmerica	Argentina	Guarani	PaBRIBRI	Mbuti	-0.001018	-1.309	52680
	SouthAmerica	Peru	Lauricocha_5800_EA	SouthAmerica	Argentina	Guarani	PaGUNA	Mbuti	-0.000774	-1.14	52680
	SouthAmerica	Peru	Lauricocha_5800_EA	SouthAmerica	Argentina	Guarani	PaNASO	Mbuti	-0.000217	-0.289	52680
	SouthAmerica	Peru	Lauricocha_5800_EA	SouthAmerica	Argentina	Guarani	PaNGABE	Mbuti	-0.000721	-0.924	52680
	SouthAmerica	Peru	Lauricocha_8600_EA	SouthAmerica	Argentina	Guarani	aDNAPanama	Mbuti	-0.00116	-1.738	68167
	SouthAmerica	Peru	Lauricocha_8600_EA	SouthAmerica	Argentina	Guarani	Cabecar	Mbuti	-0.00223	-3.937	79417
	SouthAmerica	Peru	Lauricocha_8600_EA	SouthAmerica	Argentina	Guarani	PaBRIBRI	Mbuti	-0.002188	-3.69	79417
	SouthAmerica	Peru	Lauricocha_8600_EA	SouthAmerica	Argentina	Guarani	PaGUNA	Mbuti	-0.001791	-3.575	79417
	SouthAmerica	Peru	Lauricocha_8600_EA	SouthAmerica	Argentina	Guarani	PaNASO	Mbuti	-0.002084	-3.68	79417
	SouthAmerica	Peru	Lauricocha_8600_EA	SouthAmerica	Argentina	Guarani	PaNGABE	Mbuti	-0.001759	-3.081	79417
	SouthAmerica	Chile	LosRieles_10900	SouthAmerica	Argentina	Guarani	aDNAPanama	Mbuti	0.000177	0.216	54170
	SouthAmerica	Chile	LosRieles_10900	SouthAmerica	Argentina	Guarani	Cabecar	Mbuti	0.000106	0.134	62667
	SouthAmerica	Chile	LosRieles_10900	SouthAmerica	Argentina	Guarani	PaBRIBRI	Mbuti	-7.8e-05	-0.106	62667
	SouthAmerica	Chile	LosRieles_10900	SouthAmerica	Argentina	Guarani	PaGUNA	Mbuti	-0.001087	-1.632	62667
	SouthAmerica	Chile	LosRieles_10900	SouthAmerica	Argentina	Guarani	PaNASO	Mbuti	-0.000354	-0.496	62667
	SouthAmerica	Chile	LosRieles_10900	SouthAmerica	Argentina	Guarani	PaNGABE	Mbuti	-0.000341	-0.461	62667
	SouthAmerica	Chile	LosRieles_5100	SouthAmerica	Argentina	Guarani	aDNAPanama	Mbuti	-0.001429	-1.713	52552
	SouthAmerica	Chile	LosRieles_5100	SouthAmerica	Argentina	Guarani	Cabecar	Mbuti	-0.001158	-1.494	60760
	SouthAmerica	Chile	LosRieles_5100	SouthAmerica	Argentina	Guarani	PaBRIBRI	Mbuti	-0.000306	-0.395	60760
	SouthAmerica	Chile	LosRieles_5100	SouthAmerica	Argentina	Guarani	PaGUNA	Mbuti	-0.000473	-0.733	60760
	SouthAmerica	Chile	LosRieles_5100	SouthAmerica	Argentina	Guarani	PaNASO	Mbuti	-0.00052	-0.731	60760
	SouthAmerica	Chile	LosRieles_5100	SouthAmerica	Argentina	Guarani	PaNGABE	Mbuti	-0.000427	-0.578	60760
	SouthAmerica	Chile	PicaOcho_700_LCA	SouthAmerica	Argentina	Guarani	aDNAPanama	Mbuti	0.000706	0.732	34642
	SouthAmerica	Chile	PicaOcho_700_LCA	SouthAmerica	Argentina	Guarani	Cabecar	Mbuti	-0.000311	-0.372	39818
	SouthAmerica	Chile	PicaOcho_700_LCA	SouthAmerica	Argentina	Guarani	PaBRIBRI	Mbuti	8.3e-05	0.103	39818
	SouthAmerica	Chile	PicaOcho_700_LCA	SouthAmerica	Argentina	Guarani	PaGUNA	Mbuti	-0.000245	-0.336	39818
	SouthAmerica	Chile	PicaOcho_700_LCA	SouthAmerica	Argentina	Guarani	PaNASO	Mbuti	-0.000662	-0.833	39818
	SouthAmerica	Chile	PicaOcho_700_LCA	SouthAmerica	Argentina	Guarani	PaNGABE	Mbuti	0.000211	0.255	39818
	SouthAmerica	Chile	PtaStaAna_7300	SouthAmerica	Argentina	Guarani	aDNAPanama	Mbuti	-0.001935	-2.486	59101
	SouthAmerica	Chile	PtaStaAna_7300	SouthAmerica	Argentina	Guarani	Cabecar	Mbuti	-0.001924	-2.641	68773
	SouthAmerica	Chile	PtaStaAna_7300	SouthAmerica	Argentina	Guarani	PaBRIBRI	Mbuti	-0.001345	-1.817	68773
	SouthAmerica	Chile	PtaStaAna_7300	SouthAmerica	Argentina	Guarani	PaGUNA	Mbuti	-0.0015	-2.428	68773
	SouthAmerica	Chile	PtaStaAna_7300	SouthAmerica	Argentina	Guarani	PaNASO	Mbuti	-0.001868	-2.662	68773
	SouthAmerica	Chile	PtaStaAna_7300	SouthAmerica	Argentina	Guarani	PaNGABE	Mbuti	-0.001375	-1.935	68773
	SouthAmerica	Peru	RioUncallane_1600	SouthAmerica	Argentina	Guarani	aDNAPanama	Mbuti	-0.000911	-2.035	71587
	SouthAmerica	Peru	RioUncallane_1600	SouthAmerica	Argentina	Guarani	Cabecar	Mbuti	-0.000927	-2.31	83617
	SouthAmerica	Peru	RioUncallane_1600	SouthAmerica	Argentina	Guarani	PaBRIBRI	Mbuti	-0.000647	-1.636	83617
	SouthAmerica	Peru	RioUncallane_1600	SouthAmerica	Argentina	Guarani	PaGUNA	Mbuti	-0.000991	-2.741	83617
	SouthAmerica	Peru	RioUncallane_1600	SouthAmerica	Argentina	Guarani	PaNASO	Mbuti	-0.000834	-2.184	83617
	SouthAmerica	Peru	RioUncallane_1600	SouthAmerica	Argentina	Guarani	PaNGABE	Mbuti	-0.000805	-2.077	83617
	SouthAmerica	Chile	Ayayema_4500	SouthAmerica	Bolivia	Aymara	aDNAPanama	Mbuti	-0.002162	-2.56	71246
	SouthAmerica	Chile	Ayayema_4500	SouthAmerica	Bolivia	Aymara	Cabecar	Mbuti	-0.001621	-2.126	83202
	SouthAmerica	Chile	Ayayema_4500	SouthAmerica	Bolivia	Aymara	PaBRIBRI	Mbuti	-0.001179	-1.551	83202
	SouthAmerica	Chile	Ayayema_4500	SouthAmerica	Bolivia	Aymara	PaGUNA	Mbuti	-0.001605	-2.496	83202
	SouthAmerica	Chile	Ayayema_4500	SouthAmerica	Bolivia	Aymara	PaNASO	Mbuti	-0.001741	-2.446	83202
	SouthAmerica	Chile	Ayayema_4500	SouthAmerica	Bolivia	Aymara	PaNGABE	Mbuti	-0.001357	-1.845	83202
	SouthAmerica	Chile	Conchali_700	SouthAmerica	Bolivia	Aymara	aDNAPanama	Mbuti	-0.000641	-0.894	60994
	SouthAmerica	Chile	Conchali_700	SouthAmerica	Bolivia	Aymara	Cabecar	Mbuti	-0.000646	-0.991	70650
	SouthAmerica	Chile	Conchali_700	SouthAmerica	Bolivia	Aymara	PaBRIBRI	Mbuti	-0.000264	-0.419	70650
	SouthAmerica	Chile	Conchali_700	SouthAmerica	Bolivia	Aymara	PaGUNA	Mbuti	-0.000107	-0.195	70650
	SouthAmerica	Chile	Conchali_700	SouthAmerica	Bolivia	Aymara	PaNASO	Mbuti	0.000627	1.038	70650
	SouthAmerica	Chile	Conchali_700	SouthAmerica	Bolivia	Aymara	PaNGABE	Mbuti	-0.000362	-0.582	70650
	SouthAmerica	Peru	Cuncaicha_3300_LCA	SouthAmerica	Bolivia	Aymara	aDNAPanama	Mbuti	-3.4e-05	-0.038	54393
	SouthAmerica	Peru	Cuncaicha_3300_LCA	SouthAmerica	Bolivia	Aymara	Cabecar	Mbuti	-0.000639	-0.848	62991
	SouthAmerica	Peru	Cuncaicha_3300_LCA	SouthAmerica	Bolivia	Aymara	PaBRIBRI	Mbuti	-0.000992	-1.303	62991
	SouthAmerica	Peru	Cuncaicha_3300_LCA	SouthAmerica	Bolivia	Aymara	PaGUNA	Mbuti	-0.000971	-1.48	62991
	SouthAmerica	Peru	Cuncaicha_3300_LCA	SouthAmerica	Bolivia	Aymara	PaNASO	Mbuti	-0.000592	-0.812	62991
	SouthAmerica	Peru	Cuncaicha_3300_LCA	SouthAmerica	Bolivia	Aymara	PaNGABE	Mbuti	-0.000386	-0.517	62991
	SouthAmerica	Peru	Cuncaicha_4200_LCA	SouthAmerica	Bolivia	Aymara	aDNAPanama	Mbuti	0.001067	1.162	49332
	SouthAmerica	Peru	Cuncaicha_4200_LCA	SouthAmerica	Bolivia	Aymara	Cabecar	Mbuti	-8.5e-05	-0.104	56950
	SouthAmerica	Peru	Cuncaicha_4200_LCA	SouthAmerica	Bolivia	Aymara	PaBRIBRI	Mbuti	0.000584	0.749	56950
	SouthAmerica	Peru	Cuncaicha_4200_LCA	SouthAmerica	Bolivia	Aymara	PaGUNA	Mbuti	0.000469	0.663	56950
	SouthAmerica	Peru	Cuncaicha_4200_LCA	SouthAmerica	Bolivia	Aymara	PaNASO	Mbuti	9.8e-05	0.133	56950
	SouthAmerica	Peru	Cuncaicha_4200_LCA	SouthAmerica	Bolivia	Aymara	PaNGABE	Mbuti	3e-06	0.004	56950
	SouthAmerica	Peru	Cuncaicha_9000_EA	SouthAmerica	Bolivia	Aymara	aDNAPanama	Mbuti	-0.000201	-0.218	48674
	SouthAmerica	Peru	Cuncaicha_9000_EA	SouthAmerica	Bolivia	Aymara	Cabecar	Mbuti	-0.000603	-0.748	56257
	SouthAmerica	Peru	Cuncaicha_9000_EA	SouthAmerica	Bolivia	Aymara	PaBRIBRI	Mbuti	-0.000839	-1.067	56257
	SouthAmerica	Peru	Cuncaicha_9000_EA	SouthAmerica	Bolivia	Aymara	PaGUNA	Mbuti	-0.000306	-0.435	56257
	SouthAmerica	Peru	Cuncaicha_9000_EA	SouthAmerica	Bolivia	Aymara	PaNASO	Mbuti	0.000399	0.54	56257
	SouthAmerica	Peru	Cuncaicha_9000_EA	SouthAmerica	Bolivia	Aymara	PaNGABE	Mbuti	-0.000228	-0.304	56257
	SouthAmerica	Peru	LaGalgada_4100_EA	SouthAmerica	Bolivia	Aymara	aDNAPanama	Mbuti	-1.5e-05	-0.018	60220
	SouthAmerica	Peru	LaGalgada_4100_EA	SouthAmerica	Bolivia	Aymara	Cabecar	Mbuti	-0.000612	-0.823	69853
	SouthAmerica	Peru	LaGalgada_4100_EA	SouthAmerica	Bolivia	Aymara	PaBRIBRI	Mbuti	-0.00119	-1.632	69853
	SouthAmerica	Peru	LaGalgada_4100_EA	SouthAmerica	Bolivia	Aymara	PaGUNA	Mbuti	-0.001051	-1.6	69853
	SouthAmerica	Peru	LaGalgada_4100_EA	SouthAmerica	Bolivia	Aymara	PaNASO	Mbuti	-0.000612	-0.88	69853
	SouthAmerica	Peru	LaGalgada_4100_EA	SouthAmerica	Bolivia	Aymara	PaNGABE	Mbuti	-0.000757	-1.05	69853
	SouthAmerica	Peru	Laramate_900_LCA	SouthAmerica	Bolivia	Aymara	aDNAPanama	Mbuti	0.000333	0.637	65039
	SouthAmerica	Peru	Laramate_900_LCA	SouthAmerica	Bolivia	Aymara	Cabecar	Mbuti	-0.000133	-0.276	75597
	SouthAmerica	Peru	Laramate_900_LCA	SouthAmerica	Bolivia	Aymara	PaBRIBRI	Mbuti	2.2e-05	0.046	75597
	SouthAmerica	Peru	Laramate_900_LCA	SouthAmerica	Bolivia	Aymara	PaGUNA	Mbuti	0.000145	0.351	75597
	SouthAmerica	Peru	Laramate_900_LCA	SouthAmerica	Bolivia	Aymara	PaNASO	Mbuti	0.000485	1.071	75597
	SouthAmerica	Peru	Laramate_900_LCA	SouthAmerica	Bolivia	Aymara	PaNGABE	Mbuti	0.000311	0.665	75597
	SouthAmerica	Peru	Lauricocha_3500_EA	SouthAmerica	Bolivia	Aymara	aDNAPanama	Mbuti	-0.001226	-1.238	45142
	SouthAmerica	Peru	Lauricocha_3500_EA	SouthAmerica	Bolivia	Aymara	Cabecar	Mbuti	-0.002191	-2.606	52227
	SouthAmerica	Peru	Lauricocha_3500_EA	SouthAmerica	Bolivia	Aymara	PaBRIBRI	Mbuti	-0.001768	-2.282	52227
	SouthAmerica	Peru	Lauricocha_3500_EA	SouthAmerica	Bolivia	Aymara	PaGUNA	Mbuti	-0.001084	-1.523	52227
	SouthAmerica	Peru	Lauricocha_3500_EA	SouthAmerica	Bolivia	Aymara	PaNASO	Mbuti	-0.001823	-2.343	52227
	SouthAmerica	Peru	Lauricocha_3500_EA	SouthAmerica	Bolivia	Aymara	PaNGABE	Mbuti	-0.001975	-2.461	52227
	SouthAmerica	Peru	Lauricocha_5800_EA	SouthAmerica	Bolivia	Aymara	aDNAPanama	Mbuti	0.001352	1.408	45500
	SouthAmerica	Peru	Lauricocha_5800_EA	SouthAmerica	Bolivia	Aymara	Cabecar	Mbuti	0.000439	0.516	52680
	SouthAmerica	Peru	Lauricocha_5800_EA	SouthAmerica	Bolivia	Aymara	PaBRIBRI	Mbuti	-0.000478	-0.564	52680
	SouthAmerica	Peru	Lauricocha_5800_EA	SouthAmerica	Bolivia	Aymara	PaGUNA	Mbuti	-0.000288	-0.401	52680
	SouthAmerica	Peru	Lauricocha_5800_EA	SouthAmerica	Bolivia	Aymara	PaNASO	Mbuti	0.000725	0.917	52680
	SouthAmerica	Peru	Lauricocha_5800_EA	SouthAmerica	Bolivia	Aymara	PaNGABE	Mbuti	-0.000227	-0.276	52680
	SouthAmerica	Peru	Lauricocha_8600_EA	SouthAmerica	Bolivia	Aymara	aDNAPanama	Mbuti	-0.000781	-1.133	68167
	SouthAmerica	Peru	Lauricocha_8600_EA	SouthAmerica	Bolivia	Aymara	Cabecar	Mbuti	-0.002138	-3.387	79417
	SouthAmerica	Peru	Lauricocha_8600_EA	SouthAmerica	Bolivia	Aymara	PaBRIBRI	Mbuti	-0.001897	-3.136	79417
	SouthAmerica	Peru	Lauricocha_8600_EA	SouthAmerica	Bolivia	Aymara	PaGUNA	Mbuti	-0.001456	-2.678	79417
	SouthAmerica	Peru	Lauricocha_8600_EA	SouthAmerica	Bolivia	Aymara	PaNASO	Mbuti	-0.001377	-2.29	79417
	SouthAmerica	Peru	Lauricocha_8600_EA	SouthAmerica	Bolivia	Aymara	PaNGABE	Mbuti	-0.00145	-2.344	79417
	SouthAmerica	Chile	LosRieles_10900	SouthAmerica	Bolivia	Aymara	aDNAPanama	Mbuti	0.000275	0.309	54170
	SouthAmerica	Chile	LosRieles_10900	SouthAmerica	Bolivia	Aymara	Cabecar	Mbuti	9.8e-05	0.119	62667
	SouthAmerica	Chile	LosRieles_10900	SouthAmerica	Bolivia	Aymara	PaBRIBRI	Mbuti	0.000101	0.129	62667
	SouthAmerica	Chile	LosRieles_10900	SouthAmerica	Bolivia	Aymara	PaGUNA	Mbuti	-0.000835	-1.185	62667
	SouthAmerica	Chile	LosRieles_10900	SouthAmerica	Bolivia	Aymara	PaNASO	Mbuti	0.000293	0.387	62667
	SouthAmerica	Chile	LosRieles_10900	SouthAmerica	Bolivia	Aymara	PaNGABE	Mbuti	-0.000147	-0.187	62667
	SouthAmerica	Chile	LosRieles_5100	SouthAmerica	Bolivia	Aymara	aDNAPanama	Mbuti	-0.000952	-1.037	52552
	SouthAmerica	Chile	LosRieles_5100	SouthAmerica	Bolivia	Aymara	Cabecar	Mbuti	-0.000988	-1.179	60760
	SouthAmerica	Chile	LosRieles_5100	SouthAmerica	Bolivia	Aymara	PaBRIBRI	Mbuti	-1.1e-05	-0.014	60760
	SouthAmerica	Chile	LosRieles_5100	SouthAmerica	Bolivia	Aymara	PaGUNA	Mbuti	-0.0002	-0.291	60760
	SouthAmerica	Chile	LosRieles_5100	SouthAmerica	Bolivia	Aymara	PaNASO	Mbuti	0.000288	0.387	60760
	SouthAmerica	Chile	LosRieles_5100	SouthAmerica	Bolivia	Aymara	PaNGABE	Mbuti	-2.2e-05	-0.028	60760
	SouthAmerica	Chile	PicaOcho_700_LCA	SouthAmerica	Bolivia	Aymara	aDNAPanama	Mbuti	0.000803	0.785	34642
	SouthAmerica	Chile	PicaOcho_700_LCA	SouthAmerica	Bolivia	Aymara	Cabecar	Mbuti	-0.000709	-0.818	39818
	SouthAmerica	Chile	PicaOcho_700_LCA	SouthAmerica	Bolivia	Aymara	PaBRIBRI	Mbuti	-0.000104	-0.128	39818
	SouthAmerica	Chile	PicaOcho_700_LCA	SouthAmerica	Bolivia	Aymara	PaGUNA	Mbuti	-0.000155	-0.209	39818
	SouthAmerica	Chile	PicaOcho_700_LCA	SouthAmerica	Bolivia	Aymara	PaNASO	Mbuti	-0.000328	-0.401	39818
	SouthAmerica	Chile	PicaOcho_700_LCA	SouthAmerica	Bolivia	Aymara	PaNGABE	Mbuti	0.000277	0.328	39818
	SouthAmerica	Chile	PtaStaAna_7300	SouthAmerica	Bolivia	Aymara	aDNAPanama	Mbuti	-0.001924	-2.274	59101
	SouthAmerica	Chile	PtaStaAna_7300	SouthAmerica	Bolivia	Aymara	Cabecar	Mbuti	-0.002069	-2.53	68773
	SouthAmerica	Chile	PtaStaAna_7300	SouthAmerica	Bolivia	Aymara	PaBRIBRI	Mbuti	-0.001329	-1.693	68773
	SouthAmerica	Chile	PtaStaAna_7300	SouthAmerica	Bolivia	Aymara	PaGUNA	Mbuti	-0.001363	-2.019	68773
	SouthAmerica	Chile	PtaStaAna_7300	SouthAmerica	Bolivia	Aymara	PaNASO	Mbuti	-0.001271	-1.66	68773
	SouthAmerica	Chile	PtaStaAna_7300	SouthAmerica	Bolivia	Aymara	PaNGABE	Mbuti	-0.001223	-1.59	68773
	SouthAmerica	Peru	RioUncallane_1600	SouthAmerica	Bolivia	Aymara	aDNAPanama	Mbuti	-0.000683	-1.353	71587
	SouthAmerica	Peru	RioUncallane_1600	SouthAmerica	Bolivia	Aymara	Cabecar	Mbuti	-0.000863	-1.874	83617
	SouthAmerica	Peru	RioUncallane_1600	SouthAmerica	Bolivia	Aymara	PaBRIBRI	Mbuti	-0.000416	-0.956	83617
	SouthAmerica	Peru	RioUncallane_1600	SouthAmerica	Bolivia	Aymara	PaGUNA	Mbuti	-0.000756	-1.959	83617
	SouthAmerica	Peru	RioUncallane_1600	SouthAmerica	Bolivia	Aymara	PaNASO	Mbuti	-0.000144	-0.338	83617
	SouthAmerica	Peru	RioUncallane_1600	SouthAmerica	Bolivia	Aymara	PaNGABE	Mbuti	-0.000572	-1.32	83617
	SouthAmerica	Chile	Ayayema_4500	SouthAmerica	Bolivia	Bolivian	aDNAPanama	Mbuti	-0.002273	-2.774	71246
	SouthAmerica	Chile	Ayayema_4500	SouthAmerica	Bolivia	Bolivian	Cabecar	Mbuti	-0.001484	-1.959	83202
	SouthAmerica	Chile	Ayayema_4500	SouthAmerica	Bolivia	Bolivian	PaBRIBRI	Mbuti	-0.001103	-1.475	83202
	SouthAmerica	Chile	Ayayema_4500	SouthAmerica	Bolivia	Bolivian	PaGUNA	Mbuti	-0.001717	-2.664	83202
	SouthAmerica	Chile	Ayayema_4500	SouthAmerica	Bolivia	Bolivian	PaNASO	Mbuti	-0.002178	-3.091	83202
	SouthAmerica	Chile	Ayayema_4500	SouthAmerica	Bolivia	Bolivian	PaNGABE	Mbuti	-0.001549	-2.122	83202
	SouthAmerica	Chile	Conchali_700	SouthAmerica	Bolivia	Bolivian	aDNAPanama	Mbuti	-0.000857	-1.304	60994
	SouthAmerica	Chile	Conchali_700	SouthAmerica	Bolivia	Bolivian	Cabecar	Mbuti	-0.000313	-0.54	70650
	SouthAmerica	Chile	Conchali_700	SouthAmerica	Bolivia	Bolivian	PaBRIBRI	Mbuti	-1.3e-05	-0.023	70650
	SouthAmerica	Chile	Conchali_700	SouthAmerica	Bolivia	Bolivian	PaGUNA	Mbuti	5.2e-05	0.107	70650
	SouthAmerica	Chile	Conchali_700	SouthAmerica	Bolivia	Bolivian	PaNASO	Mbuti	0.000497	0.918	70650
	SouthAmerica	Chile	Conchali_700	SouthAmerica	Bolivia	Bolivian	PaNGABE	Mbuti	-0.00035	-0.619	70650
	SouthAmerica	Peru	Cuncaicha_3300_LCA	SouthAmerica	Bolivia	Bolivian	aDNAPanama	Mbuti	2.9e-05	0.035	54393
	SouthAmerica	Peru	Cuncaicha_3300_LCA	SouthAmerica	Bolivia	Bolivian	Cabecar	Mbuti	-0.000268	-0.376	62991
	SouthAmerica	Peru	Cuncaicha_3300_LCA	SouthAmerica	Bolivia	Bolivian	PaBRIBRI	Mbuti	-0.000755	-1.056	62991
	SouthAmerica	Peru	Cuncaicha_3300_LCA	SouthAmerica	Bolivia	Bolivian	PaGUNA	Mbuti	-0.000842	-1.35	62991
	SouthAmerica	Peru	Cuncaicha_3300_LCA	SouthAmerica	Bolivia	Bolivian	PaNASO	Mbuti	-0.000893	-1.285	62991
	SouthAmerica	Peru	Cuncaicha_3300_LCA	SouthAmerica	Bolivia	Bolivian	PaNGABE	Mbuti	-0.000366	-0.528	62991
	SouthAmerica	Peru	Cuncaicha_4200_LCA	SouthAmerica	Bolivia	Bolivian	aDNAPanama	Mbuti	0.00096	1.076	49332
	SouthAmerica	Peru	Cuncaicha_4200_LCA	SouthAmerica	Bolivia	Bolivian	Cabecar	Mbuti	0.000341	0.441	56950
	SouthAmerica	Peru	Cuncaicha_4200_LCA	SouthAmerica	Bolivia	Bolivian	PaBRIBRI	Mbuti	0.00092	1.196	56950
	SouthAmerica	Peru	Cuncaicha_4200_LCA	SouthAmerica	Bolivia	Bolivian	PaGUNA	Mbuti	0.000683	1.011	56950
	SouthAmerica	Peru	Cuncaicha_4200_LCA	SouthAmerica	Bolivia	Bolivian	PaNASO	Mbuti	2.1e-05	0.03	56950
	SouthAmerica	Peru	Cuncaicha_4200_LCA	SouthAmerica	Bolivia	Bolivian	PaNGABE	Mbuti	0.000261	0.355	56950
	SouthAmerica	Peru	Cuncaicha_9000_EA	SouthAmerica	Bolivia	Bolivian	aDNAPanama	Mbuti	-0.000585	-0.671	48674
	SouthAmerica	Peru	Cuncaicha_9000_EA	SouthAmerica	Bolivia	Bolivian	Cabecar	Mbuti	-0.000304	-0.401	56257
	SouthAmerica	Peru	Cuncaicha_9000_EA	SouthAmerica	Bolivia	Bolivian	PaBRIBRI	Mbuti	-0.000704	-0.966	56257
	SouthAmerica	Peru	Cuncaicha_9000_EA	SouthAmerica	Bolivia	Bolivian	PaGUNA	Mbuti	-0.000325	-0.485	56257
	SouthAmerica	Peru	Cuncaicha_9000_EA	SouthAmerica	Bolivia	Bolivian	PaNASO	Mbuti	-5.7e-05	-0.082	56257
	SouthAmerica	Peru	Cuncaicha_9000_EA	SouthAmerica	Bolivia	Bolivian	PaNGABE	Mbuti	-0.000224	-0.321	56257
	SouthAmerica	Peru	LaGalgada_4100_EA	SouthAmerica	Bolivia	Bolivian	aDNAPanama	Mbuti	-7.4e-05	-0.091	60220
	SouthAmerica	Peru	LaGalgada_4100_EA	SouthAmerica	Bolivia	Bolivian	Cabecar	Mbuti	-0.000263	-0.369	69853
	SouthAmerica	Peru	LaGalgada_4100_EA	SouthAmerica	Bolivia	Bolivian	PaBRIBRI	Mbuti	-0.000954	-1.35	69853
	SouthAmerica	Peru	LaGalgada_4100_EA	SouthAmerica	Bolivia	Bolivian	PaGUNA	Mbuti	-0.000999	-1.57	69853
	SouthAmerica	Peru	LaGalgada_4100_EA	SouthAmerica	Bolivia	Bolivian	PaNASO	Mbuti	-0.000961	-1.448	69853
	SouthAmerica	Peru	LaGalgada_4100_EA	SouthAmerica	Bolivia	Bolivian	PaNGABE	Mbuti	-0.000856	-1.26	69853
	SouthAmerica	Peru	Laramate_900_LCA	SouthAmerica	Bolivia	Bolivian	aDNAPanama	Mbuti	6e-06	0.013	65039
	SouthAmerica	Peru	Laramate_900_LCA	SouthAmerica	Bolivia	Bolivian	Cabecar	Mbuti	5.8e-05	0.139	75597
	SouthAmerica	Peru	Laramate_900_LCA	SouthAmerica	Bolivia	Bolivian	PaBRIBRI	Mbuti	6.6e-05	0.157	75597
	SouthAmerica	Peru	Laramate_900_LCA	SouthAmerica	Bolivia	Bolivian	PaGUNA	Mbuti	0.00012	0.321	75597
	SouthAmerica	Peru	Laramate_900_LCA	SouthAmerica	Bolivia	Bolivian	PaNASO	Mbuti	0.000107	0.263	75597
	SouthAmerica	Peru	Laramate_900_LCA	SouthAmerica	Bolivia	Bolivian	PaNGABE	Mbuti	0.000223	0.548	75597
	SouthAmerica	Peru	Lauricocha_3500_EA	SouthAmerica	Bolivia	Bolivian	aDNAPanama	Mbuti	-0.001357	-1.424	45142
	SouthAmerica	Peru	Lauricocha_3500_EA	SouthAmerica	Bolivia	Bolivian	Cabecar	Mbuti	-0.001915	-2.33	52227
	SouthAmerica	Peru	Lauricocha_3500_EA	SouthAmerica	Bolivia	Bolivian	PaBRIBRI	Mbuti	-0.001317	-1.709	52227
	SouthAmerica	Peru	Lauricocha_3500_EA	SouthAmerica	Bolivia	Bolivian	PaGUNA	Mbuti	-0.00107	-1.533	52227
	SouthAmerica	Peru	Lauricocha_3500_EA	SouthAmerica	Bolivia	Bolivian	PaNASO	Mbuti	-0.001974	-2.568	52227
	SouthAmerica	Peru	Lauricocha_3500_EA	SouthAmerica	Bolivia	Bolivian	PaNGABE	Mbuti	-0.002045	-2.625	52227
	SouthAmerica	Peru	Lauricocha_5800_EA	SouthAmerica	Bolivia	Bolivian	aDNAPanama	Mbuti	0.001146	1.246	45500
	SouthAmerica	Peru	Lauricocha_5800_EA	SouthAmerica	Bolivia	Bolivian	Cabecar	Mbuti	0.00059	0.735	52680
	SouthAmerica	Peru	Lauricocha_5800_EA	SouthAmerica	Bolivia	Bolivian	PaBRIBRI	Mbuti	-0.000387	-0.488	52680
	SouthAmerica	Peru	Lauricocha_5800_EA	SouthAmerica	Bolivia	Bolivian	PaGUNA	Mbuti	-0.000398	-0.579	52680
	SouthAmerica	Peru	Lauricocha_5800_EA	SouthAmerica	Bolivia	Bolivian	PaNASO	Mbuti	0.000237	0.316	52680
	SouthAmerica	Peru	Lauricocha_5800_EA	SouthAmerica	Bolivia	Bolivian	PaNGABE	Mbuti	-0.000426	-0.547	52680
	SouthAmerica	Peru	Lauricocha_8600_EA	SouthAmerica	Bolivia	Bolivian	aDNAPanama	Mbuti	-0.001071	-1.609	68167
	SouthAmerica	Peru	Lauricocha_8600_EA	SouthAmerica	Bolivia	Bolivian	Cabecar	Mbuti	-0.002022	-3.412	79417
	SouthAmerica	Peru	Lauricocha_8600_EA	SouthAmerica	Bolivia	Bolivian	PaBRIBRI	Mbuti	-0.001851	-3.105	79417
	SouthAmerica	Peru	Lauricocha_8600_EA	SouthAmerica	Bolivia	Bolivian	PaGUNA	Mbuti	-0.001636	-3.111	79417
	SouthAmerica	Peru	Lauricocha_8600_EA	SouthAmerica	Bolivia	Bolivian	PaNASO	Mbuti	-0.0018	-3.114	79417
	SouthAmerica	Peru	Lauricocha_8600_EA	SouthAmerica	Bolivia	Bolivian	PaNGABE	Mbuti	-0.001698	-2.886	79417
	SouthAmerica	Chile	LosRieles_10900	SouthAmerica	Bolivia	Bolivian	aDNAPanama	Mbuti	7.9e-05	0.097	54170
	SouthAmerica	Chile	LosRieles_10900	SouthAmerica	Bolivia	Bolivian	Cabecar	Mbuti	0.00018	0.227	62667
	SouthAmerica	Chile	LosRieles_10900	SouthAmerica	Bolivia	Bolivian	PaBRIBRI	Mbuti	0.000128	0.172	62667
	SouthAmerica	Chile	LosRieles_10900	SouthAmerica	Bolivia	Bolivian	PaGUNA	Mbuti	-0.000974	-1.43	62667
	SouthAmerica	Chile	LosRieles_10900	SouthAmerica	Bolivia	Bolivian	PaNASO	Mbuti	-0.000237	-0.325	62667
	SouthAmerica	Chile	LosRieles_10900	SouthAmerica	Bolivia	Bolivian	PaNGABE	Mbuti	-0.000283	-0.377	62667
	SouthAmerica	Chile	LosRieles_5100	SouthAmerica	Bolivia	Bolivian	aDNAPanama	Mbuti	-0.001307	-1.513	52552
	SouthAmerica	Chile	LosRieles_5100	SouthAmerica	Bolivia	Bolivian	Cabecar	Mbuti	-0.000771	-0.986	60760
	SouthAmerica	Chile	LosRieles_5100	SouthAmerica	Bolivia	Bolivian	PaBRIBRI	Mbuti	1e-05	0.012	60760
	SouthAmerica	Chile	LosRieles_5100	SouthAmerica	Bolivia	Bolivian	PaGUNA	Mbuti	-0.000247	-0.374	60760
	SouthAmerica	Chile	LosRieles_5100	SouthAmerica	Bolivia	Bolivian	PaNASO	Mbuti	-0.000129	-0.177	60760
	SouthAmerica	Chile	LosRieles_5100	SouthAmerica	Bolivia	Bolivian	PaNGABE	Mbuti	-0.000198	-0.26	60760
	SouthAmerica	Chile	PicaOcho_700_LCA	SouthAmerica	Bolivia	Bolivian	aDNAPanama	Mbuti	0.000645	0.67	34642
	SouthAmerica	Chile	PicaOcho_700_LCA	SouthAmerica	Bolivia	Bolivian	Cabecar	Mbuti	-5.1e-05	-0.063	39818
	SouthAmerica	Chile	PicaOcho_700_LCA	SouthAmerica	Bolivia	Bolivian	PaBRIBRI	Mbuti	0.000233	0.303	39818
	SouthAmerica	Chile	PicaOcho_700_LCA	SouthAmerica	Bolivia	Bolivian	PaGUNA	Mbuti	-9.5e-05	-0.133	39818
	SouthAmerica	Chile	PicaOcho_700_LCA	SouthAmerica	Bolivia	Bolivian	PaNASO	Mbuti	-0.0005	-0.638	39818
	SouthAmerica	Chile	PicaOcho_700_LCA	SouthAmerica	Bolivia	Bolivian	PaNGABE	Mbuti	0.000248	0.308	39818
	SouthAmerica	Chile	PtaStaAna_7300	SouthAmerica	Bolivia	Bolivian	aDNAPanama	Mbuti	-0.001768	-2.253	59101
	SouthAmerica	Chile	PtaStaAna_7300	SouthAmerica	Bolivia	Bolivian	Cabecar	Mbuti	-0.001613	-2.218	68773
	SouthAmerica	Chile	PtaStaAna_7300	SouthAmerica	Bolivia	Bolivian	PaBRIBRI	Mbuti	-0.000915	-1.262	68773
	SouthAmerica	Chile	PtaStaAna_7300	SouthAmerica	Bolivia	Bolivian	PaGUNA	Mbuti	-0.001271	-2.033	68773
	SouthAmerica	Chile	PtaStaAna_7300	SouthAmerica	Bolivia	Bolivian	PaNASO	Mbuti	-0.001524	-2.172	68773
	SouthAmerica	Chile	PtaStaAna_7300	SouthAmerica	Bolivia	Bolivian	PaNGABE	Mbuti	-0.001154	-1.645	68773
	SouthAmerica	Peru	RioUncallane_1600	SouthAmerica	Bolivia	Bolivian	aDNAPanama	Mbuti	-0.000795	-1.861	71587
	SouthAmerica	Peru	RioUncallane_1600	SouthAmerica	Bolivia	Bolivian	Cabecar	Mbuti	-0.000704	-1.765	83617
	SouthAmerica	Peru	RioUncallane_1600	SouthAmerica	Bolivia	Bolivian	PaBRIBRI	Mbuti	-0.000339	-0.884	83617
	SouthAmerica	Peru	RioUncallane_1600	SouthAmerica	Bolivia	Bolivian	PaGUNA	Mbuti	-0.00086	-2.469	83617
	SouthAmerica	Peru	RioUncallane_1600	SouthAmerica	Bolivia	Bolivian	PaNASO	Mbuti	-0.000569	-1.555	83617
	SouthAmerica	Peru	RioUncallane_1600	SouthAmerica	Bolivia	Bolivian	PaNGABE	Mbuti	-0.000772	-2.126	83617
	SouthAmerica	Chile	Ayayema_4500	SouthAmerica	Bolivia	Quechua	aDNAPanama	Mbuti	-0.002279	-2.814	71246
	SouthAmerica	Chile	Ayayema_4500	SouthAmerica	Bolivia	Quechua	Cabecar	Mbuti	-0.001771	-2.31	83202
	SouthAmerica	Chile	Ayayema_4500	SouthAmerica	Bolivia	Quechua	PaBRIBRI	Mbuti	-0.001465	-1.935	83202
	SouthAmerica	Chile	Ayayema_4500	SouthAmerica	Bolivia	Quechua	PaGUNA	Mbuti	-0.001911	-2.914	83202
	SouthAmerica	Chile	Ayayema_4500	SouthAmerica	Bolivia	Quechua	PaNASO	Mbuti	-0.002217	-3.103	83202
	SouthAmerica	Chile	Ayayema_4500	SouthAmerica	Bolivia	Quechua	PaNGABE	Mbuti	-0.001651	-2.256	83202
	SouthAmerica	Chile	Conchali_700	SouthAmerica	Bolivia	Quechua	aDNAPanama	Mbuti	-0.000659	-0.981	60994
	SouthAmerica	Chile	Conchali_700	SouthAmerica	Bolivia	Quechua	Cabecar	Mbuti	-0.000502	-0.852	70650
	SouthAmerica	Chile	Conchali_700	SouthAmerica	Bolivia	Quechua	PaBRIBRI	Mbuti	-0.000377	-0.665	70650
	SouthAmerica	Chile	Conchali_700	SouthAmerica	Bolivia	Quechua	PaGUNA	Mbuti	-0.000185	-0.369	70650
	SouthAmerica	Chile	Conchali_700	SouthAmerica	Bolivia	Quechua	PaNASO	Mbuti	0.000415	0.743	70650
	SouthAmerica	Chile	Conchali_700	SouthAmerica	Bolivia	Quechua	PaNGABE	Mbuti	-0.000499	-0.882	70650
	SouthAmerica	Peru	Cuncaicha_3300_LCA	SouthAmerica	Bolivia	Quechua	aDNAPanama	Mbuti	0.000169	0.201	54393
	SouthAmerica	Peru	Cuncaicha_3300_LCA	SouthAmerica	Bolivia	Quechua	Cabecar	Mbuti	-0.000418	-0.585	62991
	SouthAmerica	Peru	Cuncaicha_3300_LCA	SouthAmerica	Bolivia	Quechua	PaBRIBRI	Mbuti	-0.00098	-1.376	62991
	SouthAmerica	Peru	Cuncaicha_3300_LCA	SouthAmerica	Bolivia	Quechua	PaGUNA	Mbuti	-0.000919	-1.472	62991
	SouthAmerica	Peru	Cuncaicha_3300_LCA	SouthAmerica	Bolivia	Quechua	PaNASO	Mbuti	-0.000833	-1.221	62991
	SouthAmerica	Peru	Cuncaicha_3300_LCA	SouthAmerica	Bolivia	Quechua	PaNGABE	Mbuti	-0.000497	-0.717	62991
	SouthAmerica	Peru	Cuncaicha_4200_LCA	SouthAmerica	Bolivia	Quechua	aDNAPanama	Mbuti	0.000708	0.784	49332
	SouthAmerica	Peru	Cuncaicha_4200_LCA	SouthAmerica	Bolivia	Quechua	Cabecar	Mbuti	-0.000396	-0.502	56950
	SouthAmerica	Peru	Cuncaicha_4200_LCA	SouthAmerica	Bolivia	Quechua	PaBRIBRI	Mbuti	0.000288	0.365	56950
	SouthAmerica	Peru	Cuncaicha_4200_LCA	SouthAmerica	Bolivia	Quechua	PaGUNA	Mbuti	0.000136	0.196	56950
	SouthAmerica	Peru	Cuncaicha_4200_LCA	SouthAmerica	Bolivia	Quechua	PaNASO	Mbuti	-0.000399	-0.562	56950
	SouthAmerica	Peru	Cuncaicha_4200_LCA	SouthAmerica	Bolivia	Quechua	PaNGABE	Mbuti	-0.000428	-0.578	56950
	SouthAmerica	Peru	Cuncaicha_9000_EA	SouthAmerica	Bolivia	Quechua	aDNAPanama	Mbuti	-0.000614	-0.705	48674
	SouthAmerica	Peru	Cuncaicha_9000_EA	SouthAmerica	Bolivia	Quechua	Cabecar	Mbuti	-0.000606	-0.786	56257
	SouthAmerica	Peru	Cuncaicha_9000_EA	SouthAmerica	Bolivia	Quechua	PaBRIBRI	Mbuti	-0.001025	-1.359	56257
	SouthAmerica	Peru	Cuncaicha_9000_EA	SouthAmerica	Bolivia	Quechua	PaGUNA	Mbuti	-0.000621	-0.919	56257
	SouthAmerica	Peru	Cuncaicha_9000_EA	SouthAmerica	Bolivia	Quechua	PaNASO	Mbuti	-7.4e-05	-0.107	56257
	SouthAmerica	Peru	Cuncaicha_9000_EA	SouthAmerica	Bolivia	Quechua	PaNGABE	Mbuti	-0.000521	-0.753	56257
	SouthAmerica	Peru	LaGalgada_4100_EA	SouthAmerica	Bolivia	Quechua	aDNAPanama	Mbuti	-0.000121	-0.148	60220
	SouthAmerica	Peru	LaGalgada_4100_EA	SouthAmerica	Bolivia	Quechua	Cabecar	Mbuti	-0.000615	-0.85	69853
	SouthAmerica	Peru	LaGalgada_4100_EA	SouthAmerica	Bolivia	Quechua	PaBRIBRI	Mbuti	-0.001382	-1.921	69853
	SouthAmerica	Peru	LaGalgada_4100_EA	SouthAmerica	Bolivia	Quechua	PaGUNA	Mbuti	-0.001223	-1.871	69853
	SouthAmerica	Peru	LaGalgada_4100_EA	SouthAmerica	Bolivia	Quechua	PaNASO	Mbuti	-0.001026	-1.49	69853
	SouthAmerica	Peru	LaGalgada_4100_EA	SouthAmerica	Bolivia	Quechua	PaNGABE	Mbuti	-0.001012	-1.467	69853
	SouthAmerica	Peru	Laramate_900_LCA	SouthAmerica	Bolivia	Quechua	aDNAPanama	Mbuti	8.3e-05	0.172	65039
	SouthAmerica	Peru	Laramate_900_LCA	SouthAmerica	Bolivia	Quechua	Cabecar	Mbuti	-0.000241	-0.556	75597
	SouthAmerica	Peru	Laramate_900_LCA	SouthAmerica	Bolivia	Quechua	PaBRIBRI	Mbuti	-0.000212	-0.506	75597
	SouthAmerica	Peru	Laramate_900_LCA	SouthAmerica	Bolivia	Quechua	PaGUNA	Mbuti	-7.5e-05	-0.202	75597
	SouthAmerica	Peru	Laramate_900_LCA	SouthAmerica	Bolivia	Quechua	PaNASO	Mbuti	2e-05	0.049	75597
	SouthAmerica	Peru	Laramate_900_LCA	SouthAmerica	Bolivia	Quechua	PaNGABE	Mbuti	7e-05	0.167	75597
	SouthAmerica	Peru	Lauricocha_3500_EA	SouthAmerica	Bolivia	Quechua	aDNAPanama	Mbuti	-0.000941	-0.986	45142
	SouthAmerica	Peru	Lauricocha_3500_EA	SouthAmerica	Bolivia	Quechua	Cabecar	Mbuti	-0.001915	-2.303	52227
	SouthAmerica	Peru	Lauricocha_3500_EA	SouthAmerica	Bolivia	Quechua	PaBRIBRI	Mbuti	-0.001718	-2.243	52227
	SouthAmerica	Peru	Lauricocha_3500_EA	SouthAmerica	Bolivia	Quechua	PaGUNA	Mbuti	-0.001035	-1.465	52227
	SouthAmerica	Peru	Lauricocha_3500_EA	SouthAmerica	Bolivia	Quechua	PaNASO	Mbuti	-0.001923	-2.515	52227
	SouthAmerica	Peru	Lauricocha_3500_EA	SouthAmerica	Bolivia	Quechua	PaNGABE	Mbuti	-0.001988	-2.55	52227
	SouthAmerica	Peru	Lauricocha_5800_EA	SouthAmerica	Bolivia	Quechua	aDNAPanama	Mbuti	0.001197	1.333	45500
	SouthAmerica	Peru	Lauricocha_5800_EA	SouthAmerica	Bolivia	Quechua	Cabecar	Mbuti	0.000463	0.587	52680
	SouthAmerica	Peru	Lauricocha_5800_EA	SouthAmerica	Bolivia	Quechua	PaBRIBRI	Mbuti	-0.000724	-0.936	52680
	SouthAmerica	Peru	Lauricocha_5800_EA	SouthAmerica	Bolivia	Quechua	PaGUNA	Mbuti	-0.000604	-0.886	52680
	SouthAmerica	Peru	Lauricocha_5800_EA	SouthAmerica	Bolivia	Quechua	PaNASO	Mbuti	0.000264	0.356	52680
	SouthAmerica	Peru	Lauricocha_5800_EA	SouthAmerica	Bolivia	Quechua	PaNGABE	Mbuti	-0.000517	-0.666	52680
	SouthAmerica	Peru	Lauricocha_8600_EA	SouthAmerica	Bolivia	Quechua	aDNAPanama	Mbuti	-0.001043	-1.587	68167
	SouthAmerica	Peru	Lauricocha_8600_EA	SouthAmerica	Bolivia	Quechua	Cabecar	Mbuti	-0.002281	-3.988	79417
	SouthAmerica	Peru	Lauricocha_8600_EA	SouthAmerica	Bolivia	Quechua	PaBRIBRI	Mbuti	-0.002225	-3.861	79417
	SouthAmerica	Peru	Lauricocha_8600_EA	SouthAmerica	Bolivia	Quechua	PaGUNA	Mbuti	-0.001828	-3.645	79417
	SouthAmerica	Peru	Lauricocha_8600_EA	SouthAmerica	Bolivia	Quechua	PaNASO	Mbuti	-0.001851	-3.335	79417
	SouthAmerica	Peru	Lauricocha_8600_EA	SouthAmerica	Bolivia	Quechua	PaNGABE	Mbuti	-0.001817	-3.154	79417
	SouthAmerica	Chile	LosRieles_10900	SouthAmerica	Bolivia	Quechua	aDNAPanama	Mbuti	0.000151	0.18	54170
	SouthAmerica	Chile	LosRieles_10900	SouthAmerica	Bolivia	Quechua	Cabecar	Mbuti	-1.8e-05	-0.022	62667
	SouthAmerica	Chile	LosRieles_10900	SouthAmerica	Bolivia	Quechua	PaBRIBRI	Mbuti	-0.000265	-0.351	62667
	SouthAmerica	Chile	LosRieles_10900	SouthAmerica	Bolivia	Quechua	PaGUNA	Mbuti	-0.001239	-1.774	62667
	SouthAmerica	Chile	LosRieles_10900	SouthAmerica	Bolivia	Quechua	PaNASO	Mbuti	-0.00023	-0.306	62667
	SouthAmerica	Chile	LosRieles_10900	SouthAmerica	Bolivia	Quechua	PaNGABE	Mbuti	-0.000523	-0.697	62667
	SouthAmerica	Chile	LosRieles_5100	SouthAmerica	Bolivia	Quechua	aDNAPanama	Mbuti	-0.001303	-1.521	52552
	SouthAmerica	Chile	LosRieles_5100	SouthAmerica	Bolivia	Quechua	Cabecar	Mbuti	-0.001253	-1.605	60760
	SouthAmerica	Chile	LosRieles_5100	SouthAmerica	Bolivia	Quechua	PaBRIBRI	Mbuti	-0.000405	-0.516	60760
	SouthAmerica	Chile	LosRieles_5100	SouthAmerica	Bolivia	Quechua	PaGUNA	Mbuti	-0.000553	-0.829	60760
	SouthAmerica	Chile	LosRieles_5100	SouthAmerica	Bolivia	Quechua	PaNASO	Mbuti	-0.000277	-0.383	60760
	SouthAmerica	Chile	LosRieles_5100	SouthAmerica	Bolivia	Quechua	PaNGABE	Mbuti	-0.000511	-0.67	60760
	SouthAmerica	Chile	PicaOcho_700_LCA	SouthAmerica	Bolivia	Quechua	aDNAPanama	Mbuti	0.000785	0.793	34642
	SouthAmerica	Chile	PicaOcho_700_LCA	SouthAmerica	Bolivia	Quechua	Cabecar	Mbuti	-0.00052	-0.634	39818
	SouthAmerica	Chile	PicaOcho_700_LCA	SouthAmerica	Bolivia	Quechua	PaBRIBRI	Mbuti	2e-05	0.026	39818
	SouthAmerica	Chile	PicaOcho_700_LCA	SouthAmerica	Bolivia	Quechua	PaGUNA	Mbuti	-0.000241	-0.34	39818
	SouthAmerica	Chile	PicaOcho_700_LCA	SouthAmerica	Bolivia	Quechua	PaNASO	Mbuti	-0.000542	-0.704	39818
	SouthAmerica	Chile	PicaOcho_700_LCA	SouthAmerica	Bolivia	Quechua	PaNGABE	Mbuti	0.000198	0.247	39818
	SouthAmerica	Chile	PtaStaAna_7300	SouthAmerica	Bolivia	Quechua	aDNAPanama	Mbuti	-0.001861	-2.342	59101
	SouthAmerica	Chile	PtaStaAna_7300	SouthAmerica	Bolivia	Quechua	Cabecar	Mbuti	-0.002012	-2.73	68773
	SouthAmerica	Chile	PtaStaAna_7300	SouthAmerica	Bolivia	Quechua	PaBRIBRI	Mbuti	-0.001401	-1.869	68773
	SouthAmerica	Chile	PtaStaAna_7300	SouthAmerica	Bolivia	Quechua	PaGUNA	Mbuti	-0.001486	-2.317	68773
	SouthAmerica	Chile	PtaStaAna_7300	SouthAmerica	Bolivia	Quechua	PaNASO	Mbuti	-0.00158	-2.2	68773
	SouthAmerica	Chile	PtaStaAna_7300	SouthAmerica	Bolivia	Quechua	PaNGABE	Mbuti	-0.001332	-1.874	68773
	SouthAmerica	Peru	RioUncallane_1600	SouthAmerica	Bolivia	Quechua	aDNAPanama	Mbuti	-0.000789	-1.823	71587
	SouthAmerica	Peru	RioUncallane_1600	SouthAmerica	Bolivia	Quechua	Cabecar	Mbuti	-0.000981	-2.426	83617
	SouthAmerica	Peru	RioUncallane_1600	SouthAmerica	Bolivia	Quechua	PaBRIBRI	Mbuti	-0.000687	-1.808	83617
	SouthAmerica	Peru	RioUncallane_1600	SouthAmerica	Bolivia	Quechua	PaGUNA	Mbuti	-0.001038	-2.96	83617
	SouthAmerica	Peru	RioUncallane_1600	SouthAmerica	Bolivia	Quechua	PaNASO	Mbuti	-0.00061	-1.606	83617
	SouthAmerica	Peru	RioUncallane_1600	SouthAmerica	Bolivia	Quechua	PaNGABE	Mbuti	-0.000857	-2.277	83617
	SouthAmerica	Chile	Ayayema_4500	SouthAmerica	Brazil	Apalai	aDNAPanama	Mbuti	-0.002138	-2.53	71246
	SouthAmerica	Chile	Ayayema_4500	SouthAmerica	Brazil	Apalai	Cabecar	Mbuti	-0.001867	-2.4	83202
	SouthAmerica	Chile	Ayayema_4500	SouthAmerica	Brazil	Apalai	PaBRIBRI	Mbuti	-0.001964	-2.547	83202
	SouthAmerica	Chile	Ayayema_4500	SouthAmerica	Brazil	Apalai	PaGUNA	Mbuti	-0.001958	-2.998	83202
	SouthAmerica	Chile	Ayayema_4500	SouthAmerica	Brazil	Apalai	PaNASO	Mbuti	-0.002574	-3.569	83202
	SouthAmerica	Chile	Ayayema_4500	SouthAmerica	Brazil	Apalai	PaNGABE	Mbuti	-0.001618	-2.161	83202
	SouthAmerica	Chile	Conchali_700	SouthAmerica	Brazil	Apalai	aDNAPanama	Mbuti	-0.000836	-1.182	60994
	SouthAmerica	Chile	Conchali_700	SouthAmerica	Brazil	Apalai	Cabecar	Mbuti	-0.000698	-1.107	70650
	SouthAmerica	Chile	Conchali_700	SouthAmerica	Brazil	Apalai	PaBRIBRI	Mbuti	-0.000893	-1.459	70650
	SouthAmerica	Chile	Conchali_700	SouthAmerica	Brazil	Apalai	PaGUNA	Mbuti	-0.000258	-0.496	70650
	SouthAmerica	Chile	Conchali_700	SouthAmerica	Brazil	Apalai	PaNASO	Mbuti	-9e-06	-0.016	70650
	SouthAmerica	Chile	Conchali_700	SouthAmerica	Brazil	Apalai	PaNGABE	Mbuti	-0.000447	-0.752	70650
	SouthAmerica	Peru	Cuncaicha_3300_LCA	SouthAmerica	Brazil	Apalai	aDNAPanama	Mbuti	-5e-06	-0.006	54393
	SouthAmerica	Peru	Cuncaicha_3300_LCA	SouthAmerica	Brazil	Apalai	Cabecar	Mbuti	-0.000629	-0.814	62991
	SouthAmerica	Peru	Cuncaicha_3300_LCA	SouthAmerica	Brazil	Apalai	PaBRIBRI	Mbuti	-0.001565	-2.115	62991
	SouthAmerica	Peru	Cuncaicha_3300_LCA	SouthAmerica	Brazil	Apalai	PaGUNA	Mbuti	-0.00107	-1.625	62991
	SouthAmerica	Peru	Cuncaicha_3300_LCA	SouthAmerica	Brazil	Apalai	PaNASO	Mbuti	-0.001313	-1.765	62991
	SouthAmerica	Peru	Cuncaicha_3300_LCA	SouthAmerica	Brazil	Apalai	PaNGABE	Mbuti	-0.000443	-0.6	62991
	SouthAmerica	Peru	Cuncaicha_4200_LCA	SouthAmerica	Brazil	Apalai	aDNAPanama	Mbuti	0.000809	0.866	49332
	SouthAmerica	Peru	Cuncaicha_4200_LCA	SouthAmerica	Brazil	Apalai	Cabecar	Mbuti	-0.00015	-0.183	56950
	SouthAmerica	Peru	Cuncaicha_4200_LCA	SouthAmerica	Brazil	Apalai	PaBRIBRI	Mbuti	-0.000132	-0.168	56950
	SouthAmerica	Peru	Cuncaicha_4200_LCA	SouthAmerica	Brazil	Apalai	PaGUNA	Mbuti	0.000126	0.181	56950
	SouthAmerica	Peru	Cuncaicha_4200_LCA	SouthAmerica	Brazil	Apalai	PaNASO	Mbuti	-0.000624	-0.869	56950
	SouthAmerica	Peru	Cuncaicha_4200_LCA	SouthAmerica	Brazil	Apalai	PaNGABE	Mbuti	-0.000147	-0.194	56950
	SouthAmerica	Peru	Cuncaicha_9000_EA	SouthAmerica	Brazil	Apalai	aDNAPanama	Mbuti	-0.000453	-0.482	48674
	SouthAmerica	Peru	Cuncaicha_9000_EA	SouthAmerica	Brazil	Apalai	Cabecar	Mbuti	-0.000618	-0.744	56257
	SouthAmerica	Peru	Cuncaicha_9000_EA	SouthAmerica	Brazil	Apalai	PaBRIBRI	Mbuti	-0.001428	-1.788	56257
	SouthAmerica	Peru	Cuncaicha_9000_EA	SouthAmerica	Brazil	Apalai	PaGUNA	Mbuti	-0.000716	-1.007	56257
	SouthAmerica	Peru	Cuncaicha_9000_EA	SouthAmerica	Brazil	Apalai	PaNASO	Mbuti	-0.000498	-0.661	56257
	SouthAmerica	Peru	Cuncaicha_9000_EA	SouthAmerica	Brazil	Apalai	PaNGABE	Mbuti	-0.000431	-0.56	56257
	SouthAmerica	Peru	LaGalgada_4100_EA	SouthAmerica	Brazil	Apalai	aDNAPanama	Mbuti	-7.7e-05	-0.091	60220
	SouthAmerica	Peru	LaGalgada_4100_EA	SouthAmerica	Brazil	Apalai	Cabecar	Mbuti	-0.000593	-0.776	69853
	SouthAmerica	Peru	LaGalgada_4100_EA	SouthAmerica	Brazil	Apalai	PaBRIBRI	Mbuti	-0.001841	-2.427	69853
	SouthAmerica	Peru	LaGalgada_4100_EA	SouthAmerica	Brazil	Apalai	PaGUNA	Mbuti	-0.001225	-1.786	69853
	SouthAmerica	Peru	LaGalgada_4100_EA	SouthAmerica	Brazil	Apalai	PaNASO	Mbuti	-0.001382	-1.956	69853
	SouthAmerica	Peru	LaGalgada_4100_EA	SouthAmerica	Brazil	Apalai	PaNGABE	Mbuti	-0.000887	-1.223	69853
	SouthAmerica	Peru	Laramate_900_LCA	SouthAmerica	Brazil	Apalai	aDNAPanama	Mbuti	0.000142	0.253	65039
	SouthAmerica	Peru	Laramate_900_LCA	SouthAmerica	Brazil	Apalai	Cabecar	Mbuti	-0.000344	-0.705	75597
	SouthAmerica	Peru	Laramate_900_LCA	SouthAmerica	Brazil	Apalai	PaBRIBRI	Mbuti	-0.000858	-1.751	75597
	SouthAmerica	Peru	Laramate_900_LCA	SouthAmerica	Brazil	Apalai	PaGUNA	Mbuti	-0.000161	-0.367	75597
	SouthAmerica	Peru	Laramate_900_LCA	SouthAmerica	Brazil	Apalai	PaNASO	Mbuti	-0.000321	-0.666	75597
	SouthAmerica	Peru	Laramate_900_LCA	SouthAmerica	Brazil	Apalai	PaNGABE	Mbuti	0.000138	0.282	75597
	SouthAmerica	Peru	Lauricocha_3500_EA	SouthAmerica	Brazil	Apalai	aDNAPanama	Mbuti	-0.001261	-1.287	45142
	SouthAmerica	Peru	Lauricocha_3500_EA	SouthAmerica	Brazil	Apalai	Cabecar	Mbuti	-0.002335	-2.68	52227
	SouthAmerica	Peru	Lauricocha_3500_EA	SouthAmerica	Brazil	Apalai	PaBRIBRI	Mbuti	-0.002397	-3.044	52227
	SouthAmerica	Peru	Lauricocha_3500_EA	SouthAmerica	Brazil	Apalai	PaGUNA	Mbuti	-0.001356	-1.869	52227
	SouthAmerica	Peru	Lauricocha_3500_EA	SouthAmerica	Brazil	Apalai	PaNASO	Mbuti	-0.002293	-2.887	52227
	SouthAmerica	Peru	Lauricocha_3500_EA	SouthAmerica	Brazil	Apalai	PaNGABE	Mbuti	-0.002143	-2.626	52227
	SouthAmerica	Peru	Lauricocha_5800_EA	SouthAmerica	Brazil	Apalai	aDNAPanama	Mbuti	0.001396	1.475	45500
	SouthAmerica	Peru	Lauricocha_5800_EA	SouthAmerica	Brazil	Apalai	Cabecar	Mbuti	0.000379	0.446	52680
	SouthAmerica	Peru	Lauricocha_5800_EA	SouthAmerica	Brazil	Apalai	PaBRIBRI	Mbuti	-0.001059	-1.286	52680
	SouthAmerica	Peru	Lauricocha_5800_EA	SouthAmerica	Brazil	Apalai	PaGUNA	Mbuti	-0.000483	-0.672	52680
	SouthAmerica	Peru	Lauricocha_5800_EA	SouthAmerica	Brazil	Apalai	PaNASO	Mbuti	0.00011	0.141	52680
	SouthAmerica	Peru	Lauricocha_5800_EA	SouthAmerica	Brazil	Apalai	PaNGABE	Mbuti	-0.000351	-0.434	52680
	SouthAmerica	Peru	Lauricocha_8600_EA	SouthAmerica	Brazil	Apalai	aDNAPanama	Mbuti	-0.000968	-1.341	68167
	SouthAmerica	Peru	Lauricocha_8600_EA	SouthAmerica	Brazil	Apalai	Cabecar	Mbuti	-0.002371	-3.697	79417
	SouthAmerica	Peru	Lauricocha_8600_EA	SouthAmerica	Brazil	Apalai	PaBRIBRI	Mbuti	-0.002697	-4.193	79417
	SouthAmerica	Peru	Lauricocha_8600_EA	SouthAmerica	Brazil	Apalai	PaGUNA	Mbuti	-0.001877	-3.406	79417
	SouthAmerica	Peru	Lauricocha_8600_EA	SouthAmerica	Brazil	Apalai	PaNASO	Mbuti	-0.002235	-3.683	79417
	SouthAmerica	Peru	Lauricocha_8600_EA	SouthAmerica	Brazil	Apalai	PaNGABE	Mbuti	-0.001759	-2.8	79417
	SouthAmerica	Chile	LosRieles_10900	SouthAmerica	Brazil	Apalai	aDNAPanama	Mbuti	0.000361	0.41	54170
	SouthAmerica	Chile	LosRieles_10900	SouthAmerica	Brazil	Apalai	Cabecar	Mbuti	0.00012	0.145	62667
	SouthAmerica	Chile	LosRieles_10900	SouthAmerica	Brazil	Apalai	PaBRIBRI	Mbuti	-0.000631	-0.805	62667
	SouthAmerica	Chile	LosRieles_10900	SouthAmerica	Brazil	Apalai	PaGUNA	Mbuti	-0.001125	-1.574	62667
	SouthAmerica	Chile	LosRieles_10900	SouthAmerica	Brazil	Apalai	PaNASO	Mbuti	-0.000444	-0.589	62667
	SouthAmerica	Chile	LosRieles_10900	SouthAmerica	Brazil	Apalai	PaNGABE	Mbuti	-0.00022	-0.282	62667
	SouthAmerica	Chile	LosRieles_5100	SouthAmerica	Brazil	Apalai	aDNAPanama	Mbuti	-0.001183	-1.318	52552
	SouthAmerica	Chile	LosRieles_5100	SouthAmerica	Brazil	Apalai	Cabecar	Mbuti	-0.00108	-1.313	60760
	SouthAmerica	Chile	LosRieles_5100	SouthAmerica	Brazil	Apalai	PaBRIBRI	Mbuti	-0.000744	-0.931	60760
	SouthAmerica	Chile	LosRieles_5100	SouthAmerica	Brazil	Apalai	PaGUNA	Mbuti	-0.000502	-0.736	60760
	SouthAmerica	Chile	LosRieles_5100	SouthAmerica	Brazil	Apalai	PaNASO	Mbuti	-0.00045	-0.596	60760
	SouthAmerica	Chile	LosRieles_5100	SouthAmerica	Brazil	Apalai	PaNGABE	Mbuti	-0.000258	-0.334	60760
	SouthAmerica	Chile	PicaOcho_700_LCA	SouthAmerica	Brazil	Apalai	aDNAPanama	Mbuti	0.000888	0.875	34642
	SouthAmerica	Chile	PicaOcho_700_LCA	SouthAmerica	Brazil	Apalai	Cabecar	Mbuti	-0.000463	-0.533	39818
	SouthAmerica	Chile	PicaOcho_700_LCA	SouthAmerica	Brazil	Apalai	PaBRIBRI	Mbuti	-0.000609	-0.72	39818
	SouthAmerica	Chile	PicaOcho_700_LCA	SouthAmerica	Brazil	Apalai	PaGUNA	Mbuti	-0.000417	-0.546	39818
	SouthAmerica	Chile	PicaOcho_700_LCA	SouthAmerica	Brazil	Apalai	PaNASO	Mbuti	-0.000917	-1.101	39818
	SouthAmerica	Chile	PicaOcho_700_LCA	SouthAmerica	Brazil	Apalai	PaNGABE	Mbuti	0.000101	0.115	39818
	SouthAmerica	Chile	PtaStaAna_7300	SouthAmerica	Brazil	Apalai	aDNAPanama	Mbuti	-0.001617	-1.938	59101
	SouthAmerica	Chile	PtaStaAna_7300	SouthAmerica	Brazil	Apalai	Cabecar	Mbuti	-0.001915	-2.521	68773
	SouthAmerica	Chile	PtaStaAna_7300	SouthAmerica	Brazil	Apalai	PaBRIBRI	Mbuti	-0.001774	-2.334	68773
	SouthAmerica	Chile	PtaStaAna_7300	SouthAmerica	Brazil	Apalai	PaGUNA	Mbuti	-0.001479	-2.277	68773
	SouthAmerica	Chile	PtaStaAna_7300	SouthAmerica	Brazil	Apalai	PaNASO	Mbuti	-0.001864	-2.545	68773
	SouthAmerica	Chile	PtaStaAna_7300	SouthAmerica	Brazil	Apalai	PaNGABE	Mbuti	-0.001234	-1.665	68773
	SouthAmerica	Peru	RioUncallane_1600	SouthAmerica	Brazil	Apalai	aDNAPanama	Mbuti	-0.00067	-1.292	71587
	SouthAmerica	Peru	RioUncallane_1600	SouthAmerica	Brazil	Apalai	Cabecar	Mbuti	-0.001092	-2.277	83617
	SouthAmerica	Peru	RioUncallane_1600	SouthAmerica	Brazil	Apalai	PaBRIBRI	Mbuti	-0.001185	-2.593	83617
	SouthAmerica	Peru	RioUncallane_1600	SouthAmerica	Brazil	Apalai	PaGUNA	Mbuti	-0.001102	-2.652	83617
	SouthAmerica	Peru	RioUncallane_1600	SouthAmerica	Brazil	Apalai	PaNASO	Mbuti	-0.000969	-2.142	83617
	SouthAmerica	Peru	RioUncallane_1600	SouthAmerica	Brazil	Apalai	PaNGABE	Mbuti	-0.000819	-1.841	83617
	SouthAmerica	Chile	Ayayema_4500	SouthAmerica	Brazil	Arara	aDNAPanama	Mbuti	-0.000975	-1.053	71086
	SouthAmerica	Chile	Ayayema_4500	SouthAmerica	Brazil	Arara	Cabecar	Mbuti	-0.00147	-1.598	83019
	SouthAmerica	Chile	Ayayema_4500	SouthAmerica	Brazil	Arara	PaBRIBRI	Mbuti	-0.000665	-0.757	83019
	SouthAmerica	Chile	Ayayema_4500	SouthAmerica	Brazil	Arara	PaGUNA	Mbuti	-0.001494	-1.921	83019
	SouthAmerica	Chile	Ayayema_4500	SouthAmerica	Brazil	Arara	PaNASO	Mbuti	-0.002175	-2.597	83019
	SouthAmerica	Chile	Ayayema_4500	SouthAmerica	Brazil	Arara	PaNGABE	Mbuti	-0.001709	-1.948	83019
	SouthAmerica	Chile	Conchali_700	SouthAmerica	Brazil	Arara	aDNAPanama	Mbuti	0.000635	0.748	60869
	SouthAmerica	Chile	Conchali_700	SouthAmerica	Brazil	Arara	Cabecar	Mbuti	5.2e-05	0.067	70513
	SouthAmerica	Chile	Conchali_700	SouthAmerica	Brazil	Arara	PaBRIBRI	Mbuti	0.000752	1.013	70513
	SouthAmerica	Chile	Conchali_700	SouthAmerica	Brazil	Arara	PaGUNA	Mbuti	0.000397	0.599	70513
	SouthAmerica	Chile	Conchali_700	SouthAmerica	Brazil	Arara	PaNASO	Mbuti	0.000632	0.895	70513
	SouthAmerica	Chile	Conchali_700	SouthAmerica	Brazil	Arara	PaNGABE	Mbuti	-0.000373	-0.514	70513
	SouthAmerica	Peru	Cuncaicha_3300_LCA	SouthAmerica	Brazil	Arara	aDNAPanama	Mbuti	0.001223	1.185	54286
	SouthAmerica	Peru	Cuncaicha_3300_LCA	SouthAmerica	Brazil	Arara	Cabecar	Mbuti	-1.9e-05	-0.02	62873
	SouthAmerica	Peru	Cuncaicha_3300_LCA	SouthAmerica	Brazil	Arara	PaBRIBRI	Mbuti	-0.000236	-0.264	62873
	SouthAmerica	Peru	Cuncaicha_3300_LCA	SouthAmerica	Brazil	Arara	PaGUNA	Mbuti	-0.000562	-0.704	62873
	SouthAmerica	Peru	Cuncaicha_3300_LCA	SouthAmerica	Brazil	Arara	PaNASO	Mbuti	-0.000724	-0.828	62873
	SouthAmerica	Peru	Cuncaicha_3300_LCA	SouthAmerica	Brazil	Arara	PaNGABE	Mbuti	-0.00071	-0.809	62873
	SouthAmerica	Peru	Cuncaicha_4200_LCA	SouthAmerica	Brazil	Arara	aDNAPanama	Mbuti	0.002889	2.628	49245
	SouthAmerica	Peru	Cuncaicha_4200_LCA	SouthAmerica	Brazil	Arara	Cabecar	Mbuti	0.000878	0.906	56853
	SouthAmerica	Peru	Cuncaicha_4200_LCA	SouthAmerica	Brazil	Arara	PaBRIBRI	Mbuti	0.001679	1.841	56853
	SouthAmerica	Peru	Cuncaicha_4200_LCA	SouthAmerica	Brazil	Arara	PaGUNA	Mbuti	0.001036	1.245	56853
	SouthAmerica	Peru	Cuncaicha_4200_LCA	SouthAmerica	Brazil	Arara	PaNASO	Mbuti	0.000377	0.432	56853
	SouthAmerica	Peru	Cuncaicha_4200_LCA	SouthAmerica	Brazil	Arara	PaNGABE	Mbuti	0.000212	0.232	56853
	SouthAmerica	Peru	Cuncaicha_9000_EA	SouthAmerica	Brazil	Arara	aDNAPanama	Mbuti	0.000852	0.795	48583
	SouthAmerica	Peru	Cuncaicha_9000_EA	SouthAmerica	Brazil	Arara	Cabecar	Mbuti	-1e-05	-0.01	56156
	SouthAmerica	Peru	Cuncaicha_9000_EA	SouthAmerica	Brazil	Arara	PaBRIBRI	Mbuti	-9.8e-05	-0.106	56156
	SouthAmerica	Peru	Cuncaicha_9000_EA	SouthAmerica	Brazil	Arara	PaGUNA	Mbuti	-0.000267	-0.326	56156
	SouthAmerica	Peru	Cuncaicha_9000_EA	SouthAmerica	Brazil	Arara	PaNASO	Mbuti	-2.7e-05	-0.031	56156
	SouthAmerica	Peru	Cuncaicha_9000_EA	SouthAmerica	Brazil	Arara	PaNGABE	Mbuti	-0.000602	-0.667	56156
	SouthAmerica	Peru	LaGalgada_4100_EA	SouthAmerica	Brazil	Arara	aDNAPanama	Mbuti	0.001342	1.393	60087
	SouthAmerica	Peru	LaGalgada_4100_EA	SouthAmerica	Brazil	Arara	Cabecar	Mbuti	0.000108	0.123	69706
	SouthAmerica	Peru	LaGalgada_4100_EA	SouthAmerica	Brazil	Arara	PaBRIBRI	Mbuti	-0.000306	-0.354	69706
	SouthAmerica	Peru	LaGalgada_4100_EA	SouthAmerica	Brazil	Arara	PaGUNA	Mbuti	-0.00064	-0.828	69706
	SouthAmerica	Peru	LaGalgada_4100_EA	SouthAmerica	Brazil	Arara	PaNASO	Mbuti	-0.000653	-0.805	69706
	SouthAmerica	Peru	LaGalgada_4100_EA	SouthAmerica	Brazil	Arara	PaNGABE	Mbuti	-0.000823	-1.005	69706
	SouthAmerica	Peru	Laramate_900_LCA	SouthAmerica	Brazil	Arara	aDNAPanama	Mbuti	0.001704	2.343	64905
	SouthAmerica	Peru	Laramate_900_LCA	SouthAmerica	Brazil	Arara	Cabecar	Mbuti	0.000456	0.653	75448
	SouthAmerica	Peru	Laramate_900_LCA	SouthAmerica	Brazil	Arara	PaBRIBRI	Mbuti	0.00085	1.294	75448
	SouthAmerica	Peru	Laramate_900_LCA	SouthAmerica	Brazil	Arara	PaGUNA	Mbuti	0.000555	0.951	75448
	SouthAmerica	Peru	Laramate_900_LCA	SouthAmerica	Brazil	Arara	PaNASO	Mbuti	0.000417	0.65	75448
	SouthAmerica	Peru	Laramate_900_LCA	SouthAmerica	Brazil	Arara	PaNGABE	Mbuti	0.00031	0.48	75448
	SouthAmerica	Peru	Lauricocha_3500_EA	SouthAmerica	Brazil	Arara	aDNAPanama	Mbuti	-0.000466	-0.412	45056
	SouthAmerica	Peru	Lauricocha_3500_EA	SouthAmerica	Brazil	Arara	Cabecar	Mbuti	-0.001321	-1.304	52133
	SouthAmerica	Peru	Lauricocha_3500_EA	SouthAmerica	Brazil	Arara	PaBRIBRI	Mbuti	-0.000592	-0.644	52133
	SouthAmerica	Peru	Lauricocha_3500_EA	SouthAmerica	Brazil	Arara	PaGUNA	Mbuti	-0.000576	-0.694	52133
	SouthAmerica	Peru	Lauricocha_3500_EA	SouthAmerica	Brazil	Arara	PaNASO	Mbuti	-0.001441	-1.59	52133
	SouthAmerica	Peru	Lauricocha_3500_EA	SouthAmerica	Brazil	Arara	PaNGABE	Mbuti	-0.001662	-1.788	52133
	SouthAmerica	Peru	Lauricocha_5800_EA	SouthAmerica	Brazil	Arara	aDNAPanama	Mbuti	0.00223	1.971	45402
	SouthAmerica	Peru	Lauricocha_5800_EA	SouthAmerica	Brazil	Arara	Cabecar	Mbuti	0.000649	0.659	52569
	SouthAmerica	Peru	Lauricocha_5800_EA	SouthAmerica	Brazil	Arara	PaBRIBRI	Mbuti	-4.9e-05	-0.053	52569
	SouthAmerica	Peru	Lauricocha_5800_EA	SouthAmerica	Brazil	Arara	PaGUNA	Mbuti	-0.000442	-0.533	52569
	SouthAmerica	Peru	Lauricocha_5800_EA	SouthAmerica	Brazil	Arara	PaNASO	Mbuti	0.00039	0.434	52569
	SouthAmerica	Peru	Lauricocha_5800_EA	SouthAmerica	Brazil	Arara	PaNGABE	Mbuti	-0.000802	-0.861	52569
	SouthAmerica	Peru	Lauricocha_8600_EA	SouthAmerica	Brazil	Arara	aDNAPanama	Mbuti	7.9e-05	0.091	68017
	SouthAmerica	Peru	Lauricocha_8600_EA	SouthAmerica	Brazil	Arara	Cabecar	Mbuti	-0.001913	-2.416	79247
	SouthAmerica	Peru	Lauricocha_8600_EA	SouthAmerica	Brazil	Arara	PaBRIBRI	Mbuti	-0.001392	-1.8	79247
	SouthAmerica	Peru	Lauricocha_8600_EA	SouthAmerica	Brazil	Arara	PaGUNA	Mbuti	-0.001312	-1.894	79247
	SouthAmerica	Peru	Lauricocha_8600_EA	SouthAmerica	Brazil	Arara	PaNASO	Mbuti	-0.001689	-2.235	79247
	SouthAmerica	Peru	Lauricocha_8600_EA	SouthAmerica	Brazil	Arara	PaNGABE	Mbuti	-0.001739	-2.309	79247
	SouthAmerica	Chile	LosRieles_10900	SouthAmerica	Brazil	Arara	aDNAPanama	Mbuti	0.001948	1.885	54065
	SouthAmerica	Chile	LosRieles_10900	SouthAmerica	Brazil	Arara	Cabecar	Mbuti	0.00075	0.785	62552
	SouthAmerica	Chile	LosRieles_10900	SouthAmerica	Brazil	Arara	PaBRIBRI	Mbuti	0.001046	1.153	62552
	SouthAmerica	Chile	LosRieles_10900	SouthAmerica	Brazil	Arara	PaGUNA	Mbuti	-0.000481	-0.589	62552
	SouthAmerica	Chile	LosRieles_10900	SouthAmerica	Brazil	Arara	PaNASO	Mbuti	8.2e-05	0.093	62552
	SouthAmerica	Chile	LosRieles_10900	SouthAmerica	Brazil	Arara	PaNGABE	Mbuti	-0.00021	-0.234	62552
	SouthAmerica	Chile	LosRieles_5100	SouthAmerica	Brazil	Arara	aDNAPanama	Mbuti	-8.4e-05	-0.082	52441
	SouthAmerica	Chile	LosRieles_5100	SouthAmerica	Brazil	Arara	Cabecar	Mbuti	-0.000807	-0.86	60640
	SouthAmerica	Chile	LosRieles_5100	SouthAmerica	Brazil	Arara	PaBRIBRI	Mbuti	0.000575	0.616	60640
	SouthAmerica	Chile	LosRieles_5100	SouthAmerica	Brazil	Arara	PaGUNA	Mbuti	-0.000166	-0.208	60640
	SouthAmerica	Chile	LosRieles_5100	SouthAmerica	Brazil	Arara	PaNASO	Mbuti	-0.000179	-0.209	60640
	SouthAmerica	Chile	LosRieles_5100	SouthAmerica	Brazil	Arara	PaNGABE	Mbuti	-0.00047	-0.529	60640
	SouthAmerica	Chile	PicaOcho_700_LCA	SouthAmerica	Brazil	Arara	aDNAPanama	Mbuti	0.001596	1.358	34574
	SouthAmerica	Chile	PicaOcho_700_LCA	SouthAmerica	Brazil	Arara	Cabecar	Mbuti	-0.000112	-0.113	39743
	SouthAmerica	Chile	PicaOcho_700_LCA	SouthAmerica	Brazil	Arara	PaBRIBRI	Mbuti	0.000886	0.896	39743
	SouthAmerica	Chile	PicaOcho_700_LCA	SouthAmerica	Brazil	Arara	PaGUNA	Mbuti	0.00013	0.145	39743
	SouthAmerica	Chile	PicaOcho_700_LCA	SouthAmerica	Brazil	Arara	PaNASO	Mbuti	-0.000374	-0.387	39743
	SouthAmerica	Chile	PicaOcho_700_LCA	SouthAmerica	Brazil	Arara	PaNGABE	Mbuti	-2.7e-05	-0.028	39743
	SouthAmerica	Chile	PtaStaAna_7300	SouthAmerica	Brazil	Arara	aDNAPanama	Mbuti	-0.000625	-0.672	58969
	SouthAmerica	Chile	PtaStaAna_7300	SouthAmerica	Brazil	Arara	Cabecar	Mbuti	-0.001519	-1.672	68625
	SouthAmerica	Chile	PtaStaAna_7300	SouthAmerica	Brazil	Arara	PaBRIBRI	Mbuti	-0.000343	-0.387	68625
	SouthAmerica	Chile	PtaStaAna_7300	SouthAmerica	Brazil	Arara	PaGUNA	Mbuti	-0.000922	-1.191	68625
	SouthAmerica	Chile	PtaStaAna_7300	SouthAmerica	Brazil	Arara	PaNASO	Mbuti	-0.001446	-1.683	68625
	SouthAmerica	Chile	PtaStaAna_7300	SouthAmerica	Brazil	Arara	PaNGABE	Mbuti	-0.001228	-1.388	68625
	SouthAmerica	Peru	RioUncallane_1600	SouthAmerica	Brazil	Arara	aDNAPanama	Mbuti	0.000393	0.584	71427
	SouthAmerica	Peru	RioUncallane_1600	SouthAmerica	Brazil	Arara	Cabecar	Mbuti	-0.000704	-1.074	83434
	SouthAmerica	Peru	RioUncallane_1600	SouthAmerica	Brazil	Arara	PaBRIBRI	Mbuti	0.000108	0.176	83434
	SouthAmerica	Peru	RioUncallane_1600	SouthAmerica	Brazil	Arara	PaGUNA	Mbuti	-0.000633	-1.174	83434
	SouthAmerica	Peru	RioUncallane_1600	SouthAmerica	Brazil	Arara	PaNASO	Mbuti	-0.000572	-0.99	83434
	SouthAmerica	Peru	RioUncallane_1600	SouthAmerica	Brazil	Arara	PaNGABE	Mbuti	-0.0009	-1.559	83434
	SouthAmerica	Chile	Ayayema_4500	SouthAmerica	Brazil	Karitiana	aDNAPanama	Mbuti	-0.00237	-2.762	71246
	SouthAmerica	Chile	Ayayema_4500	SouthAmerica	Brazil	Karitiana	Cabecar	Mbuti	-0.001693	-2.087	83202
	SouthAmerica	Chile	Ayayema_4500	SouthAmerica	Brazil	Karitiana	PaBRIBRI	Mbuti	-0.001918	-2.501	83202
	SouthAmerica	Chile	Ayayema_4500	SouthAmerica	Brazil	Karitiana	PaGUNA	Mbuti	-0.002032	-3.007	83202
	SouthAmerica	Chile	Ayayema_4500	SouthAmerica	Brazil	Karitiana	PaNASO	Mbuti	-0.002836	-3.808	83202
	SouthAmerica	Chile	Ayayema_4500	SouthAmerica	Brazil	Karitiana	PaNGABE	Mbuti	-0.001948	-2.498	83202
	SouthAmerica	Chile	Conchali_700	SouthAmerica	Brazil	Karitiana	aDNAPanama	Mbuti	-0.0011	-1.541	60994
	SouthAmerica	Chile	Conchali_700	SouthAmerica	Brazil	Karitiana	Cabecar	Mbuti	-0.000699	-1.099	70650
	SouthAmerica	Chile	Conchali_700	SouthAmerica	Brazil	Karitiana	PaBRIBRI	Mbuti	-0.000921	-1.54	70650
	SouthAmerica	Chile	Conchali_700	SouthAmerica	Brazil	Karitiana	PaGUNA	Mbuti	-0.000382	-0.723	70650
	SouthAmerica	Chile	Conchali_700	SouthAmerica	Brazil	Karitiana	PaNASO	Mbuti	-0.000361	-0.593	70650
	SouthAmerica	Chile	Conchali_700	SouthAmerica	Brazil	Karitiana	PaNGABE	Mbuti	-0.000934	-1.537	70650
	SouthAmerica	Peru	Cuncaicha_3300_LCA	SouthAmerica	Brazil	Karitiana	aDNAPanama	Mbuti	2.5e-05	0.028	54393
	SouthAmerica	Peru	Cuncaicha_3300_LCA	SouthAmerica	Brazil	Karitiana	Cabecar	Mbuti	-0.000484	-0.645	62991
	SouthAmerica	Peru	Cuncaicha_3300_LCA	SouthAmerica	Brazil	Karitiana	PaBRIBRI	Mbuti	-0.001472	-1.967	62991
	SouthAmerica	Peru	Cuncaicha_3300_LCA	SouthAmerica	Brazil	Karitiana	PaGUNA	Mbuti	-0.001097	-1.654	62991
	SouthAmerica	Peru	Cuncaicha_3300_LCA	SouthAmerica	Brazil	Karitiana	PaNASO	Mbuti	-0.001614	-2.236	62991
	SouthAmerica	Peru	Cuncaicha_3300_LCA	SouthAmerica	Brazil	Karitiana	PaNGABE	Mbuti	-0.000788	-1.07	62991
	SouthAmerica	Peru	Cuncaicha_4200_LCA	SouthAmerica	Brazil	Karitiana	aDNAPanama	Mbuti	0.001063	1.112	49332
	SouthAmerica	Peru	Cuncaicha_4200_LCA	SouthAmerica	Brazil	Karitiana	Cabecar	Mbuti	-2.7e-05	-0.032	56950
	SouthAmerica	Peru	Cuncaicha_4200_LCA	SouthAmerica	Brazil	Karitiana	PaBRIBRI	Mbuti	7.1e-05	0.088	56950
	SouthAmerica	Peru	Cuncaicha_4200_LCA	SouthAmerica	Brazil	Karitiana	PaGUNA	Mbuti	0.000254	0.344	56950
	SouthAmerica	Peru	Cuncaicha_4200_LCA	SouthAmerica	Brazil	Karitiana	PaNASO	Mbuti	-0.000678	-0.919	56950
	SouthAmerica	Peru	Cuncaicha_4200_LCA	SouthAmerica	Brazil	Karitiana	PaNGABE	Mbuti	-0.000368	-0.464	56950
	SouthAmerica	Peru	Cuncaicha_9000_EA	SouthAmerica	Brazil	Karitiana	aDNAPanama	Mbuti	-0.000349	-0.36	48674
	SouthAmerica	Peru	Cuncaicha_9000_EA	SouthAmerica	Brazil	Karitiana	Cabecar	Mbuti	-0.00049	-0.574	56257
	SouthAmerica	Peru	Cuncaicha_9000_EA	SouthAmerica	Brazil	Karitiana	PaBRIBRI	Mbuti	-0.001333	-1.633	56257
	SouthAmerica	Peru	Cuncaicha_9000_EA	SouthAmerica	Brazil	Karitiana	PaGUNA	Mbuti	-0.000512	-0.691	56257
	SouthAmerica	Peru	Cuncaicha_9000_EA	SouthAmerica	Brazil	Karitiana	PaNASO	Mbuti	-0.000586	-0.735	56257
	SouthAmerica	Peru	Cuncaicha_9000_EA	SouthAmerica	Brazil	Karitiana	PaNGABE	Mbuti	-0.000662	-0.829	56257
	SouthAmerica	Peru	LaGalgada_4100_EA	SouthAmerica	Brazil	Karitiana	aDNAPanama	Mbuti	-0.000347	-0.395	60220
	SouthAmerica	Peru	LaGalgada_4100_EA	SouthAmerica	Brazil	Karitiana	Cabecar	Mbuti	-0.000643	-0.823	69853
	SouthAmerica	Peru	LaGalgada_4100_EA	SouthAmerica	Brazil	Karitiana	PaBRIBRI	Mbuti	-0.001968	-2.557	69853
	SouthAmerica	Peru	LaGalgada_4100_EA	SouthAmerica	Brazil	Karitiana	PaGUNA	Mbuti	-0.001372	-1.923	69853
	SouthAmerica	Peru	LaGalgada_4100_EA	SouthAmerica	Brazil	Karitiana	PaNASO	Mbuti	-0.001719	-2.34	69853
	SouthAmerica	Peru	LaGalgada_4100_EA	SouthAmerica	Brazil	Karitiana	PaNGABE	Mbuti	-0.001279	-1.715	69853
	SouthAmerica	Peru	Laramate_900_LCA	SouthAmerica	Brazil	Karitiana	aDNAPanama	Mbuti	8.6e-05	0.145	65039
	SouthAmerica	Peru	Laramate_900_LCA	SouthAmerica	Brazil	Karitiana	Cabecar	Mbuti	-0.000207	-0.399	75597
	SouthAmerica	Peru	Laramate_900_LCA	SouthAmerica	Brazil	Karitiana	PaBRIBRI	Mbuti	-0.00076	-1.525	75597
	SouthAmerica	Peru	Laramate_900_LCA	SouthAmerica	Brazil	Karitiana	PaGUNA	Mbuti	-0.000181	-0.394	75597
	SouthAmerica	Peru	Laramate_900_LCA	SouthAmerica	Brazil	Karitiana	PaNASO	Mbuti	-0.00061	-1.198	75597
	SouthAmerica	Peru	Laramate_900_LCA	SouthAmerica	Brazil	Karitiana	PaNGABE	Mbuti	-0.000237	-0.469	75597
	SouthAmerica	Peru	Lauricocha_3500_EA	SouthAmerica	Brazil	Karitiana	aDNAPanama	Mbuti	-0.00132	-1.356	45142
	SouthAmerica	Peru	Lauricocha_3500_EA	SouthAmerica	Brazil	Karitiana	Cabecar	Mbuti	-0.002097	-2.353	52227
	SouthAmerica	Peru	Lauricocha_3500_EA	SouthAmerica	Brazil	Karitiana	PaBRIBRI	Mbuti	-0.002134	-2.616	52227
	SouthAmerica	Peru	Lauricocha_3500_EA	SouthAmerica	Brazil	Karitiana	PaGUNA	Mbuti	-0.00118	-1.565	52227
	SouthAmerica	Peru	Lauricocha_3500_EA	SouthAmerica	Brazil	Karitiana	PaNASO	Mbuti	-0.00254	-3.098	52227
	SouthAmerica	Peru	Lauricocha_3500_EA	SouthAmerica	Brazil	Karitiana	PaNGABE	Mbuti	-0.002344	-2.77	52227
	SouthAmerica	Peru	Lauricocha_5800_EA	SouthAmerica	Brazil	Karitiana	aDNAPanama	Mbuti	0.001189	1.209	45500
	SouthAmerica	Peru	Lauricocha_5800_EA	SouthAmerica	Brazil	Karitiana	Cabecar	Mbuti	0.000595	0.679	52680
	SouthAmerica	Peru	Lauricocha_5800_EA	SouthAmerica	Brazil	Karitiana	PaBRIBRI	Mbuti	-0.000776	-0.934	52680
	SouthAmerica	Peru	Lauricocha_5800_EA	SouthAmerica	Brazil	Karitiana	PaGUNA	Mbuti	-0.000426	-0.574	52680
	SouthAmerica	Peru	Lauricocha_5800_EA	SouthAmerica	Brazil	Karitiana	PaNASO	Mbuti	-3.2e-05	-0.04	52680
	SouthAmerica	Peru	Lauricocha_5800_EA	SouthAmerica	Brazil	Karitiana	PaNGABE	Mbuti	-0.000721	-0.857	52680
	SouthAmerica	Peru	Lauricocha_8600_EA	SouthAmerica	Brazil	Karitiana	aDNAPanama	Mbuti	-0.001177	-1.58	68167
	SouthAmerica	Peru	Lauricocha_8600_EA	SouthAmerica	Brazil	Karitiana	Cabecar	Mbuti	-0.002239	-3.432	79417
	SouthAmerica	Peru	Lauricocha_8600_EA	SouthAmerica	Brazil	Karitiana	PaBRIBRI	Mbuti	-0.002704	-4.063	79417
	SouthAmerica	Peru	Lauricocha_8600_EA	SouthAmerica	Brazil	Karitiana	PaGUNA	Mbuti	-0.00192	-3.284	79417
	SouthAmerica	Peru	Lauricocha_8600_EA	SouthAmerica	Brazil	Karitiana	PaNASO	Mbuti	-0.002474	-3.838	79417
	SouthAmerica	Peru	Lauricocha_8600_EA	SouthAmerica	Brazil	Karitiana	PaNGABE	Mbuti	-0.002092	-3.185	79417
	SouthAmerica	Chile	LosRieles_10900	SouthAmerica	Brazil	Karitiana	aDNAPanama	Mbuti	0.000318	0.361	54170
	SouthAmerica	Chile	LosRieles_10900	SouthAmerica	Brazil	Karitiana	Cabecar	Mbuti	6.5e-05	0.079	62667
	SouthAmerica	Chile	LosRieles_10900	SouthAmerica	Brazil	Karitiana	PaBRIBRI	Mbuti	-0.000528	-0.677	62667
	SouthAmerica	Chile	LosRieles_10900	SouthAmerica	Brazil	Karitiana	PaGUNA	Mbuti	-0.0012	-1.688	62667
	SouthAmerica	Chile	LosRieles_10900	SouthAmerica	Brazil	Karitiana	PaNASO	Mbuti	-0.000798	-1.046	62667
	SouthAmerica	Chile	LosRieles_10900	SouthAmerica	Brazil	Karitiana	PaNGABE	Mbuti	-0.00069	-0.898	62667
	SouthAmerica	Chile	LosRieles_5100	SouthAmerica	Brazil	Karitiana	aDNAPanama	Mbuti	-0.00153	-1.69	52552
	SouthAmerica	Chile	LosRieles_5100	SouthAmerica	Brazil	Karitiana	Cabecar	Mbuti	-0.001095	-1.352	60760
	SouthAmerica	Chile	LosRieles_5100	SouthAmerica	Brazil	Karitiana	PaBRIBRI	Mbuti	-0.000809	-0.997	60760
	SouthAmerica	Chile	LosRieles_5100	SouthAmerica	Brazil	Karitiana	PaGUNA	Mbuti	-0.000606	-0.884	60760
	SouthAmerica	Chile	LosRieles_5100	SouthAmerica	Brazil	Karitiana	PaNASO	Mbuti	-0.000768	-1.05	60760
	SouthAmerica	Chile	LosRieles_5100	SouthAmerica	Brazil	Karitiana	PaNGABE	Mbuti	-0.000758	-0.97	60760
	SouthAmerica	Chile	PicaOcho_700_LCA	SouthAmerica	Brazil	Karitiana	aDNAPanama	Mbuti	0.000512	0.505	34642
	SouthAmerica	Chile	PicaOcho_700_LCA	SouthAmerica	Brazil	Karitiana	Cabecar	Mbuti	-0.000145	-0.165	39818
	SouthAmerica	Chile	PicaOcho_700_LCA	SouthAmerica	Brazil	Karitiana	PaBRIBRI	Mbuti	-0.00031	-0.371	39818
	SouthAmerica	Chile	PicaOcho_700_LCA	SouthAmerica	Brazil	Karitiana	PaGUNA	Mbuti	-0.000258	-0.339	39818
	SouthAmerica	Chile	PicaOcho_700_LCA	SouthAmerica	Brazil	Karitiana	PaNASO	Mbuti	-0.000773	-0.941	39818
	SouthAmerica	Chile	PicaOcho_700_LCA	SouthAmerica	Brazil	Karitiana	PaNGABE	Mbuti	-0.000116	-0.137	39818
	SouthAmerica	Chile	PtaStaAna_7300	SouthAmerica	Brazil	Karitiana	aDNAPanama	Mbuti	-0.001794	-2.111	59101
	SouthAmerica	Chile	PtaStaAna_7300	SouthAmerica	Brazil	Karitiana	Cabecar	Mbuti	-0.001899	-2.426	68773
	SouthAmerica	Chile	PtaStaAna_7300	SouthAmerica	Brazil	Karitiana	PaBRIBRI	Mbuti	-0.001779	-2.329	68773
	SouthAmerica	Chile	PtaStaAna_7300	SouthAmerica	Brazil	Karitiana	PaGUNA	Mbuti	-0.001646	-2.5	68773
	SouthAmerica	Chile	PtaStaAna_7300	SouthAmerica	Brazil	Karitiana	PaNASO	Mbuti	-0.002215	-2.932	68773
	SouthAmerica	Chile	PtaStaAna_7300	SouthAmerica	Brazil	Karitiana	PaNGABE	Mbuti	-0.001704	-2.206	68773
	SouthAmerica	Peru	RioUncallane_1600	SouthAmerica	Brazil	Karitiana	aDNAPanama	Mbuti	-0.000864	-1.615	71587
	SouthAmerica	Peru	RioUncallane_1600	SouthAmerica	Brazil	Karitiana	Cabecar	Mbuti	-0.000916	-1.925	83617
	SouthAmerica	Peru	RioUncallane_1600	SouthAmerica	Brazil	Karitiana	PaBRIBRI	Mbuti	-0.001152	-2.5	83617
	SouthAmerica	Peru	RioUncallane_1600	SouthAmerica	Brazil	Karitiana	PaGUNA	Mbuti	-0.001156	-2.667	83617
	SouthAmerica	Peru	RioUncallane_1600	SouthAmerica	Brazil	Karitiana	PaNASO	Mbuti	-0.001232	-2.668	83617
	SouthAmerica	Peru	RioUncallane_1600	SouthAmerica	Brazil	Karitiana	PaNGABE	Mbuti	-0.001153	-2.465	83617
	SouthAmerica	Chile	Ayayema_4500	SouthAmerica	Brazil	Surui	aDNAPanama	Mbuti	-0.002621	-2.906	71246
	SouthAmerica	Chile	Ayayema_4500	SouthAmerica	Brazil	Surui	Cabecar	Mbuti	-0.001982	-2.426	83202
	SouthAmerica	Chile	Ayayema_4500	SouthAmerica	Brazil	Surui	PaBRIBRI	Mbuti	-0.001941	-2.378	83202
	SouthAmerica	Chile	Ayayema_4500	SouthAmerica	Brazil	Surui	PaGUNA	Mbuti	-0.002442	-3.525	83202
	SouthAmerica	Chile	Ayayema_4500	SouthAmerica	Brazil	Surui	PaNASO	Mbuti	-0.002627	-3.534	83202
	SouthAmerica	Chile	Ayayema_4500	SouthAmerica	Brazil	Surui	PaNGABE	Mbuti	-0.001863	-2.367	83202
	SouthAmerica	Chile	Conchali_700	SouthAmerica	Brazil	Surui	aDNAPanama	Mbuti	-0.001311	-1.798	60994
	SouthAmerica	Chile	Conchali_700	SouthAmerica	Brazil	Surui	Cabecar	Mbuti	-0.000719	-1.147	70650
	SouthAmerica	Chile	Conchali_700	SouthAmerica	Brazil	Surui	PaBRIBRI	Mbuti	-0.000863	-1.35	70650
	SouthAmerica	Chile	Conchali_700	SouthAmerica	Brazil	Surui	PaGUNA	Mbuti	-0.000685	-1.242	70650
	SouthAmerica	Chile	Conchali_700	SouthAmerica	Brazil	Surui	PaNASO	Mbuti	3e-05	0.05	70650
	SouthAmerica	Chile	Conchali_700	SouthAmerica	Brazil	Surui	PaNGABE	Mbuti	-0.000793	-1.25	70650
	SouthAmerica	Peru	Cuncaicha_3300_LCA	SouthAmerica	Brazil	Surui	aDNAPanama	Mbuti	-0.000401	-0.454	54393
	SouthAmerica	Peru	Cuncaicha_3300_LCA	SouthAmerica	Brazil	Surui	Cabecar	Mbuti	-0.000713	-0.978	62991
	SouthAmerica	Peru	Cuncaicha_3300_LCA	SouthAmerica	Brazil	Surui	PaBRIBRI	Mbuti	-0.001528	-2.04	62991
	SouthAmerica	Peru	Cuncaicha_3300_LCA	SouthAmerica	Brazil	Surui	PaGUNA	Mbuti	-0.00149	-2.248	62991
	SouthAmerica	Peru	Cuncaicha_3300_LCA	SouthAmerica	Brazil	Surui	PaNASO	Mbuti	-0.001345	-1.848	62991
	SouthAmerica	Peru	Cuncaicha_3300_LCA	SouthAmerica	Brazil	Surui	PaNGABE	Mbuti	-0.000601	-0.826	62991
	SouthAmerica	Peru	Cuncaicha_4200_LCA	SouthAmerica	Brazil	Surui	aDNAPanama	Mbuti	0.000576	0.582	49332
	SouthAmerica	Peru	Cuncaicha_4200_LCA	SouthAmerica	Brazil	Surui	Cabecar	Mbuti	-0.000144	-0.174	56950
	SouthAmerica	Peru	Cuncaicha_4200_LCA	SouthAmerica	Brazil	Surui	PaBRIBRI	Mbuti	-0.000162	-0.191	56950
	SouthAmerica	Peru	Cuncaicha_4200_LCA	SouthAmerica	Brazil	Surui	PaGUNA	Mbuti	-0.00022	-0.297	56950
	SouthAmerica	Peru	Cuncaicha_4200_LCA	SouthAmerica	Brazil	Surui	PaNASO	Mbuti	-0.000622	-0.818	56950
	SouthAmerica	Peru	Cuncaicha_4200_LCA	SouthAmerica	Brazil	Surui	PaNGABE	Mbuti	-0.000538	-0.653	56950
	SouthAmerica	Peru	Cuncaicha_9000_EA	SouthAmerica	Brazil	Surui	aDNAPanama	Mbuti	-0.000951	-1.003	48674
	SouthAmerica	Peru	Cuncaicha_9000_EA	SouthAmerica	Brazil	Surui	Cabecar	Mbuti	-0.000588	-0.68	56257
	SouthAmerica	Peru	Cuncaicha_9000_EA	SouthAmerica	Brazil	Surui	PaBRIBRI	Mbuti	-0.001394	-1.661	56257
	SouthAmerica	Peru	Cuncaicha_9000_EA	SouthAmerica	Brazil	Surui	PaGUNA	Mbuti	-0.001081	-1.438	56257
	SouthAmerica	Peru	Cuncaicha_9000_EA	SouthAmerica	Brazil	Surui	PaNASO	Mbuti	-0.000305	-0.388	56257
	SouthAmerica	Peru	Cuncaicha_9000_EA	SouthAmerica	Brazil	Surui	PaNGABE	Mbuti	-0.000589	-0.728	56257
	SouthAmerica	Peru	LaGalgada_4100_EA	SouthAmerica	Brazil	Surui	aDNAPanama	Mbuti	-0.000721	-0.83	60220
	SouthAmerica	Peru	LaGalgada_4100_EA	SouthAmerica	Brazil	Surui	Cabecar	Mbuti	-0.000774	-0.987	69853
	SouthAmerica	Peru	LaGalgada_4100_EA	SouthAmerica	Brazil	Surui	PaBRIBRI	Mbuti	-0.001824	-2.265	69853
	SouthAmerica	Peru	LaGalgada_4100_EA	SouthAmerica	Brazil	Surui	PaGUNA	Mbuti	-0.001692	-2.384	69853
	SouthAmerica	Peru	LaGalgada_4100_EA	SouthAmerica	Brazil	Surui	PaNASO	Mbuti	-0.001472	-1.978	69853
	SouthAmerica	Peru	LaGalgada_4100_EA	SouthAmerica	Brazil	Surui	PaNGABE	Mbuti	-0.001178	-1.538	69853
	SouthAmerica	Peru	Laramate_900_LCA	SouthAmerica	Brazil	Surui	aDNAPanama	Mbuti	-0.00033	-0.542	65039
	SouthAmerica	Peru	Laramate_900_LCA	SouthAmerica	Brazil	Surui	Cabecar	Mbuti	-0.000455	-0.866	75597
	SouthAmerica	Peru	Laramate_900_LCA	SouthAmerica	Brazil	Surui	PaBRIBRI	Mbuti	-0.000811	-1.531	75597
	SouthAmerica	Peru	Laramate_900_LCA	SouthAmerica	Brazil	Surui	PaGUNA	Mbuti	-0.000623	-1.33	75597
	SouthAmerica	Peru	Laramate_900_LCA	SouthAmerica	Brazil	Surui	PaNASO	Mbuti	-0.000341	-0.68	75597
	SouthAmerica	Peru	Laramate_900_LCA	SouthAmerica	Brazil	Surui	PaNGABE	Mbuti	-0.00014	-0.267	75597
	SouthAmerica	Peru	Lauricocha_3500_EA	SouthAmerica	Brazil	Surui	aDNAPanama	Mbuti	-0.001624	-1.649	45142
	SouthAmerica	Peru	Lauricocha_3500_EA	SouthAmerica	Brazil	Surui	Cabecar	Mbuti	-0.002063	-2.394	52227
	SouthAmerica	Peru	Lauricocha_3500_EA	SouthAmerica	Brazil	Surui	PaBRIBRI	Mbuti	-0.00237	-2.91	52227
	SouthAmerica	Peru	Lauricocha_3500_EA	SouthAmerica	Brazil	Surui	PaGUNA	Mbuti	-0.00154	-2.048	52227
	SouthAmerica	Peru	Lauricocha_3500_EA	SouthAmerica	Brazil	Surui	PaNASO	Mbuti	-0.002078	-2.545	52227
	SouthAmerica	Peru	Lauricocha_3500_EA	SouthAmerica	Brazil	Surui	PaNGABE	Mbuti	-0.002199	-2.591	52227
	SouthAmerica	Peru	Lauricocha_5800_EA	SouthAmerica	Brazil	Surui	aDNAPanama	Mbuti	0.001006	1.003	45500
	SouthAmerica	Peru	Lauricocha_5800_EA	SouthAmerica	Brazil	Surui	Cabecar	Mbuti	0.000151	0.175	52680
	SouthAmerica	Peru	Lauricocha_5800_EA	SouthAmerica	Brazil	Surui	PaBRIBRI	Mbuti	-0.001177	-1.339	52680
	SouthAmerica	Peru	Lauricocha_5800_EA	SouthAmerica	Brazil	Surui	PaGUNA	Mbuti	-0.001022	-1.349	52680
	SouthAmerica	Peru	Lauricocha_5800_EA	SouthAmerica	Brazil	Surui	PaNASO	Mbuti	7.2e-05	0.088	52680
	SouthAmerica	Peru	Lauricocha_5800_EA	SouthAmerica	Brazil	Surui	PaNGABE	Mbuti	-0.000684	-0.797	52680
	SouthAmerica	Peru	Lauricocha_8600_EA	SouthAmerica	Brazil	Surui	aDNAPanama	Mbuti	-0.001401	-1.894	68167
	SouthAmerica	Peru	Lauricocha_8600_EA	SouthAmerica	Brazil	Surui	Cabecar	Mbuti	-0.002429	-3.751	79417
	SouthAmerica	Peru	Lauricocha_8600_EA	SouthAmerica	Brazil	Surui	PaBRIBRI	Mbuti	-0.002683	-4.08	79417
	SouthAmerica	Peru	Lauricocha_8600_EA	SouthAmerica	Brazil	Surui	PaGUNA	Mbuti	-0.002278	-4.024	79417
	SouthAmerica	Peru	Lauricocha_8600_EA	SouthAmerica	Brazil	Surui	PaNASO	Mbuti	-0.002127	-3.378	79417
	SouthAmerica	Peru	Lauricocha_8600_EA	SouthAmerica	Brazil	Surui	PaNGABE	Mbuti	-0.001945	-2.967	79417
	SouthAmerica	Chile	LosRieles_10900	SouthAmerica	Brazil	Surui	aDNAPanama	Mbuti	-0.000116	-0.129	54170
	SouthAmerica	Chile	LosRieles_10900	SouthAmerica	Brazil	Surui	Cabecar	Mbuti	-0.000142	-0.169	62667
	SouthAmerica	Chile	LosRieles_10900	SouthAmerica	Brazil	Surui	PaBRIBRI	Mbuti	-0.000678	-0.844	62667
	SouthAmerica	Chile	LosRieles_10900	SouthAmerica	Brazil	Surui	PaGUNA	Mbuti	-0.001684	-2.311	62667
	SouthAmerica	Chile	LosRieles_10900	SouthAmerica	Brazil	Surui	PaNASO	Mbuti	-0.000628	-0.803	62667
	SouthAmerica	Chile	LosRieles_10900	SouthAmerica	Brazil	Surui	PaNGABE	Mbuti	-0.000563	-0.696	62667
	SouthAmerica	Chile	LosRieles_5100	SouthAmerica	Brazil	Surui	aDNAPanama	Mbuti	-0.001549	-1.652	52552
	SouthAmerica	Chile	LosRieles_5100	SouthAmerica	Brazil	Surui	Cabecar	Mbuti	-0.001043	-1.266	60760
	SouthAmerica	Chile	LosRieles_5100	SouthAmerica	Brazil	Surui	PaBRIBRI	Mbuti	-0.000725	-0.844	60760
	SouthAmerica	Chile	LosRieles_5100	SouthAmerica	Brazil	Surui	PaGUNA	Mbuti	-0.000968	-1.328	60760
	SouthAmerica	Chile	LosRieles_5100	SouthAmerica	Brazil	Surui	PaNASO	Mbuti	-0.000628	-0.829	60760
	SouthAmerica	Chile	LosRieles_5100	SouthAmerica	Brazil	Surui	PaNGABE	Mbuti	-0.000641	-0.793	60760
	SouthAmerica	Chile	PicaOcho_700_LCA	SouthAmerica	Brazil	Surui	aDNAPanama	Mbuti	6.8e-05	0.065	34642
	SouthAmerica	Chile	PicaOcho_700_LCA	SouthAmerica	Brazil	Surui	Cabecar	Mbuti	-0.000116	-0.13	39818
	SouthAmerica	Chile	PicaOcho_700_LCA	SouthAmerica	Brazil	Surui	PaBRIBRI	Mbuti	-0.00061	-0.693	39818
	SouthAmerica	Chile	PicaOcho_700_LCA	SouthAmerica	Brazil	Surui	PaGUNA	Mbuti	-0.000959	-1.199	39818
	SouthAmerica	Chile	PicaOcho_700_LCA	SouthAmerica	Brazil	Surui	PaNASO	Mbuti	-0.001052	-1.222	39818
	SouthAmerica	Chile	PicaOcho_700_LCA	SouthAmerica	Brazil	Surui	PaNGABE	Mbuti	-0.000151	-0.166	39818
	SouthAmerica	Chile	PtaStaAna_7300	SouthAmerica	Brazil	Surui	aDNAPanama	Mbuti	-0.002271	-2.572	59101
	SouthAmerica	Chile	PtaStaAna_7300	SouthAmerica	Brazil	Surui	Cabecar	Mbuti	-0.002088	-2.615	68773
	SouthAmerica	Chile	PtaStaAna_7300	SouthAmerica	Brazil	Surui	PaBRIBRI	Mbuti	-0.001754	-2.189	68773
	SouthAmerica	Chile	PtaStaAna_7300	SouthAmerica	Brazil	Surui	PaGUNA	Mbuti	-0.002112	-3.057	68773
	SouthAmerica	Chile	PtaStaAna_7300	SouthAmerica	Brazil	Surui	PaNASO	Mbuti	-0.002042	-2.683	68773
	SouthAmerica	Chile	PtaStaAna_7300	SouthAmerica	Brazil	Surui	PaNGABE	Mbuti	-0.001523	-1.989	68773
	SouthAmerica	Peru	RioUncallane_1600	SouthAmerica	Brazil	Surui	aDNAPanama	Mbuti	-0.001197	-2.228	71587
	SouthAmerica	Peru	RioUncallane_1600	SouthAmerica	Brazil	Surui	Cabecar	Mbuti	-0.001196	-2.423	83617
	SouthAmerica	Peru	RioUncallane_1600	SouthAmerica	Brazil	Surui	PaBRIBRI	Mbuti	-0.001159	-2.327	83617
	SouthAmerica	Peru	RioUncallane_1600	SouthAmerica	Brazil	Surui	PaGUNA	Mbuti	-0.001573	-3.619	83617
	SouthAmerica	Peru	RioUncallane_1600	SouthAmerica	Brazil	Surui	PaNASO	Mbuti	-0.001007	-2.145	83617
	SouthAmerica	Peru	RioUncallane_1600	SouthAmerica	Brazil	Surui	PaNGABE	Mbuti	-0.001082	-2.167	83617
	SouthAmerica	Chile	Ayayema_4500	SouthAmerica	Brazil	UKaapor	aDNAPanama	Mbuti	-0.002679	-2.751	71125
	SouthAmerica	Chile	Ayayema_4500	SouthAmerica	Brazil	UKaapor	Cabecar	Mbuti	-0.001784	-1.974	83063
	SouthAmerica	Chile	Ayayema_4500	SouthAmerica	Brazil	UKaapor	PaBRIBRI	Mbuti	-0.000934	-1.048	83063
	SouthAmerica	Chile	Ayayema_4500	SouthAmerica	Brazil	UKaapor	PaGUNA	Mbuti	-0.002103	-2.779	83063
	SouthAmerica	Chile	Ayayema_4500	SouthAmerica	Brazil	UKaapor	PaNASO	Mbuti	-0.002286	-2.742	83063
	SouthAmerica	Chile	Ayayema_4500	SouthAmerica	Brazil	UKaapor	PaNGABE	Mbuti	-0.001693	-1.985	83063
	SouthAmerica	Chile	Conchali_700	SouthAmerica	Brazil	UKaapor	aDNAPanama	Mbuti	-0.00111	-1.342	60892
	SouthAmerica	Chile	Conchali_700	SouthAmerica	Brazil	UKaapor	Cabecar	Mbuti	-0.000409	-0.535	70534
	SouthAmerica	Chile	Conchali_700	SouthAmerica	Brazil	UKaapor	PaBRIBRI	Mbuti	0.000372	0.497	70534
	SouthAmerica	Chile	Conchali_700	SouthAmerica	Brazil	UKaapor	PaGUNA	Mbuti	-0.000268	-0.451	70534
	SouthAmerica	Chile	Conchali_700	SouthAmerica	Brazil	UKaapor	PaNASO	Mbuti	0.000617	0.864	70534
	SouthAmerica	Chile	Conchali_700	SouthAmerica	Brazil	UKaapor	PaNGABE	Mbuti	-0.000392	-0.558	70534
	SouthAmerica	Peru	Cuncaicha_3300_LCA	SouthAmerica	Brazil	UKaapor	aDNAPanama	Mbuti	-0.000361	-0.361	54295
	SouthAmerica	Peru	Cuncaicha_3300_LCA	SouthAmerica	Brazil	UKaapor	Cabecar	Mbuti	-0.000761	-0.904	62879
	SouthAmerica	Peru	Cuncaicha_3300_LCA	SouthAmerica	Brazil	UKaapor	PaBRIBRI	Mbuti	-0.000597	-0.704	62879
	SouthAmerica	Peru	Cuncaicha_3300_LCA	SouthAmerica	Brazil	UKaapor	PaGUNA	Mbuti	-0.001248	-1.704	62879
	SouthAmerica	Peru	Cuncaicha_3300_LCA	SouthAmerica	Brazil	UKaapor	PaNASO	Mbuti	-0.00096	-1.165	62879
	SouthAmerica	Peru	Cuncaicha_3300_LCA	SouthAmerica	Brazil	UKaapor	PaNGABE	Mbuti	-0.000588	-0.717	62879
	SouthAmerica	Peru	Cuncaicha_4200_LCA	SouthAmerica	Brazil	UKaapor	aDNAPanama	Mbuti	0.000612	0.575	49247
	SouthAmerica	Peru	Cuncaicha_4200_LCA	SouthAmerica	Brazil	UKaapor	Cabecar	Mbuti	-0.000335	-0.353	56851
	SouthAmerica	Peru	Cuncaicha_4200_LCA	SouthAmerica	Brazil	UKaapor	PaBRIBRI	Mbuti	0.000765	0.803	56851
	SouthAmerica	Peru	Cuncaicha_4200_LCA	SouthAmerica	Brazil	UKaapor	PaGUNA	Mbuti	8.8e-05	0.112	56851
	SouthAmerica	Peru	Cuncaicha_4200_LCA	SouthAmerica	Brazil	UKaapor	PaNASO	Mbuti	-0.000399	-0.456	56851
	SouthAmerica	Peru	Cuncaicha_4200_LCA	SouthAmerica	Brazil	UKaapor	PaNGABE	Mbuti	-0.000443	-0.495	56851
	SouthAmerica	Peru	Cuncaicha_9000_EA	SouthAmerica	Brazil	UKaapor	aDNAPanama	Mbuti	-0.001105	-1.063	48594
	SouthAmerica	Peru	Cuncaicha_9000_EA	SouthAmerica	Brazil	UKaapor	Cabecar	Mbuti	-0.000877	-0.918	56160
	SouthAmerica	Peru	Cuncaicha_9000_EA	SouthAmerica	Brazil	UKaapor	PaBRIBRI	Mbuti	-0.000515	-0.568	56160
	SouthAmerica	Peru	Cuncaicha_9000_EA	SouthAmerica	Brazil	UKaapor	PaGUNA	Mbuti	-0.001032	-1.3	56160
	SouthAmerica	Peru	Cuncaicha_9000_EA	SouthAmerica	Brazil	UKaapor	PaNASO	Mbuti	-0.000364	-0.415	56160
	SouthAmerica	Peru	Cuncaicha_9000_EA	SouthAmerica	Brazil	UKaapor	PaNGABE	Mbuti	-0.000952	-1.081	56160
	SouthAmerica	Peru	LaGalgada_4100_EA	SouthAmerica	Brazil	UKaapor	aDNAPanama	Mbuti	-0.000588	-0.603	60110
	SouthAmerica	Peru	LaGalgada_4100_EA	SouthAmerica	Brazil	UKaapor	Cabecar	Mbuti	-0.000799	-0.913	69727
	SouthAmerica	Peru	LaGalgada_4100_EA	SouthAmerica	Brazil	UKaapor	PaBRIBRI	Mbuti	-0.00096	-1.124	69727
	SouthAmerica	Peru	LaGalgada_4100_EA	SouthAmerica	Brazil	UKaapor	PaGUNA	Mbuti	-0.001546	-2.057	69727
	SouthAmerica	Peru	LaGalgada_4100_EA	SouthAmerica	Brazil	UKaapor	PaNASO	Mbuti	-0.001046	-1.301	69727
	SouthAmerica	Peru	LaGalgada_4100_EA	SouthAmerica	Brazil	UKaapor	PaNGABE	Mbuti	-0.001155	-1.447	69727
	SouthAmerica	Peru	Laramate_900_LCA	SouthAmerica	Brazil	UKaapor	aDNAPanama	Mbuti	-0.000182	-0.253	64927
	SouthAmerica	Peru	Laramate_900_LCA	SouthAmerica	Brazil	UKaapor	Cabecar	Mbuti	-0.000333	-0.522	75469
	SouthAmerica	Peru	Laramate_900_LCA	SouthAmerica	Brazil	UKaapor	PaBRIBRI	Mbuti	0.000226	0.343	75469
	SouthAmerica	Peru	Laramate_900_LCA	SouthAmerica	Brazil	UKaapor	PaGUNA	Mbuti	-0.000395	-0.732	75469
	SouthAmerica	Peru	Laramate_900_LCA	SouthAmerica	Brazil	UKaapor	PaNASO	Mbuti	-3.9e-05	-0.062	75469
	SouthAmerica	Peru	Laramate_900_LCA	SouthAmerica	Brazil	UKaapor	PaNGABE	Mbuti	2.1e-05	0.034	75469
	SouthAmerica	Peru	Lauricocha_3500_EA	SouthAmerica	Brazil	UKaapor	aDNAPanama	Mbuti	-0.001839	-1.663	45065
	SouthAmerica	Peru	Lauricocha_3500_EA	SouthAmerica	Brazil	UKaapor	Cabecar	Mbuti	-0.002024	-2.024	52143
	SouthAmerica	Peru	Lauricocha_3500_EA	SouthAmerica	Brazil	UKaapor	PaBRIBRI	Mbuti	-0.000833	-0.92	52143
	SouthAmerica	Peru	Lauricocha_3500_EA	SouthAmerica	Brazil	UKaapor	PaGUNA	Mbuti	-0.00124	-1.487	52143
	SouthAmerica	Peru	Lauricocha_3500_EA	SouthAmerica	Brazil	UKaapor	PaNASO	Mbuti	-0.002059	-2.285	52143
	SouthAmerica	Peru	Lauricocha_3500_EA	SouthAmerica	Brazil	UKaapor	PaNGABE	Mbuti	-0.001809	-1.978	52143
	SouthAmerica	Peru	Lauricocha_5800_EA	SouthAmerica	Brazil	UKaapor	aDNAPanama	Mbuti	0.001111	1.014	45417
	SouthAmerica	Peru	Lauricocha_5800_EA	SouthAmerica	Brazil	UKaapor	Cabecar	Mbuti	0.000537	0.557	52585
	SouthAmerica	Peru	Lauricocha_5800_EA	SouthAmerica	Brazil	UKaapor	PaBRIBRI	Mbuti	-0.000283	-0.298	52585
	SouthAmerica	Peru	Lauricocha_5800_EA	SouthAmerica	Brazil	UKaapor	PaGUNA	Mbuti	-0.000642	-0.79	52585
	SouthAmerica	Peru	Lauricocha_5800_EA	SouthAmerica	Brazil	UKaapor	PaNASO	Mbuti	0.000194	0.217	52585
	SouthAmerica	Peru	Lauricocha_5800_EA	SouthAmerica	Brazil	UKaapor	PaNGABE	Mbuti	-0.000574	-0.627	52585
	SouthAmerica	Peru	Lauricocha_8600_EA	SouthAmerica	Brazil	UKaapor	aDNAPanama	Mbuti	-0.001392	-1.645	68047
	SouthAmerica	Peru	Lauricocha_8600_EA	SouthAmerica	Brazil	UKaapor	Cabecar	Mbuti	-0.002261	-3.113	79280
	SouthAmerica	Peru	Lauricocha_8600_EA	SouthAmerica	Brazil	UKaapor	PaBRIBRI	Mbuti	-0.001686	-2.259	79280
	SouthAmerica	Peru	Lauricocha_8600_EA	SouthAmerica	Brazil	UKaapor	PaGUNA	Mbuti	-0.001996	-3.232	79280
	SouthAmerica	Peru	Lauricocha_8600_EA	SouthAmerica	Brazil	UKaapor	PaNASO	Mbuti	-0.001928	-2.693	79280
	SouthAmerica	Peru	Lauricocha_8600_EA	SouthAmerica	Brazil	UKaapor	PaNGABE	Mbuti	-0.001812	-2.529	79280
	SouthAmerica	Chile	LosRieles_10900	SouthAmerica	Brazil	UKaapor	aDNAPanama	Mbuti	-0.000153	-0.151	54074
	SouthAmerica	Chile	LosRieles_10900	SouthAmerica	Brazil	UKaapor	Cabecar	Mbuti	-0.000105	-0.115	62558
	SouthAmerica	Chile	LosRieles_10900	SouthAmerica	Brazil	UKaapor	PaBRIBRI	Mbuti	0.000552	0.614	62558
	SouthAmerica	Chile	LosRieles_10900	SouthAmerica	Brazil	UKaapor	PaGUNA	Mbuti	-0.001427	-1.798	62558
	SouthAmerica	Chile	LosRieles_10900	SouthAmerica	Brazil	UKaapor	PaNASO	Mbuti	-0.00025	-0.283	62558
	SouthAmerica	Chile	LosRieles_10900	SouthAmerica	Brazil	UKaapor	PaNGABE	Mbuti	-0.000526	-0.599	62558
	SouthAmerica	Chile	LosRieles_5100	SouthAmerica	Brazil	UKaapor	aDNAPanama	Mbuti	-0.0019	-1.866	52460
	SouthAmerica	Chile	LosRieles_5100	SouthAmerica	Brazil	UKaapor	Cabecar	Mbuti	-0.001236	-1.336	60655
	SouthAmerica	Chile	LosRieles_5100	SouthAmerica	Brazil	UKaapor	PaBRIBRI	Mbuti	0.000222	0.242	60655
	SouthAmerica	Chile	LosRieles_5100	SouthAmerica	Brazil	UKaapor	PaGUNA	Mbuti	-0.000672	-0.872	60655
	SouthAmerica	Chile	LosRieles_5100	SouthAmerica	Brazil	UKaapor	PaNASO	Mbuti	-0.000334	-0.394	60655
	SouthAmerica	Chile	LosRieles_5100	SouthAmerica	Brazil	UKaapor	PaNGABE	Mbuti	-0.000585	-0.667	60655
	SouthAmerica	Chile	PicaOcho_700_LCA	SouthAmerica	Brazil	UKaapor	aDNAPanama	Mbuti	0.000555	0.474	34570
	SouthAmerica	Chile	PicaOcho_700_LCA	SouthAmerica	Brazil	UKaapor	Cabecar	Mbuti	0.000326	0.325	39738
	SouthAmerica	Chile	PicaOcho_700_LCA	SouthAmerica	Brazil	UKaapor	PaBRIBRI	Mbuti	0.000922	0.978	39738
	SouthAmerica	Chile	PicaOcho_700_LCA	SouthAmerica	Brazil	UKaapor	PaGUNA	Mbuti	-0.000112	-0.131	39738
	SouthAmerica	Chile	PicaOcho_700_LCA	SouthAmerica	Brazil	UKaapor	PaNASO	Mbuti	0.000226	0.236	39738
	SouthAmerica	Chile	PicaOcho_700_LCA	SouthAmerica	Brazil	UKaapor	PaNGABE	Mbuti	0.000352	0.367	39738
	SouthAmerica	Chile	PtaStaAna_7300	SouthAmerica	Brazil	UKaapor	aDNAPanama	Mbuti	-0.002497	-2.538	59000
	SouthAmerica	Chile	PtaStaAna_7300	SouthAmerica	Brazil	UKaapor	Cabecar	Mbuti	-0.001903	-2.132	68656
	SouthAmerica	Chile	PtaStaAna_7300	SouthAmerica	Brazil	UKaapor	PaBRIBRI	Mbuti	-0.000886	-1.005	68656
	SouthAmerica	Chile	PtaStaAna_7300	SouthAmerica	Brazil	UKaapor	PaGUNA	Mbuti	-0.001721	-2.303	68656
	SouthAmerica	Chile	PtaStaAna_7300	SouthAmerica	Brazil	UKaapor	PaNASO	Mbuti	-0.001646	-1.948	68656
	SouthAmerica	Chile	PtaStaAna_7300	SouthAmerica	Brazil	UKaapor	PaNGABE	Mbuti	-0.001384	-1.605	68656
	SouthAmerica	Peru	RioUncallane_1600	SouthAmerica	Brazil	UKaapor	aDNAPanama	Mbuti	-0.001139	-1.668	71466
	SouthAmerica	Peru	RioUncallane_1600	SouthAmerica	Brazil	UKaapor	Cabecar	Mbuti	-0.001004	-1.605	83478
	SouthAmerica	Peru	RioUncallane_1600	SouthAmerica	Brazil	UKaapor	PaBRIBRI	Mbuti	-0.000168	-0.274	83478
	SouthAmerica	Peru	RioUncallane_1600	SouthAmerica	Brazil	UKaapor	PaGUNA	Mbuti	-0.001216	-2.356	83478
	SouthAmerica	Peru	RioUncallane_1600	SouthAmerica	Brazil	UKaapor	PaNASO	Mbuti	-0.000633	-1.06	83478
	SouthAmerica	Peru	RioUncallane_1600	SouthAmerica	Brazil	UKaapor	PaNGABE	Mbuti	-0.000878	-1.483	83478
	SouthAmerica	Chile	Ayayema_4500	SouthAmerica	Brazil	Xavante	aDNAPanama	Mbuti	-0.002494	-3.065	71246
	SouthAmerica	Chile	Ayayema_4500	SouthAmerica	Brazil	Xavante	Cabecar	Mbuti	-0.001674	-2.176	83202
	SouthAmerica	Chile	Ayayema_4500	SouthAmerica	Brazil	Xavante	PaBRIBRI	Mbuti	-0.001538	-2.035	83202
	SouthAmerica	Chile	Ayayema_4500	SouthAmerica	Brazil	Xavante	PaGUNA	Mbuti	-0.001931	-2.951	83202
	SouthAmerica	Chile	Ayayema_4500	SouthAmerica	Brazil	Xavante	PaNASO	Mbuti	-0.002252	-3.133	83202
	SouthAmerica	Chile	Ayayema_4500	SouthAmerica	Brazil	Xavante	PaNGABE	Mbuti	-0.00173	-2.334	83202
	SouthAmerica	Chile	Conchali_700	SouthAmerica	Brazil	Xavante	aDNAPanama	Mbuti	-0.000857	-1.236	60994
	SouthAmerica	Chile	Conchali_700	SouthAmerica	Brazil	Xavante	Cabecar	Mbuti	-0.000359	-0.562	70650
	SouthAmerica	Chile	Conchali_700	SouthAmerica	Brazil	Xavante	PaBRIBRI	Mbuti	-0.000437	-0.734	70650
	SouthAmerica	Chile	Conchali_700	SouthAmerica	Brazil	Xavante	PaGUNA	Mbuti	-0.000213	-0.414	70650
	SouthAmerica	Chile	Conchali_700	SouthAmerica	Brazil	Xavante	PaNASO	Mbuti	0.00039	0.665	70650
	SouthAmerica	Chile	Conchali_700	SouthAmerica	Brazil	Xavante	PaNGABE	Mbuti	-0.000529	-0.907	70650
	SouthAmerica	Peru	Cuncaicha_3300_LCA	SouthAmerica	Brazil	Xavante	aDNAPanama	Mbuti	-1.9e-05	-0.022	54393
	SouthAmerica	Peru	Cuncaicha_3300_LCA	SouthAmerica	Brazil	Xavante	Cabecar	Mbuti	-0.000363	-0.478	62991
	SouthAmerica	Peru	Cuncaicha_3300_LCA	SouthAmerica	Brazil	Xavante	PaBRIBRI	Mbuti	-0.00107	-1.465	62991
	SouthAmerica	Peru	Cuncaicha_3300_LCA	SouthAmerica	Brazil	Xavante	PaGUNA	Mbuti	-0.001034	-1.593	62991
	SouthAmerica	Peru	Cuncaicha_3300_LCA	SouthAmerica	Brazil	Xavante	PaNASO	Mbuti	-0.000941	-1.29	62991
	SouthAmerica	Peru	Cuncaicha_3300_LCA	SouthAmerica	Brazil	Xavante	PaNGABE	Mbuti	-0.000633	-0.874	62991
	SouthAmerica	Peru	Cuncaicha_4200_LCA	SouthAmerica	Brazil	Xavante	aDNAPanama	Mbuti	0.000773	0.812	49332
	SouthAmerica	Peru	Cuncaicha_4200_LCA	SouthAmerica	Brazil	Xavante	Cabecar	Mbuti	4e-05	0.047	56950
	SouthAmerica	Peru	Cuncaicha_4200_LCA	SouthAmerica	Brazil	Xavante	PaBRIBRI	Mbuti	0.000303	0.379	56950
	SouthAmerica	Peru	Cuncaicha_4200_LCA	SouthAmerica	Brazil	Xavante	PaGUNA	Mbuti	9.3e-05	0.128	56950
	SouthAmerica	Peru	Cuncaicha_4200_LCA	SouthAmerica	Brazil	Xavante	PaNASO	Mbuti	-0.000295	-0.395	56950
	SouthAmerica	Peru	Cuncaicha_4200_LCA	SouthAmerica	Brazil	Xavante	PaNGABE	Mbuti	-0.000349	-0.446	56950
	SouthAmerica	Peru	Cuncaicha_9000_EA	SouthAmerica	Brazil	Xavante	aDNAPanama	Mbuti	-0.000566	-0.607	48674
	SouthAmerica	Peru	Cuncaicha_9000_EA	SouthAmerica	Brazil	Xavante	Cabecar	Mbuti	-0.000186	-0.223	56257
	SouthAmerica	Peru	Cuncaicha_9000_EA	SouthAmerica	Brazil	Xavante	PaBRIBRI	Mbuti	-0.000855	-1.065	56257
	SouthAmerica	Peru	Cuncaicha_9000_EA	SouthAmerica	Brazil	Xavante	PaGUNA	Mbuti	-0.00051	-0.698	56257
	SouthAmerica	Peru	Cuncaicha_9000_EA	SouthAmerica	Brazil	Xavante	PaNASO	Mbuti	-3.1e-05	-0.041	56257
	SouthAmerica	Peru	Cuncaicha_9000_EA	SouthAmerica	Brazil	Xavante	PaNGABE	Mbuti	-0.000392	-0.504	56257
	SouthAmerica	Peru	LaGalgada_4100_EA	SouthAmerica	Brazil	Xavante	aDNAPanama	Mbuti	-0.00023	-0.274	60220
	SouthAmerica	Peru	LaGalgada_4100_EA	SouthAmerica	Brazil	Xavante	Cabecar	Mbuti	-0.000467	-0.621	69853
	SouthAmerica	Peru	LaGalgada_4100_EA	SouthAmerica	Brazil	Xavante	PaBRIBRI	Mbuti	-0.001539	-2.058	69853
	SouthAmerica	Peru	LaGalgada_4100_EA	SouthAmerica	Brazil	Xavante	PaGUNA	Mbuti	-0.001294	-1.904	69853
	SouthAmerica	Peru	LaGalgada_4100_EA	SouthAmerica	Brazil	Xavante	PaNASO	Mbuti	-0.001074	-1.509	69853
	SouthAmerica	Peru	LaGalgada_4100_EA	SouthAmerica	Brazil	Xavante	PaNGABE	Mbuti	-0.000994	-1.369	69853
	SouthAmerica	Peru	Laramate_900_LCA	SouthAmerica	Brazil	Xavante	aDNAPanama	Mbuti	-0.000122	-0.219	65039
	SouthAmerica	Peru	Laramate_900_LCA	SouthAmerica	Brazil	Xavante	Cabecar	Mbuti	-9e-05	-0.179	75597
	SouthAmerica	Peru	Laramate_900_LCA	SouthAmerica	Brazil	Xavante	PaBRIBRI	Mbuti	-0.000378	-0.784	75597
	SouthAmerica	Peru	Laramate_900_LCA	SouthAmerica	Brazil	Xavante	PaGUNA	Mbuti	-0.000151	-0.345	75597
	SouthAmerica	Peru	Laramate_900_LCA	SouthAmerica	Brazil	Xavante	PaNASO	Mbuti	3.2e-05	0.068	75597
	SouthAmerica	Peru	Laramate_900_LCA	SouthAmerica	Brazil	Xavante	PaNGABE	Mbuti	2.5e-05	0.05	75597
	SouthAmerica	Peru	Lauricocha_3500_EA	SouthAmerica	Brazil	Xavante	aDNAPanama	Mbuti	-0.001504	-1.569	45142
	SouthAmerica	Peru	Lauricocha_3500_EA	SouthAmerica	Brazil	Xavante	Cabecar	Mbuti	-0.002147	-2.537	52227
	SouthAmerica	Peru	Lauricocha_3500_EA	SouthAmerica	Brazil	Xavante	PaBRIBRI	Mbuti	-0.001992	-2.503	52227
	SouthAmerica	Peru	Lauricocha_3500_EA	SouthAmerica	Brazil	Xavante	PaGUNA	Mbuti	-0.001428	-2.006	52227
	SouthAmerica	Peru	Lauricocha_3500_EA	SouthAmerica	Brazil	Xavante	PaNASO	Mbuti	-0.002239	-2.841	52227
	SouthAmerica	Peru	Lauricocha_3500_EA	SouthAmerica	Brazil	Xavante	PaNGABE	Mbuti	-0.002435	-3.05	52227
	SouthAmerica	Peru	Lauricocha_5800_EA	SouthAmerica	Brazil	Xavante	aDNAPanama	Mbuti	0.001108	1.176	45500
	SouthAmerica	Peru	Lauricocha_5800_EA	SouthAmerica	Brazil	Xavante	Cabecar	Mbuti	0.000243	0.279	52680
	SouthAmerica	Peru	Lauricocha_5800_EA	SouthAmerica	Brazil	Xavante	PaBRIBRI	Mbuti	-0.000995	-1.182	52680
	SouthAmerica	Peru	Lauricocha_5800_EA	SouthAmerica	Brazil	Xavante	PaGUNA	Mbuti	-0.00076	-1.042	52680
	SouthAmerica	Peru	Lauricocha_5800_EA	SouthAmerica	Brazil	Xavante	PaNASO	Mbuti	7.1e-05	0.091	52680
	SouthAmerica	Peru	Lauricocha_5800_EA	SouthAmerica	Brazil	Xavante	PaNGABE	Mbuti	-0.000647	-0.791	52680
[truncated: 2,737 more rows]

## Sheet: W-aDNASouthAtlantic,X-Modern
	Region W	State W	W	Region X	State X	X	Y/Tested	Outgroup	f4	Z	SNPs
[truncated: 2,449 more rows]

## Sheet: W-aDNA,X-aDNA
	Region W	State W	W	Region X	State X	X	Y/Tested	Outgroup	f4	Z	SNPs
[truncated: 3,601 more rows]
